# Supplementary material for: At‐RS31 orchestrates hierarchical cross‐regulation of splicing factors and integrates alternative splicing with TOR‐ABA pathways
Source: New Phytol. 2025 May 26;247(2):738–59. doi: 10.1111/nph.70221 (PMC12177302; doi:10.1111/nph.70221)
Supplement: Supplementary file 2 — Table S1 Oligonucleotides used in this study. Table S2 Individual‐nucleotide resolution crosslinking and immunoprecipitation read statistics. Table S3 Coordinates of At‐RS31 binding sites identified by individual‐nucleotide resolution crosslinking and immunoprecipitation in Arabidopsis thaliana. Table S4 At‐RS31 target transcripts identified by individual‐nucleotide resolution crosslinking and immunoprecipitation in Arabidopsis thaliana. Table S5 Functional enrichment analysis. Table S6 Distances from transcription start sites to At‐RS31 binding sites in Arabidopsis thaliana. Table S7 Regions upstream of 5′ splice sites containing At‐RS31 binding sites in Arabidopsis thaliana. Table S8 Differential alternative splicing analysis for At‐RS31 mutant and overexpression plants. Table S9 Differential gene expression analysis for At‐RS31 mutant and overexpression plants. Table S10 Transcription factors modulated by At‐RS31. Table S11 Shared targets of At‐RS31 and the Target of Rapamycin pathway in Arabidopsis thaliana. Table S12 Contingency tables for statistical analysis of gene overlaps. Table S13 At‐RS31 in abscisic acid metabolism and signalling in Arabidopsis thaliana. Please note: Wiley is not responsible for the content or functionality of any Supporting Information supplied by the authors. Any queries (other than missing material) should be directed to the New Phytologist Central Office. [file NPH-247-738-s002.zip]

Archive with 5 entries (5 files):
- nph70221-sup-0002-TablesS1-S4_S6_S7_S10_S12_S13.xlsx
- nph70221-sup-0003-TableS5.xlsx
- nph70221-sup-0004-TableS8.xlsx
- nph70221-sup-0005-TableS9.xlsx
- nph70221-sup-0006-TableS11.xlsx
