# Supplementary material for: At‐RS31 orchestrates hierarchical cross‐regulation of splicing factors and integrates alternative splicing with TOR‐ABA pathways
Source: New Phytol. 2025 May 26;247(2):738–59. doi: 10.1111/nph.70221 (PMC12177302; doi:10.1111/nph.70221)
Supplement: Supplementary file 2 — Table S1 Oligonucleotides used in this study. Table S2 Individual‐nucleotide resolution crosslinking and immunoprecipitation read statistics. Table S3 Coordinates of At‐RS31 binding sites identified by individual‐nucleotide resolution crosslinking and immunoprecipitation in Arabidopsis thaliana. Table S4 At‐RS31 target transcripts identified by individual‐nucleotide resolution crosslinking and immunoprecipitation in Arabidopsis thaliana. Table S5 Functional enrichment analysis. Table S6 Distances from transcription start sites to At‐RS31 binding sites in Arabidopsis thaliana. Table S7 Regions upstream of 5′ splice sites containing At‐RS31 binding sites in Arabidopsis thaliana. Table S8 Differential alternative splicing analysis for At‐RS31 mutant and overexpression plants. Table S9 Differential gene expression analysis for At‐RS31 mutant and overexpression plants. Table S10 Transcription factors modulated by At‐RS31. Table S11 Shared targets of At‐RS31 and the Target of Rapamycin pathway in Arabidopsis thaliana. Table S12 Contingency tables for statistical analysis of gene overlaps. Table S13 At‐RS31 in abscisic acid metabolism and signalling in Arabidopsis thaliana. Please note: Wiley is not responsible for the content or functionality of any Supporting Information supplied by the authors. Any queries (other than missing material) should be directed to the New Phytologist Central Office. [file NPH-247-738-s002.zip › nph70221-sup-0002-TablesS1-S4_S6_S7_S10_S12_S13.xlsx]

## Sheet: Info
Supporting Information Excel Tables S1-S4, S6, S7, S10, S12, and S13
At-RS31 orchestrates hierarchical cross-regulation of splicing factors and integrates alternative splicing with TOR-ABA pathways
Tino Köster1,*, Peter Venhuizen2,*, Martin Lewinski1,*, Ezequiel Petrillo3, Yamile Marquez4, Armin Fuchs4, Debashish Ray5, Barbara A. Nimeth2, Stefan Riegler2, Sophie Franzmeier2, Florencia S. Rodríguez3, Federico E. Aballay3, Rocío S. Tognacca3, Hong Zheng5, Timothy Hughes5,6, Quaid Morris7,8, Andrea Barta4, Dorothee Staiger1,+, Maria Kalyna2,+
1 RNA Biology and Molecular Physiology, Faculty of Biology, Bielefeld University, 33615 Bielefeld, Germany
2 Institute of Molecular Plant Biology, Department of Biotechnology and Food Science, BOKU University, 1190 Vienna, Austria.
3 Instituto de Fisiología, Biología Molecular y Neurociencias (IFIBYNE), 1428 Buenos Aires, Argentina
4 Max Perutz Labs, Medical University Vienna, Vienna BioCenter (VBC), 1030 Vienna, Austria
5 Donnelly Centre, University of Toronto, M5S 3E1 Toronto, ON Canada
6 Department of Molecular Genetics, University of Toronto, M5S 3K3 Toronto, ON Canada
7 Sloan Kettering Institute, Memorial Sloan Kettering Cancer Center, NY 10065 New York, NY, USA
8 Graduate Program in Computational Biology and Medicine, Weill-Cornell Graduate School, NY 10065 New York, NY, USA
* These authors contributed equally to this work
+Authors for correspondence:
Maria Kalyna mariya.kalyna@boku.ac.at
Dorothee Staiger dorothee.staiger@uni-bielefeld.de
Article acceptance date: 11 April 2025
The following Supporting Tables are available in this file: Tables S1-S4, S6, S7, S10, S12, and S13

## Sheet: S1
Table S1. Oligonucleotides used in this study
RT-PCR - reverse transcription-polymerase chain reaction; GST - glutathione S-transferase; iCLIP - individual-nucleotide resolution crosslinking and immunoprecipitation; EI – exitron; RI – retained intron.
Oligonucleotide name	Sequence 5' → 3'	Used in
RS31-E2	AATGAGCTCGAATTGCGAATTAAGATAA	RT-PCR
RS31-E6	ATATAGGGATCCCATTGATCAAGGTCTTCCTC	RT-PCR
RS31-FL-AscI	AACTGGCGCGCCAGGCCAGTGTTCGTCGGCAA	Generation of GST-tagged constructs for RNAcompete
RS31-FL-SbfI	AACTCCTGCAGGTCAAGGTCTTCCTCTTGGGA	Generation of GST-tagged constructs for RNAcompete
RS31-2RRM-AscI	AACTGGCGCGCCAGGCCAGTGTTCGTCGGCAA	Generation of GST-tagged constructs for RNAcompete
RS31-2RRM-SbfI	AACTCCTGCAGGTCAACGACCACCATTTCGAT	Generation of GST-tagged constructs for RNAcompete
RS31-KpnI	GGTACCACTCGCGATTCTTGGAACAGAGATTGTGGC	Generation of GFP-tagged constructs for iCLIP
RS31-NotI	GCGGCCGCAAGGTCTTCCTCTTGGGACTGGAGAACG	Generation of GFP-tagged constructs for iCLIP
RS31-E1f	GTCGTCGTCGTCTAGGGTTT	Genotyping
GFP-f	ATGGTGAGCAAGGGCGAGGA	Genotyping
GFP-r	TCGTCCATGCCGAGAGTGAT	Genotyping
L3-App	rApp/AGATCGGAAGAGCGGTTCAG/ddC/	iCLIP
Cut_oligo	GTTCAGGATCCACGACGCTCTTCAAAA	iCLIP
Rt4clip	NNAGGTNNNAGATCGGAAGAGCGTCGTGGATCCTGAACCGC	iCLIP
Rt7clip	NNCTAANNNAGATCGGAAGAGCGTCGTGGATCCTGAACCGC	iCLIP
Rt10clip	NNGACCNNNAGATCGGAAGAGCGTCGTGGATCCTGAACCGC	iCLIP
Rt2clip	NNACAANNNAGATCGGAAGAGCGTCGTGGATCCTGAACCGC	iCLIP
Rt8clip	NNCATTNNNAGATCGGAAGAGCGTCGTGGATCCTGAACCGC	iCLIP
Rt13clip	NNTCCGNNNAGATCGGAAGAGCGTCGTGGATCCTGAACCGC	iCLIP
P5Solexa	AATGATACGGCGACCACCGAGATCTACACTCTTTCCCTACACGACGCTCTTCCGATCT	iCLIP
P3Solexa	CAAGCAGAAGACGGCATACGAGATCGGTCTCGGCATTCCTGCTGAACCGCTCTTCCGATCT	iCLIP
AT1G09140_fwd	CTTAGTCGTTCTCGCTCGCT	RT-PCR
AT1G09140_rev	CGAGACAGAGTTTCCGGC	RT-PCR
AT1G10390_fwd	GGCCAATCGTTCGCTCTTTG	RT-PCR
AT1G10390_rev	GGAGAGTTTGAGGCACCGAA	RT-PCR
AT1G20410_fwd	TTGGTATCCGTCGAGGCTTT	RT-PCR
AT1G20410_rev	GGCACAGAGACTTCAAGACCA	RT-PCR
AT1G20693_fwd	GGCTAAAGGAGCAGGGCGTGG	RT-PCR
AT1G20693_rev	GCTACAGACTTGTTCTTGGGG	RT-PCR
AT1G28060_fwd	CTCTGAGGGTTCTGGGGCTA	RT-PCR
AT1G28060_rev	TTCGCTGCTAACGCTGATGA	RT-PCR
AT1G28560_fwd	AGGGAGAGAGCAGGGAACATA	RT-PCR
AT1G28560_rev	AGGCTTCCTTCATAGCCATCTC	RT-PCR
AT2G39340_fwd	GACCTCTTCTGACCCACACA	RT-PCR
AT2G39340_rev	GAGCTTGCAGACTTGGTGCT	RT-PCR
AT2G43410_fwd	CTGTGGATTGGGTTCCCTCC	RT-PCR
AT2G43410_rev	CACAACGAGCACAACAGACG	RT-PCR
AT2G46610_E2_fwd	AAGTTCGGGAGAGTGAAGCG	RT-PCR
AT2G46610_E3_rev	TGATAACTTGCGTCGCCCAT	RT-PCR
AT3G52590_UBQ_fwd	ACACCATCGACAATGTCAAGGCCA	RT-PCR
AT3G52590_UBQ_rev	CCTGCAGTTGACAGCTCTTGGGT	RT-PCR
AT3G62310_fwd	ACTGCTCAAACGAGATTCTCTCA	RT-PCR
AT3G62310_rev	TGAGCCTCTCTAGGCCGAATA	RT-PCR
AT4G02540_fwd	TTGAAGGAGAGCCAGAAGAAGAC	RT-PCR
AT4G02540_rev	TGTTTCACTACCACCCCTTCTTA	RT-PCR
AT4G25500_E1_fwd	CGACTACGCCTGCCAAAATC	RT-PCR
AT4G25500_E3_rev	ACGAAGTCTGCGTCCCTTAC	RT-PCR
AT4G27860_fwd	ATCTGCGGTGTTGCTTCTCT	RT-PCR
AT4G27860_rev	TATTACCGCCTTTGCGTGGT	RT-PCR
AT5G07440_fwd	TCCAAGTTCTTACCTTTTTCCCA	RT-PCR
AT5G07440_rev	GGGTCCACGAGCATTGTCAT	RT-PCR
AT5G36290_fwd	CTTCACACGCTCAAGCTCAC	RT-PCR
AT5G36290_rev	AGGAGCAGTAGCATCAAGGT	RT-PCR
AT5G46470_fwd	GGTAATCTTCCTTTGGGCCTGA	RT-PCR
AT5G46470_rev	CCACAGCTTCTCAAGTTTGCTC	RT-PCR
AT5G52040_E1_fwd	ACGGCCGGTACGATTTTTCA	RT-PCR
AT5G52040_E6_rev	AGCTGCGCTCGTAAACATCT	RT-PCR
CDKG1_F1	GTTCCCGGGTAAGAGTGAGC	RT-PCR
CDKG1_R3	CGCTTTGGAGGATATGTCGG	RT-PCR
CIPK3-sp-F2	CTGTCCTCCGTGGCTCTC	RT-PCR
CIPK3-sp-R2	CCGCTGGCTGTTCTTCTC	RT-PCR
HAB1-FC2 (EI)	CTTAGCAGCCAACACCATG	RT-PCR
HAB1-RC2 (EI)	CTCAGACGCAACAGCCTC	RT-PCR
HAB1-F1 (RI)	TGAAGGAAAAATTGGTAGAGCC	RT-PCR
HAB1-R1 (RI)	TCAGGTTCTGGTCTTGAACTTTC	RT-PCR
SnRK2_8-sp-F2	AGCTCTGTCTTGTTTCCTC	RT-PCR
SnRK2_8-sp-R2	TTCCATCAAGTAACGTGTTC	RT-PCR

## Sheet: S2
Table S2. Individual-nucleotide resolution crosslinking and immunoprecipitation (iCLIP) read statistics
Table of read, called peak and binding site counts for each sample and processing step. GFP – green fluorescent protein.
	Replicate
Sample	1	2	3	processing step
RS31-GFP	16581598	15920339	24423774	Demultiplexed + trimmed
GFP	15740575	1343371	15978969
RS31-GFP	6196371	6409800	10478306	mapped unique
GFP	3192168	260288	2954779
RS31-GFP	233969	255080	620466	PCR duplicates removed
GFP	51413	4864	51044
RS31-GFP	6939			called peaks
GFP	508
RS31-GFP	4236			binding sites
GFP	324
RS31-GFP	4034			binding sites not present in GFP control

## Sheet: S3
Table S3. Coordinates of At-RS31 binding sites identified by individual-nucleotide resolution crosslinking and immunoprecipitation (iCLIP) in Arabidopsis thaliana
Table with genomic coordinates of RS31-GFP binding sites with the corresponding PureClip scores. Controls (GFP) are subtracted. Identifiers of associated protein-coding and non-coding (labeled NC) genes, as well as the position of the binding sites in the transcript regions (5´ UTR, CDS, intron, 3´ UTR) are indicated. Chr - chromosome; 5’ UTR and 3’ UTR - 5’ and 3’ untranslated regions; CDS - cod…
Binding site
Chromosome	Peak position	Strand	PureCLIP score	Overlapping transcripts	Feature
Chr1	74682	-	0.946797	AT1G01170.1	5'UTR
Chr1	74689	-	0.634842	AT1G01170.1	5'UTR
Chr1	74726	-	1.37902	AT1G01170.1	5'UTR
Chr1	74728	-	4.02027	AT1G01170.1	5'UTR
Chr1	111921	-	104.555
Chr1	111927	-	460.997
Chr1	111962	-	15.9655
Chr1	181221	-	2.33663	AT1G01490.1	Intron
Chr1	182168	-	18.9946	AT1G01490.1	5'UTR
Chr1	182283	-	11.7759	AT1G01490.1	5'UTR
Chr1	182292	-	3.04836	AT1G01490.1	5'UTR
Chr1	199938	+	1.77854	AT1G01550.1	5'UTR
Chr1	226784	-	2.34605	AT1G01620.1	Intron
Chr1	270556	-	0.913207	AT1G01725.1	Intron
Chr1	306378	+	12.4729
Chr1	306430	+	3.38726
Chr1	306440	+	41.6805
Chr1	514780	-	2.50315	AT1G02475.1	CDS
Chr1	552690	+	2.88513
Chr1	552695	+	2.89596
Chr1	589077	-	32.7967
Chr1	609414	-	3.05597	AT1G02780.1	5'UTR
Chr1	624269	-	9.19372	AT1G02820.1	CDS
Chr1	754128	-	1.7308	AT1G03130.1	CDS
Chr1	787120	+	6.60381	AT1G03220.1	5'UTR
Chr1	787123	+	6.70523	AT1G03220.1	5'UTR
Chr1	787136	+	8.96325	AT1G03220.1	5'UTR
Chr1	875108	-	8.01566
Chr1	875111	-	19.8243
Chr1	877703	+	28.5358
Chr1	892546	+	60.754
Chr1	892553	+	24.5728
Chr1	892555	+	17.7954
Chr1	898921	+	0.119904	AT1G03600.1	CDS
Chr1	907704	+	0.0237064	AT1G03630.1	CDS
Chr1	907712	+	2.96873	AT1G03630.1	CDS
Chr1	937237	-	18.8584
Chr1	937261	-	29.0681
Chr1	937267	-	33.0446
Chr1	937288	-	21.3884
Chr1	937569	-	0.63658
Chr1	983213	-	0.368159	AT1G03870.1	CDS
Chr1	1000183	-	63.7183
Chr1	1008590	+	10.8563
Chr1	1008601	+	30.2678
Chr1	1008604	+	2.96175
Chr1	1009253	+	11.33
Chr1	1009290	+	23.1496
Chr1	1009299	+	106.855
Chr1	1143031	-	1.16005	AT1G04270.1	5'UTR
Chr1	1155091	+	41.7299
Chr1	1157793	-	12.0999	AT1G04310.1	5'UTR
Chr1	1159022	+	17.28
Chr1	1159078	+	14.2667
Chr1	1188224	-	5.15174	AT1G04400.2	5'UTR
Chr1	1190410	-	3.47634	AT1G04410.1	Intron
Chr1	1190418	-	2.62679	AT1G04410.1	Intron
Chr1	1190935	-	6.51599	AT1G04410.1	Intron
Chr1	1191281	-	10.4415	AT1G04410.1	5'UTR
Chr1	1191300	-	3.57781	AT1G04410.1	5'UTR
Chr1	1191327	-	1.23351	AT1G04410.1	5'UTR
Chr1	1191352	-	6.57546	AT1G04410.1	5'UTR
Chr1	1215786	-	78.2086
Chr1	1215791	-	100.598
Chr1	1215832	-	118.351
Chr1	1216933	+	24.8911	AT1G04480.1	Intron
Chr1	1216989	+	1.17388	AT1G04480.1	Intron
Chr1	1324948	+	708.396
Chr1	1324954	+	209.015
Chr1	1324960	+	708.396
Chr1	1432330	-	4.74822	AT1G05010.1	CDS
Chr1	1498719	+	28.9878
Chr1	1583798	-	1.75735
Chr1	1583809	-	63.4292
Chr1	1583818	-	1.81018
Chr1	1662180	-	8.1541	AT1G05575.1	5'UTR
Chr1	1768641	-	0.379598	AT1G05850.1	5'UTR
Chr1	1768648	-	1.26533	AT1G05850.1	5'UTR
Chr1	1829230	-	3.97732	AT1G06040.1	CDS
Chr1	1829509	-	0.530087	AT1G06040.1	CDS
Chr1	2048473	+	0.165036	AT1G06680.1	CDS
Chr1	2048688	+	0.622802	AT1G06680.1	Intron
Chr1	2048827	+	3.82825	AT1G06680.1	Intron
Chr1	2107342	-	19.7648
Chr1	2107346	-	26.791	AT1G04517.1	NC
Chr1	2107348	-	56.9829
Chr1	2107399	-	48.0729
Chr1	2111080	-	71.5438
Chr1	2111085	-	300.602
Chr1	2111089	-	17.9422	AT1G04527.1	NC
Chr1	2111099	-	58.9724
Chr1	2111149	-	10.3065
Chr1	2156327	-	23.1533
Chr1	2190535	-	0.204965	AT1G07135.1	CDS
Chr1	2190579	-	5.90682	AT1G07135.1	CDS
Chr1	2238087	+	2.35872	AT1G07280.1	5'UTR
Chr1	2277847	+	5.58112	AT1G07420.1	5'UTR
Chr1	2338710	-	14.3301	AT1G07590.1	5'UTR
Chr1	2339356	-	2.17545	AT1G07590.1	5'UTR
Chr1	2339375	-	11.4277	AT1G07590.1	5'UTR
Chr1	2421933	-	2.58337	AT1G07820.1	5'UTR
Chr1	2437474	+	12.7613
Chr1	2437529	+	4.97196
Chr1	2437532	+	11.8525
Chr1	2437536	+	2.23163
Chr1	2458274	+	2.13958	AT1G07930.1	5'UTR
Chr1	2458313	+	4.39015	AT1G07930.1	5'UTR
Chr1	2465468	-	2.11728	AT1G07940.1	5'UTR
Chr1	2538233	-	708.396
Chr1	2565878	-	30.3077
Chr1	2636037	+	5.07762	AT1G08360.1	5'UTR
Chr1	2641686	-	24.5275	AT1G08380.1	CDS
Chr1	2751377	+	0.148428
Chr1	2751387	+	11.714
Chr1	2873795	+	9.85404	AT1G08930.1	CDS
Chr1	2884592	+	6.30441	AT1G08980.1	Intron
Chr1	2939454	+	5.37907
Chr1	2939472	+	4.45582
Chr1	2945947	-	6.3492	AT1G09140.1	5'UTR
Chr1	2969574	+	27.2184
Chr1	2976693	-	0.252626	AT1G09210.1	5'UTR
Chr1	3015542	+	3.58619	AT1G09340.1	CDS
Chr1	3130960	-	8.22834	AT1G09660.1	5'UTR
Chr1	3180561	-	2.6268	AT1G09800.1	5'UTR
Chr1	3180564	-	32.8613	AT1G09800.1	5'UTR
Chr1	3180638	-	5.35121	AT1G09800.1	5'UTR
Chr1	3338054	-	1.8786	AT1G10170.1	5'UTR
Chr1	3347645	-	2.52415	AT1G10200.1	CDS
Chr1	3347659	-	12.0732	AT1G10200.1	CDS
Chr1	3347676	-	2.04138	AT1G10200.1	CDS
Chr1	3412779	-	3.74829	AT1G10390.1	5'UTR
Chr1	3469622	+	53.337	AT1G10522.1	5'UTR
Chr1	3469678	+	28.8228	AT1G10522.1	5'UTR
Chr1	3469801	+	88.3936	AT1G10522.1	5'UTR
Chr1	3469885	-	3.24183
Chr1	3469893	-	1.04979
Chr1	3503428	-	13.0107
Chr1	3535540	+	2.99952	AT1G10670.3	5'UTR
Chr1	3625362	+	0.266611
Chr1	3627723	+	0.0743407	AT1G10890.1	5'UTR
Chr1	3676599	+	9.35242
Chr1	3676603	+	15.3279
Chr1	3676646	+	18.7416
Chr1	3676675	+	6.08098
Chr1	3703551	-	41.7203
Chr1	3774596	+	2.35988
Chr1	3849373	+	1.53754	AT1G11440.1	5'UTR
Chr1	3914618	-	9.20303
Chr1	3914630	-	66.331
Chr1	3914643	-	15.2613
Chr1	3914663	-	117.283
Chr1	3914666	-	48.4812
Chr1	3914701	-	5.06117
Chr1	3914704	-	5.67342
Chr1	3995449	+	3.65428	AT1G11840.6	5'UTR
Chr1	4006901	-	67.9213
Chr1	4006938	-	1.97111
Chr1	4006944	-	35.1568
Chr1	4007390	-	77.0927
Chr1	4007397	-	203.175
Chr1	4019037	-	2.4041	AT1G11910.1	Intron
Chr1	4019074	-	2.98031	AT1G11910.1	Intron
Chr1	4020900	-	13.9692	AT1G11910.1	5'UTR
Chr1	4020920	-	1.68054	AT1G11910.1	5'UTR
Chr1	4058483	+	8.10143
Chr1	4058515	+	161.642
Chr1	4058540	+	2.23079
Chr1	4058544	+	8.25054	AT1G12015.1	NC
Chr1	4058561	+	3.98832
Chr1	4102113	-	6.34058
Chr1	4153722	+	1.28385	AT1G12240.1	CDS
Chr1	4282931	+	4.28655	AT1G12580.1	5'UTR
Chr1	4282948	+	4.10564	AT1G12580.1	5'UTR
Chr1	4347641	-	2.34779	AT1G12750.1	Intron
Chr1	4357782	-	2.37214	AT1G12780.1	Intron
Chr1	4371215	-	5.15174	AT1G12820.1	5'UTR
Chr1	4393462	+	69.1451
Chr1	4394098	-	0.245406	AT1G12900.1	CDS
Chr1	4394188	-	1.82808	AT1G12900.1	Intron
Chr1	4394263	-	5.92962	AT1G12900.1	CDS
Chr1	4394265	-	14.8841	AT1G12900.1	CDS
Chr1	4394269	-	3.18349	AT1G12900.1	CDS
Chr1	4440258	+	43.7158
Chr1	4526000	-	4.55554	AT1G13245.1	5'UTR
Chr1	4526067	-	1.58795	AT1G13245.1	5'UTR
Chr1	4542346	+	0.724305	AT1G13260.1	5'UTR
Chr1	4546300	+	13.7415	AT1G13270.1,AT1G13270.1	CDS,Intron
Chr1	4546303	+	16.37	AT1G13270.1	Intron
Chr1	4577870	-	1.44446	AT1G13360.1	5'UTR
Chr1	4602014	-	33.5799
Chr1	4610523	-	40.3298	AT1G13440.1	5'UTR
Chr1	4610537	-	1.43268	AT1G13440.1	5'UTR
Chr1	4610541	-	1.52994	AT1G13440.1	5'UTR
Chr1	4626494	-	36.4401
Chr1	4641995	-	2.88506	AT1G13560.1	5'UTR
Chr1	4663021	-	1.17506
Chr1	4663417	-	2.61464
Chr1	4663419	-	5.55291
Chr1	4709679	+	6.77635
Chr1	4761123	+	3.39145	AT1G13930.1	CDS
Chr1	4842330	+	0.635476
Chr1	4842367	+	2.70006
Chr1	4842422	+	5.19975
Chr1	4842445	+	7.20442
Chr1	4842732	+	1.83719
Chr1	4983614	+	2.65951	AT1G14570.2	5'UTR
Chr1	5035936	-	42.8735	AT1G14660.1	CDS
Chr1	5037782	+	5.07762	AT1G14670.1	CDS
Chr1	5143849	+	33.389
Chr1	5170228	-	14.0241
Chr1	5170298	-	0.622311
Chr1	5189713	-	26.7848
Chr1	5189723	-	86.3595
Chr1	5189733	-	29.6237
Chr1	5194066	-	0.837574	AT1G15100.1	CDS
Chr1	5194069	-	0.622803	AT1G15100.1	CDS
Chr1	5202878	+	7.93045	AT1G15120.2	CDS
Chr1	5202888	+	1.22583	AT1G15120.2	CDS
Chr1	5217876	-	47.7393	AT1G15165.1	CDS
Chr1	5252081	-	7.68626	AT1G15270.1	5'UTR
Chr1	5252098	-	2.13298	AT1G15270.1	5'UTR
Chr1	5264919	-	13.3008	AT1G15290.1	5'UTR
Chr1	5297920	-	8.31881
Chr1	5297958	-	1.31722
Chr1	5304315	+	1.46123	AT1G15430.1	5'UTR
Chr1	5304335	+	15.1766	AT1G15430.1	5'UTR
Chr1	5304430	+	3.65265	AT1G15430.1	5'UTR
Chr1	5309642	-	13.6713
Chr1	5309645	-	30.8934
Chr1	5309648	-	24.7105
Chr1	5309661	-	14.875
Chr1	5309681	-	169.479
Chr1	5309687	-	24.9083
Chr1	5309724	-	18.3559
Chr1	5399360	+	1.49702	AT1G15690.1	CDS
Chr1	5446616	-	2.54534	AT1G15820.1,	3'UTR,
Chr1	5447340	-	2.34411	AT1G15820.1	Intron
Chr1	5447396	-	10.4003	AT1G15820.1	Intron
Chr1	5556704	-	17.9964	AT1G16240.1	5'UTR
Chr1	5556708	-	0.368159	AT1G16240.1	5'UTR
Chr1	5556743	-	3.32588	AT1G16240.1	5'UTR
Chr1	5580858	+	1.92876	AT1G16320.1	5'UTR
Chr1	5686108	-	23.5443
Chr1	5686117	-	45.6062
Chr1	5686134	-	149.02
Chr1	5686143	-	39.4221
Chr1	5686156	-	14.2885
Chr1	5686180	-	100.952
Chr1	5758478	+	6.7292
Chr1	5758486	+	10.9647
Chr1	5758533	+	9.18715
Chr1	5758556	+	3.34274
Chr1	5758559	+	4.40507
Chr1	5773725	+	3.97732	AT1G16880.1	5'UTR
Chr1	5778322	-	11.9074	AT1G16890.3	CDS
Chr1	5778357	-	0.380001	AT1G16890.3	5'UTR
Chr1	5922896	+	2.21825	AT1G17290.1	CDS
Chr1	6075854	+	2.45941
Chr1	6075875	+	33.5443
Chr1	6075959	-	15.4061
Chr1	6457100	+	82.4738
Chr1	6463991	+	5.72563	AT1G18740.1	5'UTR
Chr1	6464001	+	2.61224	AT1G18740.1	5'UTR
Chr1	6465825	-	0.447428
Chr1	6465831	-	3.34087
Chr1	6465870	-	22.5324
Chr1	6465972	-	27.2016
Chr1	6466010	-	8.88543
Chr1	6488688	+	106.986
Chr1	6488692	+	14.7805
Chr1	6562746	-	1.03928	AT1G19000.1	5'UTR
Chr1	6562763	-	3.97732	AT1G19000.1	5'UTR
Chr1	6562765	-	4.59502	AT1G19000.1	5'UTR
Chr1	6602692	-	19.6725
Chr1	6697172	+	23.6144
Chr1	6697195	+	20.6909
Chr1	6697199	+	13.2241	AT1G19373.1	NC
Chr1	6697227	+	0.587226
Chr1	6697229	+	74.2429
Chr1	6697236	+	303.024
Chr1	6697473	+	11.5153
Chr1	6697503	+	37.4947
Chr1	6734854	-	14.0088	AT1G19450.1	5'UTR
Chr1	6774456	-	4.69734	AT1G19570.1	5'UTR
Chr1	6804709	-	2.64282	AT1G19670.1	CDS
Chr1	6824414	+	2.04315	AT1G19740.1	CDS
Chr1	6832335	+	6.71387	AT1G19770.1	5'UTR
Chr1	6832340	+	9.15656	AT1G19770.1	5'UTR
Chr1	6832392	+	0.393593	AT1G19770.1	5'UTR
Chr1	6832404	+	3.13176	AT1G19770.1	5'UTR
Chr1	6873336	-	2.35226	AT1G19840.1	5'UTR
Chr1	6873346	-	2.36826	AT1G19840.1	5'UTR
Chr1	6926847	-	91.7744
Chr1	6926857	-	361.939
Chr1	6926864	-	547.13
Chr1	6926867	-	141.68
Chr1	6926873	-	197.204
Chr1	6926875	-	294.467
Chr1	6926889	-	191.589
Chr1	6941282	+	77.1286
Chr1	6941312	+	46.3365
Chr1	6942828	+	6.62775	AT1G20020.1	5'UTR
Chr1	6942843	+	2.48628	AT1G20020.1	5'UTR
Chr1	6942878	+	15.2835	AT1G20020.1	CDS
Chr1	6942904	+	9.10826	AT1G20020.1	CDS
Chr1	6942911	+	6.26965	AT1G20020.1	CDS
Chr1	6943219	+	2.32503	AT1G20020.1	Intron
Chr1	6943318	+	0.292391	AT1G20020.1	CDS
Chr1	6948874	-	22.2919
Chr1	6995357	-	23.2098
Chr1	6995360	-	11.5493
Chr1	7004511	+	39.0534
Chr1	7004544	+	34.6994
Chr1	7004547	+	206.931
Chr1	7043232	-	6.50626	AT1G20340.1	CDS
Chr1	7056116	+	3.75436
Chr1	7056123	+	1.27048
Chr1	7082679	+	11.4576
Chr1	7143089	+	7.45595	AT1G20620.1	5'UTR
Chr1	7143126	+	0.706756	AT1G20620.1	5'UTR
Chr1	7144265	+	0.0709712	AT1G20620.1	CDS
Chr1	7145515	+	1.6698	AT1G20620.1	CDS
Chr1	7145630	+	6.35102	AT1G20620.1	Intron
Chr1	7145666	+	3.22963	AT1G20620.1	Intron
Chr1	7176138	-	1.82808
Chr1	7176165	-	72.9096
Chr1	7176180	-	9.96057
Chr1	7176200	-	23.0155
Chr1	7176861	+	1.05724	AT1G20693.1	5'UTR
Chr1	7217968	+	38.4295	AT1G20780.1	CDS
Chr1	7242743	-	35.6767
Chr1	7242775	-	9.99884
Chr1	7242795	-	281.613
Chr1	7242800	-	67.1587
Chr1	7242837	-	95.1529
Chr1	7298554	+	27.7712
Chr1	7346172	+	0.837574	AT1G21010.1	5'UTR
Chr1	7346185	+	3.47634	AT1G21010.1	5'UTR
Chr1	7400592	-	2.13958	AT1G21130.1	5'UTR
Chr1	7509133	+	2.19303	AT1G21450.1	5'UTR
Chr1	7610450	+	1.44446	AT1G21670.1	CDS
Chr1	7613010	+	4.51459	AT1G21680.1	5'UTR
Chr1	7696545	+	10.0063	AT1G21910.1	5'UTR
Chr1	7835956	+	9.53482	AT1G22190.1	5'UTR
Chr1	7884384	-	265.665
Chr1	7884411	-	271.266
Chr1	7884413	-	136.186
Chr1	7919227	+	1.05843	AT1G22430.1	5'UTR
Chr1	7925417	+	5.74839	AT1G22450.1	5'UTR
Chr1	8029793	-	2.09339	AT1G22700.1	CDS
Chr1	8051015	+	3.51099	AT1G22750.4	CDS
Chr1	8061838	+	5.74795	AT1G22770.1	5'UTR
Chr1	8067930	+	2.89864	AT1G22780.1	5'UTR
Chr1	8269216	-	1.03928	AT1G23310.1	CDS
Chr1	8269815	-	0.538295	AT1G23310.1	Intron
Chr1	8271246	-	14.3848	AT1G23310.1	CDS
Chr1	8271674	-	2.89488	AT1G23310.1	5'UTR
Chr1	8310300	-	4.99887	AT1G23390.1	CDS
Chr1	8336746	+	0.0882843	AT1G23490.1	5'UTR
Chr1	8336776	+	0.088284	AT1G23490.1	5'UTR
Chr1	8385252	+	0.622803	AT1G23710.1	5'UTR
Chr1	8385299	+	8.66367	AT1G23710.1	5'UTR
Chr1	8385377	+	0.0307373	AT1G23710.1	CDS
Chr1	8396244	+	23.1773	AT1G23730.1	Intron
Chr1	8452867	+	54.088
Chr1	8495589	-	8.75377
Chr1	8495607	-	1.90267
Chr1	8495614	-	13.6586
Chr1	8495622	-	1.92805
Chr1	8525174	-	2.11737
Chr1	8525208	-	34.2412
Chr1	8525215	-	37.8193
Chr1	8525218	-	4.67049
Chr1	8626229	+	31.4181	AT1G24310.1,	3'UTR,
Chr1	8693221	+	1.9051
Chr1	8756410	-	3.68248
Chr1	8756424	-	0.245869
Chr1	8756427	-	6.12149
Chr1	8756451	-	45.5183
Chr1	8776136	+	0.341729
Chr1	8776149	+	3.27634
Chr1	8776151	+	3.26925
Chr1	8776162	+	19.355
Chr1	8776166	+	18.982
Chr1	8776326	+	3.23019
Chr1	8860836	+	12.6507	AT1G25275.3	CDS
Chr1	8882598	-	24.2026
Chr1	8882603	-	45.9239
Chr1	8935423	-	7.30627	AT1G25440.1	5'UTR
Chr1	8951293	+	5.33976	AT1G25490.1	5'UTR
Chr1	8976744	+	7.68856	AT1G25550.1	CDS
Chr1	8982920	-	4.80743	AT1G25560.1	CDS
Chr1	8982922	-	7.31489	AT1G25560.1	CDS
Chr1	9076103	-	1.33324
Chr1	9076105	-	4.06668
Chr1	9076322	-	354.503
Chr1	9076326	-	96.7534	AT1G05993.1	NC
Chr1	9076328	-	2.73608
Chr1	9076386	-	26.4273
Chr1	9143835	+	8.62614
Chr1	9143844	+	109.562
Chr1	9173813	+	21.7992
Chr1	9295554	-	11.5912
Chr1	9316039	-	5.30535	AT1G26880.1	Intron
Chr1	9316068	-	22.9953	AT1G26880.1	Intron
Chr1	9316070	-	5.51793	AT1G26880.1	Intron
Chr1	9329510	+	0.0705505	AT1G26920.1	5'UTR
Chr1	9329693	+	0.84842	AT1G26920.1	CDS
Chr1	9378580	+	1.9901	AT1G27020.1	5'UTR
Chr1	9378622	+	1.62455	AT1G27020.1	5'UTR
Chr1	9378626	+	1.20292	AT1G27020.1	5'UTR
Chr1	9378648	+	1.17506	AT1G27020.1	CDS
Chr1	9378869	+	0.292076	AT1G27020.1	CDS
Chr1	9488915	+	3.43005	AT1G27320.1	Intron
Chr1	9515193	+	2.16935	AT1G27400.1	5'UTR
Chr1	9515200	+	32.626	AT1G27400.1	5'UTR
Chr1	9515710	+	6.86502	AT1G27400.1	Intron
Chr1	9649058	-	0.43648	AT1G27730.1	5'UTR
Chr1	9675882	-	4.61947	AT1G27770.1	CDS
Chr1	9729666	-	23.5335
Chr1	9934812	-	2.94079	AT1G28330.5	CDS
Chr1	9934818	-	3.22963	AT1G28330.5	CDS
Chr1	9935144	-	7.06923	AT1G28330.5	CDS
Chr1	10052873	-	7.43378	AT1G28600.1	CDS
Chr1	10108704	+	32.8458
Chr1	10108721	+	52.004
Chr1	10108755	+	84.5568
Chr1	10108765	+	40.3373
Chr1	10151684	-	18.0935
Chr1	10151786	-	1.13772
Chr1	10151788	-	7.63881
Chr1	10151795	-	4.86287
Chr1	10237695	-	27.9322
Chr1	10293592	-	8.50115	AT1G29400.1	CDS
Chr1	10300380	+	3.58226
Chr1	10300485	+	2.87939
Chr1	10300533	+	16.1474
Chr1	10300615	+	57.1085
Chr1	10300617	+	45.3564
Chr1	10300636	+	61.1638
Chr1	10300645	+	92.8794
Chr1	10308774	+	1.24784	AT1G29465.1	5'UTR
Chr1	10308925	+	16.2562	AT1G29465.1	Intron
Chr1	10309007	+	8.1379	AT1G29465.1	Intron
Chr1	10309037	+	4.83829	AT1G29465.1	Intron
Chr1	10309066	+	5.37382	AT1G29465.1	Intron
Chr1	10371836	+	3.31764	AT1G29660.1	5'UTR
Chr1	10374268	-	24.1424
Chr1	10381949	-	2.13958	AT1G29690.1	5'UTR
Chr1	10381958	-	8.0721	AT1G29690.1	5'UTR
Chr1	10381965	-	2.13958	AT1G29690.1	5'UTR
Chr1	10462768	-	0.0422712	AT1G29880.1	CDS
Chr1	10473241	-	9.541	AT1G29910.1	CDS
Chr1	10473299	-	11.4374	AT1G29910.1	5'UTR
Chr1	10475871	-	3.28099	AT1G29920.1	CDS
Chr1	10475896	-	6.41736	AT1G29920.1	5'UTR
Chr1	10475935	-	11.0345	AT1G29920.1	5'UTR
Chr1	10475944	-	11.7296	AT1G29920.1	5'UTR
Chr1	10478012	+	0.658135	AT1G29930.1	5'UTR
Chr1	10478804	+	2.25435	AT1G29930.1	CDS
Chr1	10478909	+	7.18433	AT1G29930.1,	3'UTR,
Chr1	10494204	-	45.1736
Chr1	10502687	-	12.4164
Chr1	10638926	+	3.89435	AT1G30230.2	5'UTR
Chr1	10722344	+	3.98739	AT1G30380.1	CDS
Chr1	10722352	+	5.42706	AT1G30380.1	CDS
Chr1	10722685	+	3.91253	AT1G30380.1	CDS
Chr1	10756714	+	50.1148
Chr1	11006591	-	0.0184016
Chr1	11048366	+	21.5925
Chr1	11115964	-	1.24494	AT1G31130.1	5'UTR
Chr1	11137429	+	1.15604
Chr1	11138071	+	1.5549
Chr1	11214614	-	0.716243
Chr1	11214951	-	0.974796	AT1G31330.1,	3'UTR,
Chr1	11214959	-	4.18298	AT1G31330.1,	3'UTR,
Chr1	11293686	-	1.36441	AT1G31540.2	CDS
Chr1	11293763	-	10.5734	AT1G31540.2	5'UTR
Chr1	11411560	-	6.80428	AT1G31812.1	CDS
Chr1	11412115	-	11.0468	AT1G31812.1	5'UTR
Chr1	11412127	-	40.2183	AT1G31812.1	5'UTR
Chr1	11412129	-	14.6869	AT1G31812.1	5'UTR
Chr1	11412150	-	0.35675	AT1G31812.1	5'UTR
Chr1	11412156	-	2.61399	AT1G31812.1	5'UTR
Chr1	11423136	-	69.4258	AT1G31835.1,	3'UTR,
Chr1	11423153	-	234.767	AT1G31835.1,	3'UTR,
Chr1	11423157	-	51.2337	AT1G31835.1,	3'UTR,
Chr1	11423373	-	164.144	AT1G31835.1	CDS
Chr1	11423390	-	574.701	AT1G31835.1	CDS
Chr1	11423394	-	204.978	AT1G31835.1,AT1G06453.1	CDS,NC
Chr1	11435456	-	2.57373	AT1G31860.1	Intron
Chr1	11454882	-	10.8789
Chr1	11510263	+	28.6393
Chr1	11532557	+	4.084	AT1G32060.1	5'UTR
Chr1	11532577	+	0.635476	AT1G32060.1	5'UTR
Chr1	11564140	+	47.1948
Chr1	11612166	+	2.882	AT1G32230.1	5'UTR
Chr1	11612176	+	11.6168	AT1G32230.1	5'UTR
Chr1	11671529	-	10.1351
Chr1	11671535	-	10.0687
Chr1	11671545	-	0.297353
Chr1	11671557	-	7.07576
Chr1	11671628	-	4.32478
Chr1	11684721	+	3.47753
Chr1	11685109	+	2.96873
Chr1	11685127	+	4.86308
Chr1	11685305	+	2.79444
Chr1	11685336	+	0.126039
Chr1	11768074	+	0.267116	AT1G32540.1	5'UTR
Chr1	11797215	-	194.274
Chr1	11797242	-	215.121
Chr1	11797244	-	122.128
Chr1	11797292	-	2.89444
Chr1	11800973	-	0.392144	AT1G32640.1	5'UTR
Chr1	11800989	-	9.91524	AT1G32640.1	5'UTR
Chr1	11801353	-	27.7899	AT1G32640.1	5'UTR
Chr1	11828428	+	0.87395	AT1G32700.1	CDS
Chr1	11828456	+	3.74365	AT1G32700.1	CDS
Chr1	11828462	+	1.15861	AT1G32700.1	CDS
Chr1	11931426	+	0.634591	AT1G32928.1	CDS
Chr1	11931437	+	0.7207	AT1G32928.1	CDS
Chr1	12083950	+	30.6474
Chr1	12083965	+	9.48438
Chr1	12084021	+	26.0852
Chr1	12097213	-	22.1693
Chr1	12097219	-	4.14955
Chr1	12177834	+	0.807018	AT1G33590.1	CDS
Chr1	12180762	+	4.71049	AT1G33600.1	5'UTR
Chr1	12180773	+	7.243	AT1G33600.1,AT1G33600.1	5'UTR,CDS
Chr1	12180789	+	0.852837	AT1G33600.1	CDS
Chr1	12181519	+	0.204896	AT1G33600.1	CDS
Chr1	12181525	+	3.13464	AT1G33600.1	CDS
Chr1	12294692	+	55.8882	AT1G33860.2	CDS
Chr1	12359763	+	8.20112
Chr1	12359792	+	7.68626
Chr1	12371493	-	2.04062	AT1G34030.1	5'UTR
Chr1	12371503	-	2.06479	AT1G34030.1	5'UTR
Chr1	12377388	-	50.1651
Chr1	12550495	+	1.28385	AT1G34370.2	5'UTR
Chr1	12852008	+	2.19602	AT1G35140.1	5'UTR
Chr1	13028039	+	18.6289
Chr1	13145841	+	11.3358
Chr1	13430278	+	10.9537
Chr1	13430280	+	1.78927
Chr1	13455601	-	2.48369	AT1G36060.1	CDS
Chr1	13604554	-	31.4164
Chr1	13900676	-	0.7207	AT1G36730.1	5'UTR
Chr1	14019131	-	5.58086
Chr1	14158581	+	8.20764	AT1G37130.1	5'UTR
Chr1	14158585	+	5.12033	AT1G37130.1	5'UTR
Chr1	14158979	+	1.73096	AT1G37130.1	CDS
Chr1	14159726	+	3.53118	AT1G37130.1	Intron
Chr1	14159728	+	6.45853	AT1G37130.1	Intron
Chr1	14159940	+	3.4783	AT1G37130.1	CDS
Chr1	14159943	+	0.528722	AT1G37130.1	CDS
Chr1	14304790	+	39.4493
Chr1	15730629	-	0.827883
Chr1	16127629	+	1.46523	AT1G42970.1	CDS
Chr1	16175856	+	7.35881
Chr1	16175864	+	1.65672
Chr1	16175870	+	10.6279
Chr1	16266741	+	4.24629	AT1G43170.1	5'UTR
Chr1	16266756	+	1.12127	AT1G43170.1	5'UTR
Chr1	16431526	+	76.2351
Chr1	16432013	+	149.987
Chr1	16432026	+	1.80028
Chr1	16432033	+	2.85567
Chr1	16433436	+	8.15691
Chr1	16433527	+	3.92027
Chr1	16433542	+	30.8392
Chr1	16433992	+	3.21399
Chr1	16433997	+	0.147614
Chr1	16434005	+	16.5397
Chr1	16492258	-	6.87179
Chr1	16646769	+	2.58337	AT1G43890.1	5'UTR
Chr1	16849321	-	0.956833	AT1G44446.1	CDS
Chr1	16849324	-	0.956833	AT1G44446.1	CDS
Chr1	16849331	-	0.87395	AT1G44446.1	CDS
Chr1	16851175	-	3.75946	AT1G44446.1	5'UTR
Chr1	17008442	-	3.838
Chr1	17008445	-	33.2752
Chr1	17008447	-	56.7621
Chr1	17008464	-	28.3458
Chr1	17008702	-	15.7003
Chr1	17191411	+	7.78174	AT1G45688.1	5'UTR
Chr1	17285672	-	1.24653	AT1G47128.1	5'UTR
Chr1	17417819	-	5.46285
Chr1	17483923	-	11.0041
Chr1	17483964	-	6.03388
Chr1	17483990	-	4.75043
Chr1	17498480	-	22.3627
Chr1	17499920	+	20.2266
Chr1	17499926	+	1.32517
Chr1	17499932	+	14.234
Chr1	17499937	+	3.60551
Chr1	17560587	-	0.0632693
Chr1	17560679	-	1.19784
Chr1	17561254	-	1.71751
Chr1	17567783	-	21.7992
Chr1	17821354	+	170.143
Chr1	17825614	+	1.03928
Chr1	17825629	+	0.87395
Chr1	17847186	+	11.6712	AT1G48300.1	CDS
Chr1	18078621	-	4.7164
Chr1	18098141	+	2.41943	AT1G48920.1	5'UTR
Chr1	18138279	+	3.28023	AT1G49032.1	5'UTR
Chr1	18215913	+	1.6635	AT1G49240.1	5'UTR
Chr1	18218582	-	11.7579
Chr1	18218604	-	10.0434
Chr1	18218610	-	108.725
Chr1	18218614	-	13.0046
Chr1	18230493	-	5.19796
Chr1	18230496	-	1.95856
Chr1	18230559	-	8.47771
Chr1	18234813	+	1.7593	AT1G49300.1	5'UTR
Chr1	18308900	+	27.3491
Chr1	18308927	+	7.70688
Chr1	18308941	+	55.6309
Chr1	18308944	+	90.9853
Chr1	18308948	+	32.3179
Chr1	18379796	-	1.07759	AT1G49660.1	5'UTR
Chr1	18388856	-	18.0791	AT1G49700.1	CDS
Chr1	18388859	-	0.247006	AT1G49700.1	CDS
Chr1	18428052	-	2.25708
Chr1	18428092	-	7.74727
Chr1	18486835	+	6.76525
Chr1	18486844	+	13.1136
Chr1	18505000	+	25.2352	AT1G49975.1	CDS
Chr1	18505025	+	11.0307	AT1G49975.1	CDS
Chr1	18553062	+	15.0606
Chr1	18612670	+	5.53289	AT1G50240.2	Intron
Chr1	18702022	+	1.55246	AT1G50480.1	5'UTR
Chr1	18715876	-	2.50319	AT1G50500.2	5'UTR
Chr1	18715879	-	5.44123	AT1G50500.2	5'UTR
Chr1	18807895	+	2.03533	AT1G50740.1	CDS
Chr1	18808004	+	0.739459	AT1G50740.1	CDS
Chr1	18924231	+	21.7506
Chr1	18924235	+	115.979
Chr1	18935465	+	0.572856	AT1G51110.1	CDS
Chr1	18935467	+	10.886	AT1G51110.1	CDS
Chr1	18935481	+	4.57466	AT1G51110.1	CDS
Chr1	18935485	+	4.66902	AT1G51110.1	CDS
Chr1	19007337	-	24.1772
Chr1	19068458	+	8.38286	AT1G51430.1	CDS
Chr1	19244815	-	38.6376	AT1G51830.1	CDS
Chr1	19385518	-	1.08102	AT1G52100.1	5'UTR
Chr1	19443409	-	3.1876	AT1G52200.1,AT1G52200.1	5'UTR,CDS
Chr1	19455000	+	5.45392	AT1G52230.1	CDS
Chr1	19455865	+	1.98935
Chr1	19499260	+	2.55859	AT1G52360.2	5'UTR
Chr1	19592736	+	0.973093
Chr1	19592740	+	13.5549
Chr1	19592809	+	35.5699
Chr1	19685148	-	29.0877
Chr1	19685164	-	10.1123
Chr1	19685171	-	6.60221
Chr1	19685180	-	9.54033
Chr1	19685224	-	56.5637
Chr1	19844707	+	4.54103	AT1G53210.1	5'UTR
Chr1	19844726	+	1.47305	AT1G53210.1	5'UTR
Chr1	19888344	-	1.52399	AT1G53310.1	5'UTR
Chr1	19935160	+	4.65555	AT1G53430.1	5'UTR
Chr1	19935186	+	1.55586	AT1G53430.1	5'UTR
Chr1	19981489	+	5.72301
Chr1	19981509	+	17.3752
Chr1	19981527	+	60.8279
Chr1	20215176	-	0.0207744	AT1G54140.1	5'UTR
Chr1	20259870	+	4.30245	AT1G54270.1	5'UTR
Chr1	20260361	+	44.3022	AT1G54270.1	Intron
Chr1	20277738	-	0.622434	AT1G54320.1	CDS
Chr1	20310653	-	4.28224	AT1G54410.1	5'UTR
Chr1	20357715	-	2.65729	AT1G54500.1	5'UTR
Chr1	20402913	-	2.16951	AT1G54630.1	CDS
Chr1	20563101	-	0.379598	AT1G55110.1	5'UTR
Chr1	20563126	-	8.30798	AT1G55110.1	5'UTR
Chr1	20630085	+	4.29458	AT1G55310.3	5'UTR
Chr1	20669176	-	26.8492
Chr1	20803425	-	2.32179	AT1G55670.1	5'UTR
Chr1	20805849	+	26.1986
Chr1	20912341	+	3.48799	AT1G55920.1	5'UTR
Chr1	20929661	-	11.1664	AT1G55960.1	CDS
Chr1	20929667	-	3.09269	AT1G55960.1	CDS
Chr1	20958948	-	14.5923
Chr1	20971694	-	4.15572	AT1G56070.1	5'UTR
Chr1	20971715	-	4.34712	AT1G56070.1	5'UTR
Chr1	21043405	+	7.56642	AT1G56220.3	CDS
Chr1	21043504	+	0.695162	AT1G56220.3	CDS
Chr1	21043506	+	12.8191	AT1G56220.3	CDS
Chr1	21043832	+	1.49275	AT1G56220.3	CDS
Chr1	21052384	-	5.27478
Chr1	21052396	-	28.2188
Chr1	21052421	-	11.0162
Chr1	21052513	-	1.70555
Chr1	21052516	-	6.72745
Chr1	21052644	-	32.844
Chr1	21052686	-	48.5751
Chr1	21052690	-	46.5501	AT1G08103.1,AT1G08117.1	NC,NC
Chr1	21052716	-	99.4308
Chr1	21052885	-	25.3938
Chr1	21052924	-	23.0526
Chr1	21052930	-	38.8546
Chr1	21052954	-	92.0864
Chr1	21053124	-	13.9196
Chr1	21309758	-	32.016
Chr1	21341829	-	13.6396
Chr1	21457609	+	39.7826
Chr1	21457618	+	5.74956
Chr1	21538829	-	5.95227	AT1G58180.2	CDS
Chr1	21538833	-	3.97475	AT1G58180.2	CDS
Chr1	21539590	-	7.1014	AT1G58180.2	CDS
Chr1	21625830	-	1.5549	AT1G58290.1	CDS
Chr1	21626156	-	2.03903	AT1G58290.1	5'UTR
Chr1	21626163	-	4.92814	AT1G58290.1	5'UTR
Chr1	21746450	+	3.49852	AT1G58602.1	5'UTR
Chr1	21746475	+	0.951587	AT1G58602.1	5'UTR
Chr1	21753897	+	4.14084	AT1G58602.1	5'UTR
Chr1	22034511	+	0.917421	AT1G59870.1	5'UTR
Chr1	22034517	+	5.26368	AT1G59870.1	5'UTR
Chr1	22037023	+	28.9103	AT1G59870.1	CDS
Chr1	22057093	-	1.95856	AT1G59910.1	5'UTR
Chr1	22313347	-	0.0636553
Chr1	22313353	-	5.84584
Chr1	22313356	-	59.8673
Chr1	22313413	-	7.36144
Chr1	22388322	+	371.548
Chr1	22394579	-	360.688
Chr1	22394635	-	25.0981
Chr1	22397108	+	5.07954
Chr1	22397633	-	251.68
Chr1	22428160	+	5.02656
Chr1	22428163	+	92.8119
Chr1	22428312	+	15.1318
Chr1	22444510	+	2.88127	AT1G60950.1	5'UTR
Chr1	22444611	+	2.17228	AT1G60950.1	CDS
Chr1	22512088	-	1.63416	AT1G61100.1	CDS
Chr1	22512114	-	4.29611	AT1G61100.1	CDS
Chr1	22603123	+	39.7027
Chr1	22603129	+	339.944
Chr1	22603250	+	107.997
Chr1	22603253	+	46.4068
Chr1	22700061	+	4.78547	AT1G61520.1	5'UTR
Chr1	22700085	+	0.693168	AT1G61520.1	5'UTR
Chr1	22700322	+	19.8162	AT1G61520.1	Intron
Chr1	22700724	+	1.30825	AT1G61520.1	CDS
Chr1	22700766	+	1.65695	AT1G61520.1	CDS
Chr1	22723131	-	4.70798	AT1G61580.1	5'UTR
Chr1	22723137	-	1.92551	AT1G61580.1	5'UTR
Chr1	22814043	-	2.88487	AT1G61780.1	5'UTR
Chr1	22839523	-	21.6193
Chr1	22866756	-	31.2365
Chr1	22866759	-	113.991
Chr1	22866772	-	59.1811
Chr1	22866832	-	53.558
Chr1	22887108	+	0.87395
Chr1	22887126	+	0.734666
Chr1	22887153	+	38.4573
Chr1	22977436	-	6.91536	AT1G62180.1	CDS
Chr1	23137141	-	2.35223	AT1G62510.1	5'UTR
Chr1	23230978	+	2.70946	AT1G62740.1	5'UTR
Chr1	23270995	-	8.04859
Chr1	23270999	-	31.6135
Chr1	23392794	-	3.89487	AT1G63090.1	5'UTR
Chr1	23392804	-	3.82964	AT1G63090.1	5'UTR
Chr1	23509886	+	2.57373
Chr1	23553685	-	30.2619
Chr1	23559201	-	159.32
Chr1	23650955	+	2.78759	AT1G63750.3	CDS
Chr1	23685472	+	0.0422709	AT1G63830.2	CDS
Chr1	23701183	+	4.05899
Chr1	23701256	+	3.47644
Chr1	23701267	+	5.56984
Chr1	23701285	+	24.8102
Chr1	23706023	-	1.68143
Chr1	23716042	-	1.03991	AT1G63880.1	CDS
Chr1	23802578	+	48.5392
Chr1	23802585	+	569.852
Chr1	23802588	+	586.43
Chr1	23827063	-	2.58337	AT1G64190.1	5'UTR
Chr1	23833623	+	8.01566	AT1G64230.4	5'UTR
Chr1	24047843	-	3.05603	AT1G64720.1	CDS
Chr1	24048334	-	4.18297	AT1G64720.1	CDS
Chr1	24048578	-	12.0939	AT1G64720.1	5'UTR
Chr1	24048599	-	4.04845	AT1G64720.1	5'UTR
Chr1	24163529	-	0.420695	AT1G65040.2	5'UTR
Chr1	24190858	+	43.7184
Chr1	24190863	+	25.8724
Chr1	24285881	-	2.87307	AT1G65370.1	5'UTR
Chr1	24354883	+	3.89487	AT1G65490.1	CDS
Chr1	24359521	+	1.06078	AT1G65510.1	CDS
Chr1	24493706	-	9.18228	AT1G65845.1	CDS
Chr1	24493724	-	0.464118	AT1G65845.1	CDS
Chr1	24540707	+	7.63538	AT1G65930.1	CDS
Chr1	24552067	+	2.11728	AT1G65960.2	5'UTR
Chr1	24554449	+	1.3595	AT1G65960.2	Intron
Chr1	24554456	+	26.585	AT1G65960.2	Intron
Chr1	24647185	+	4.51651	AT1G66180.1	5'UTR
Chr1	24647188	+	7.22246	AT1G66180.1	5'UTR
Chr1	24657479	-	3.47211	AT1G66200.3	CDS
Chr1	24657503	-	8.96356	AT1G66200.3	CDS
Chr1	24657513	-	0.0529713	AT1G66200.3	CDS
Chr1	24687270	-	1.59425	AT1G66240.1	CDS
Chr1	24912901	-	0.302102
Chr1	25048311	-	5.74862	AT1G67090.1,	3'UTR,
Chr1	25048316	-	5.35552	AT1G67090.1,	3'UTR,
Chr1	25048491	-	9.94875	AT1G67090.1	CDS
Chr1	25048882	-	10.1437	AT1G67090.1	CDS
Chr1	25049152	-	3.03417	AT1G67090.1	CDS
Chr1	25049249	-	11.0203	AT1G67090.1,AT1G67090.1	5'UTR,CDS
Chr1	25049277	-	9.10539	AT1G67090.1	5'UTR
Chr1	25127333	+	11.6992	AT1G67170.1	5'UTR
Chr1	25235509	+	2.27802	AT1G67350.1	5'UTR
Chr1	25262173	+	5.58494	AT1G67430.1	5'UTR
Chr1	25262181	+	10.7169	AT1G67430.1	5'UTR
Chr1	25262187	+	1.81239	AT1G67430.1	5'UTR
Chr1	25262579	+	1.79825	AT1G67430.1	Intron
Chr1	25262623	+	1.60299	AT1G67430.1	Intron
Chr1	25262669	+	2.46453	AT1G67430.1	Intron
Chr1	25395016	-	6.6163	AT1G67740.1	5'UTR
Chr1	25395020	-	12.5912	AT1G67740.1	5'UTR
Chr1	25693483	+	0.974796	AT1G68490.1	5'UTR
Chr1	25737914	-	1.52399	AT1G68560.1	5'UTR
Chr1	25737943	-	1.7593	AT1G68560.1	5'UTR
Chr1	25782498	+	2.35156	AT1G68670.1	Intron
Chr1	25880328	+	2.25843	AT1G68840.1	5'UTR
Chr1	25880678	+	1.26536	AT1G68840.1	CDS
Chr1	25927176	-	1.30825
Chr1	25928188	+	63.8991
Chr1	25928207	+	9.14117
Chr1	26000232	+	5.2903	AT1G69160.1	5'UTR
Chr1	26076547	-	21.851
Chr1	26141874	+	3.76017	AT1G69530.3	5'UTR
Chr1	26141881	+	0.989375	AT1G69530.3	5'UTR
Chr1	26142047	+	0.446444	AT1G69530.3	CDS
Chr1	26142052	+	0.528722	AT1G69530.3	CDS
Chr1	26153227	-	5.52135	AT1G69550.1	CDS
Chr1	26240633	-	8.78874	AT1G69760.1	5'UTR
Chr1	26382189	-	25.9129
Chr1	26382212	-	31.7075
Chr1	26429773	+	95.2845
Chr1	26429777	+	105.918	AT1G70185.1	NC
Chr1	26429822	+	22.036
Chr1	26474081	-	0.549947	AT1G70290.1,AT1G70290.1	5'UTR,CDS
Chr1	26474610	-	4.92706	AT1G70290.1	5'UTR
Chr1	26474655	-	3.84912	AT1G70290.1	5'UTR
Chr1	26474706	-	0.540656	AT1G70290.1	5'UTR
Chr1	26536582	-	0.196602	AT1G70410.2	Intron
Chr1	26555233	+	4.00332
Chr1	26555238	+	25.0905
Chr1	26555240	+	2.0775
Chr1	26555244	+	5.94222
Chr1	26608172	-	3.99716
Chr1	26608216	-	0.561598
Chr1	26796141	-	1.96848	AT1G71030.1	Intron
Chr1	26796371	-	56.9718	AT1G71030.1	5'UTR
Chr1	26891572	+	18.4923
Chr1	26891646	+	0.594876
Chr1	27081543	-	11.9839	AT1G71950.1	CDS
Chr1	27081557	-	5.46219	AT1G71950.1	CDS
Chr1	27155576	-	1.7593	AT1G72160.1	CDS
Chr1	27303369	+	5.00283	AT1G72510.1	5'UTR
Chr1	27339952	-	2.27033	AT1G72610.1	5'UTR
Chr1	27348642	+	92.8498	AT1G72645.1	CDS
Chr1	27348661	+	26.752	AT1G72645.1	CDS
Chr1	27348664	+	300.986	AT1G72645.1	CDS
Chr1	27348754	+	135.399	AT1G72645.1	CDS
Chr1	27349055	+	0.464118	AT1G72645.1,	3'UTR,
Chr1	27383801	-	69.4248	AT1G72755.1	CDS
Chr1	27432228	+	15.1304	AT1G72900.1	CDS
Chr1	27435646	+	5.51177	AT1G72910.1	CDS
Chr1	27435652	+	2.50319	AT1G72910.1	CDS
Chr1	27634873	-	10.0099	AT1G73490.2	5'UTR
Chr1	27634877	-	1.63348	AT1G73490.2	5'UTR
Chr1	27634885	-	4.14273	AT1G73490.2	5'UTR
Chr1	27640393	-	9.15233	AT1G73500.1	5'UTR
Chr1	27640396	-	0.38568	AT1G73500.1	5'UTR
Chr1	27646694	-	2.79753	AT1G73540.1	5'UTR
Chr1	27673066	+	3.6057	AT1G73600.2	Intron
Chr1	27688187	+	26.0283
Chr1	27688220	+	0.122787
Chr1	27760349	+	0.816698	AT1G73830.1	CDS
Chr1	27790885	+	1.3584	AT1G73920.1	5'UTR
Chr1	27792718	+	11.6228	AT1G73920.1	Intron
Chr1	27870982	-	0.981529
Chr1	27984686	-	51.9379
Chr1	27984690	-	12.5952	AT1G74453.1	NC
Chr1	27984695	-	6.67552
Chr1	27984697	-	3.58732
Chr1	27984713	-	9.81848
Chr1	27984755	-	1.69034
Chr1	27985043	-	17.9222
Chr1	27991405	+	0.196602	AT1G74470.1	CDS
Chr1	28020397	-	24.4341
Chr1	28028024	+	32.3646
Chr1	28053327	+	7.99791	AT1G74670.1	5'UTR
Chr1	28079116	+	0.0889199	AT1G74730.1	CDS
Chr1	28098943	+	1.29219	AT1G74790.1	CDS
Chr1	28117378	-	0.920229	AT1G74840.1	5'UTR
Chr1	28117385	-	5.83823	AT1G74840.1	5'UTR
Chr1	28117407	-	4.69767	AT1G74840.1	5'UTR
Chr1	28130975	-	2.27435	AT1G74880.1	CDS
Chr1	28171095	+	4.97616	AT1G75020.1	5'UTR
Chr1	28184587	+	11.7379
Chr1	28212054	+	24.3138
Chr1	28212066	+	13.2821
Chr1	28212073	+	1.45675
Chr1	28212390	+	12.7532
Chr1	28212419	+	12.6296
Chr1	28212421	+	9.58944
Chr1	28212430	+	15.5996
Chr1	28212432	+	29.8494
Chr1	28212454	+	210.722
Chr1	28212585	+	0.225365
Chr1	28212661	+	2.79781
Chr1	28272208	+	2.7122	AT1G75350.1	CDS
Chr1	28283140	-	2.5788	AT1G75380.1	CDS
Chr1	28283923	-	3.47834	AT1G75380.1	5'UTR
Chr1	28327950	+	1.36441	AT1G75460.1	5'UTR
Chr1	28328020	+	2.34382	AT1G75460.1	CDS
Chr1	28354725	-	22.4748
Chr1	28354730	-	16.6278
Chr1	28373526	-	16.9767
Chr1	28373567	-	16.7362
Chr1	28407977	+	16.285
Chr1	28407994	+	4.05578
Chr1	28408020	+	3.65979
Chr1	28485909	-	1.0588	AT1G75860.1	5'UTR
Chr1	28554691	-	3.04836	AT1G76100.1	CDS
Chr1	28554709	-	4.58359	AT1G76100.1	CDS
Chr1	28580994	-	0.990388	AT1G76160.1	CDS
Chr1	28581057	-	7.509	AT1G76160.1	5'UTR
Chr1	28587734	-	1.7221	AT1G76180.1	5'UTR
Chr1	28634689	+	2.35988
Chr1	28634723	+	2.27435
Chr1	28634757	+	5.29792
Chr1	28695878	+	3.54486	AT1G76490.1	CDS
Chr1	28695881	+	2.43157	AT1G76490.1	CDS
Chr1	28746885	+	6.05017	AT1G76600.1	5'UTR
Chr1	28777119	+	0.805613	AT1G76680.2	CDS
Chr1	28889384	+	17.8752
Chr1	28889560	+	41.9782
Chr1	28889564	+	26.283
Chr1	28889867	+	6.82652
Chr1	28890168	+	4.28655
Chr1	28890240	+	1.94404
Chr1	29002219	-	13.1754
Chr1	29138802	+	42.6679
Chr1	29143104	-	27.0248
Chr1	29238219	-	6.85057	AT1G77760.1	CDS
Chr1	29239074	-	1.30824	AT1G77760.1	CDS
Chr1	29239397	-	5.64348	AT1G77760.1	5'UTR
Chr1	29248040	-	4.71993	AT1G77770.1	5'UTR
Chr1	29305337	-	1.21316	AT1G77940.1	5'UTR
Chr1	29305363	-	1.47582	AT1G77940.1	5'UTR
Chr1	29330145	+	5.59195	AT1G78000.1	CDS
Chr1	29345932	+	3.84954	AT1G78040.1	5'UTR
Chr1	29355026	+	1.47305	AT1G78070.1	5'UTR
Chr1	29364246	+	13.0189	AT1G78080.1	5'UTR
Chr1	29364351	+	8.03152	AT1G78080.1	5'UTR
Chr1	29365102	+	4.08403	AT1G78080.1	CDS
Chr1	29414070	+	0.0422716	AT1G78170.1	5'UTR
Chr1	29414334	+	0.180829	AT1G78170.1	CDS
Chr1	29422226	+	1.82605
Chr1	29422302	+	10.9946
Chr1	29422319	+	35.9177
Chr1	29422321	+	83.7864
Chr1	29427933	+	16.1319
Chr1	29428158	+	0.420318
Chr1	29428210	+	4.99296
Chr1	29428212	+	2.3138
Chr1	29428221	+	2.89445
Chr1	29443940	-	292.812
Chr1	29443967	-	310.254
Chr1	29443969	-	268.229
Chr1	29444014	-	78.9637
Chr1	29635641	-	3.56084	AT1G78820.1	CDS
Chr1	29638533	-	2.82079	AT1G78830.1	5'UTR
Chr1	29638540	-	6.268	AT1G78830.1	5'UTR
Chr1	29638551	-	0.448028	AT1G78830.1	5'UTR
Chr1	29643356	-	14.5384	AT1G78850.1	CDS
Chr1	29736376	+	7.93455	AT1G79040.1	CDS
Chr1	29800902	+	2.06479	AT1G79230.1	CDS
Chr1	29804120	+	18.2325
Chr1	29805627	-	0.34297
Chr1	29805710	-	4.71444
Chr1	29806369	-	4.14287
Chr1	29807197	-	0.0636209
Chr1	29807521	-	2.9078
Chr1	29808059	-	5.83252
Chr1	29808211	-	2.3136
Chr1	29809504	-	7.52408
Chr1	29809508	-	31.5374
Chr1	29809511	-	58.3869
Chr1	29809515	-	32.4533
Chr1	29897095	-	10.3964	AT1G79470.1	5'UTR
Chr1	29911274	-	28.5713
Chr1	29911290	-	38.8517
Chr1	29911440	-	4.97581
Chr1	29911459	-	14.1902
Chr1	29911477	-	61.1443
Chr1	29911637	-	0.5555
Chr1	29911709	-	161.804
Chr1	29911772	-	58.7014
Chr1	29923544	-	4.08012
Chr1	29926509	-	2.75617
Chr1	29993723	-	0.375303	AT1G79700.2	5'UTR
Chr1	29995132	+	3.27501	AT1G79710.1,AT1G79710.1	5'UTR,CDS
Chr1	30067470	-	2.98031	AT1G79930.1	5'UTR
Chr1	30081130	+	11.9169
Chr1	30081134	+	154.009
Chr1	30081195	+	329.606
Chr1	30084010	-	18.0078
Chr1	30084030	-	6.2255
Chr1	30165727	-	2.88512	AT1G80210.1	5'UTR
Chr1	30174012	-	12.9743
Chr1	30174015	-	42.6543
Chr1	30174028	-	6.53633
Chr1	30174048	-	78.0473
Chr1	30174054	-	5.41528
Chr1	30174091	-	32.9456
Chr1	30217601	+	2.51681	AT1G80380.2	Intron
Chr1	30218782	+	5.36991	AT1G80380.2	CDS
Chr1	30241607	+	5.15482	AT1G80440.1	5'UTR
Chr1	30241620	+	13.2882	AT1G80440.1	5'UTR
Chr1	30241623	+	10.2542	AT1G80440.1	5'UTR
Chr1	30241629	+	9.96012	AT1G80440.1	5'UTR
Chr1	30241892	+	1.35666	AT1G80440.1	CDS
Chr1	30383751	+	7.95871	AT1G80840.1	5'UTR
Chr1	30383760	+	5.58369	AT1G80840.1	5'UTR
Chr1	30404278	-	4.00385	AT1G80920.1	Intron
Chr1	30404505	-	8.65296	AT1G80920.1	CDS
Chr2	1893	+	20.5224	AT2G01008.1	CDS
Chr2	1897	+	0.966732	AT2G01008.1	CDS
Chr2	1910	+	17.6838	AT2G01008.1	CDS
Chr2	1915	+	12.2516	AT2G01008.1	CDS
Chr2	1918	+	27.1155	AT2G01008.1	CDS
Chr2	2017	+	1.08222	AT2G01008.1	CDS
Chr2	2628	+	10.585	AT2G01008.1,	3'UTR,
Chr2	2637	+	34.1143	AT2G01008.1,	3'UTR,
Chr2	2929	+	156.112	AT2G01008.1,	3'UTR,
Chr2	3425	+	3.74791
Chr2	81477	+	1.8786	AT2G01100.1	5'UTR
Chr2	81483	+	4.73629	AT2G01100.1	5'UTR
Chr2	81770	+	2.10569	AT2G01100.1	5'UTR
Chr2	102700	+	34.2046
Chr2	108593	-	0.974802	AT2G01180.1	5'UTR
Chr2	202284	-	0.974796	AT2G01450.1	5'UTR
Chr2	202299	-	4.05931	AT2G01450.1	5'UTR
Chr2	221343	+	4.81664	AT2G01490.1	CDS
Chr2	297615	-	1.92876	AT2G01670.1	CDS
Chr2	298060	-	2.61224	AT2G01670.1	5'UTR
Chr2	298073	-	2.79683	AT2G01670.1	5'UTR
Chr2	385448	+	1.38292	AT2G01850.1	CDS
Chr2	399210	-	2.71894	AT2G01890.1	5'UTR
Chr2	428120	-	0.379569	AT2G01930.1	CDS
Chr2	628978	+	5.44482	AT2G02390.3	5'UTR
Chr2	849868	+	0.110316
Chr2	849898	+	6.9765
Chr2	849923	+	23.5351
Chr2	853005	+	6.59678
Chr2	853028	+	10.5293
Chr2	864285	-	10.9785	AT2G02960.5	5'UTR
Chr2	864305	-	6.31256	AT2G02960.5	5'UTR
Chr2	1113998	-	51.1759
Chr2	1114020	-	13.9306
Chr2	1114023	-	18.8936
Chr2	1120809	+	5.5364	AT2G03680.1	5'UTR
Chr2	1120833	+	5.19629	AT2G03680.1	5'UTR
Chr2	1123404	-	19.2312
Chr2	1123429	-	1.44446
Chr2	1123456	-	25.4892
Chr2	1123461	-	1.5549
Chr2	1154379	+	20.0151
Chr2	1154431	+	67.0738
Chr2	1154441	+	138.947
Chr2	1180116	+	2.42923	AT2G03870.2	5'UTR
Chr2	1462926	-	1.37241	AT2G04240.1	5'UTR
Chr2	1569172	-	256.998
Chr2	1575774	-	1.12127	AT2G04520.1	5'UTR
Chr2	1575804	-	10.2872	AT2G04520.1	5'UTR
Chr2	1644786	+	1.98934	AT2G04690.1	CDS
Chr2	1701469	+	72.6449
Chr2	1800315	-	0.0497387	AT2G05070.1	CDS
Chr2	1800344	-	21.9339	AT2G05070.1	5'UTR
Chr2	1823267	-	1.60299	AT2G05100.1,	3'UTR,
Chr2	1824063	-	1.32957	AT2G05100.1	CDS
Chr2	1824132	-	41.9934	AT2G05100.1	Intron
Chr2	1933820	-	0.110316	AT2G05310.1	Intron
Chr2	1934023	-	4.09588	AT2G05310.1	CDS
Chr2	1934028	-	1.46991	AT2G05310.1	CDS
Chr2	1966264	+	11.9433
Chr2	1966270	+	48.3913
Chr2	1966863	+	0.540656	AT2G05380.1	CDS
Chr2	1966940	+	2.18801	AT2G05380.1	Intron
Chr2	1967984	+	3.89326	AT2G05380.1,	3'UTR,
Chr2	1993176	+	2.19602	AT2G05440.2	CDS
Chr2	2026176	+	2.26701	AT2G05520.1	5'UTR
Chr2	2026262	+	0.583554	AT2G05520.1	CDS
Chr2	2026269	+	2.71675	AT2G05520.1	CDS
Chr2	2026978	+	2.46821	AT2G05520.1,	3'UTR,
Chr2	2034400	-	6.08161
Chr2	2034402	-	7.23198
Chr2	2034409	-	15.7383
Chr2	2184647	-	14.7399
Chr2	2184732	-	191.496
Chr2	2184735	-	165.886
Chr2	2184865	-	32.0645
Chr2	2184940	-	4.26761
Chr2	2184954	-	94.7241
Chr2	2185187	-	1.15793
Chr2	2185189	-	2.32466
Chr2	2185195	-	1.45183
Chr2	2185199	-	9.80991
Chr2	2587853	-	0.87395	AT2G06520.1,	3'UTR,
Chr2	2590312	-	14.9818	AT2G06530.1	5'UTR
Chr2	2590327	-	0.282552	AT2G06530.1	5'UTR
Chr2	2763570	+	0.790643	AT2G06850.1	5'UTR
Chr2	2892239	-	17.8646
Chr2	2892241	-	2.36576
Chr2	2892244	-	2.08148
Chr2	2892251	-	7.28331
Chr2	2892257	-	1.62877
Chr2	2892323	-	14.9559
Chr2	2892326	-	0.461244
Chr2	2892328	-	65.1961
Chr2	3562649	-	36.1131
Chr2	3562709	-	13.1847
Chr2	3563125	-	6.88586
Chr2	3740863	-	26.4126
Chr2	3740928	+	41.0431
Chr2	4142559	-	0.805613
Chr2	4142565	-	3.81199
Chr2	4204830	+	24.2093
Chr2	4311208	-	3.47634	AT2G10940.1	CDS
Chr2	4311577	-	1.39082	AT2G10940.1	CDS
Chr2	4481051	+	3.05597	AT2G11225.1	Intron
Chr2	4481080	+	0.52525	AT2G11225.1	Intron
Chr2	4546859	-	23.158
Chr2	5099994	+	10.0551
Chr2	5540402	-	1.53867	AT2G13360.1	Intron
Chr2	5540892	-	0.45341	AT2G13360.1	CDS
Chr2	5541251	-	14.396	AT2G13360.1	5'UTR
Chr2	5541259	-	6.4986	AT2G13360.1	5'UTR
Chr2	5541263	-	18.2677	AT2G13360.1	5'UTR
Chr2	5664089	-	2.81452
Chr2	5664100	-	80.536
Chr2	5852664	+	20.0695
Chr2	5852676	+	1.74929
Chr2	5852678	+	1.19067
Chr2	5925256	+	3.18272	AT2G14080.1	CDS
Chr2	5925409	+	0.622803	AT2G14080.1	CDS
Chr2	5978541	-	0.267116	AT2G14170.1	CDS
Chr2	6053956	-	2.35872	AT2G14285.1	5'UTR
Chr2	6189414	+	1.93148	AT2G14530.1	Intron
Chr2	6189416	+	93.9508	AT2G14530.1	Intron
Chr2	6406002	+	42.626
Chr2	6415266	+	58.9503
Chr2	6415271	+	29.3654
Chr2	6415283	+	309.392
Chr2	6519215	+	2.70547	AT2G15050.1	CDS
Chr2	6520379	+	2.58723	AT2G15050.1,	3'UTR,
Chr2	6533860	+	9.63471	AT2G15080.1	CDS
Chr2	6777722	+	169.99	AT2G15530.4	CDS
Chr2	6777762	+	159.262	AT2G15530.4	CDS
Chr2	6810539	+	0.852769	AT2G15620.1	5'UTR
Chr2	6881119	+	14.4707
Chr2	6921854	-	1.43861	AT2G15890.1	CDS
Chr2	6935526	-	14.5805
Chr2	6946839	-	10.727
Chr2	6946853	-	6.88968
Chr2	6946880	-	22.8623
Chr2	6946884	-	8.09834
Chr2	6950460	+	1.28385	AT2G15970.1	CDS
Chr2	6973664	-	0.213496	AT2G16018.1	5'UTR
Chr2	7153322	-	1.31526	AT2G16500.1	5'UTR
Chr2	7153324	-	4.67464	AT2G16500.1	5'UTR
Chr2	7153340	-	1.21241	AT2G16500.1	5'UTR
Chr2	7190946	+	0.0635712	AT2G16586.1	5'UTR
Chr2	7190964	+	5.7187	AT2G16586.1	5'UTR
Chr2	7277986	-	1.91328
Chr2	7495944	-	4.04112	AT2G17230.1	CDS
Chr2	7520864	+	3.09269
Chr2	7839872	+	15.5511
Chr2	7839961	+	52.2879
Chr2	7839979	+	54.2198
Chr2	7856795	-	8.19836
Chr2	7856799	-	5.04804
Chr2	7864335	+	2.06479	AT2G18090.1	5'UTR
Chr2	7898923	-	1.10937	AT2G18160.1	5'UTR
Chr2	7898959	-	0.438489	AT2G18160.1	5'UTR
Chr2	7899245	-	10.2028	AT2G18160.1	5'UTR
Chr2	7954662	-	0.634025	AT2G18300.3	5'UTR
Chr2	7996071	-	10.3349
Chr2	7996465	-	1.78992
Chr2	7997183	-	21.7902
Chr2	8202253	+	1.13447	AT2G18938.1	CDS
Chr2	8202845	-	6.39359
Chr2	8347258	+	97.6205
Chr2	8532102	-	3.85023	AT2G19800.1	Intron
Chr2	8559668	-	2.4346
Chr2	8736762	+	3.22248	AT2G20260.1	5'UTR
Chr2	8760560	-	6.48033
Chr2	8760562	-	10.0729
Chr2	8802141	+	19.878	AT2G20410.1	5'UTR
Chr2	8802162	+	1.30044	AT2G20410.1	5'UTR
Chr2	8802184	+	0.7503	AT2G20410.1	5'UTR
Chr2	8802208	+	6.12198	AT2G20410.1	5'UTR
Chr2	8802256	+	32.2	AT2G20410.1	5'UTR
Chr2	8804508	+	2.08852
Chr2	8804553	+	12.0968
Chr2	8804729	+	0.566206
Chr2	8912985	-	2.34431	AT2G20670.1	CDS
Chr2	8929884	-	0.126353	AT2G20720.1	5'UTR
Chr2	8931605	-	1.24361
Chr2	8931626	-	68.8043
Chr2	8931657	-	2.8836
Chr2	8931757	-	37.8027
Chr2	8931785	-	5.397
Chr2	8931862	-	32.4639
Chr2	8931865	-	29.5262
Chr2	8931895	-	230.872
Chr2	8931923	-	19.5889
Chr2	9006703	+	5.55524	AT2G20960.1	5'UTR
Chr2	9090082	+	31.8957
Chr2	9213242	-	14.5556
Chr2	9213283	-	16.3279
Chr2	9213286	-	15.7727
Chr2	9213292	-	16.3581
Chr2	9213299	-	19.2422
Chr2	9213311	-	7.89867
Chr2	9236602	+	1.52399	AT2G21580.1	5'UTR
Chr2	9266348	-	3.05036	AT2G21660.1	5'UTR
Chr2	9266374	-	11.8103	AT2G21660.1	5'UTR
Chr2	9270691	-	2.52415
Chr2	9270700	-	36.8317
Chr2	9270736	-	3.05597
Chr2	9284100	+	3.56818
Chr2	9284107	+	28.4734
Chr2	9284115	+	23.0183
Chr2	9427722	-	0.539491	AT2G22170.1	CDS
Chr2	9465606	-	26.2589
Chr2	9465621	-	436.936
Chr2	9527590	-	8.40023	AT2G22430.1	CDS
Chr2	9527799	-	0.0632693	AT2G22430.1	5'UTR
Chr2	9527803	-	0.0737979	AT2G22430.1	5'UTR
Chr2	9527805	-	0.306439	AT2G22430.1	5'UTR
Chr2	9527816	-	0.34297	AT2G22430.1	5'UTR
Chr2	9605737	-	36.6826	AT2G22620.1	CDS
Chr2	9627433	+	1.8619	AT2G22660.2	5'UTR
Chr2	9723257	+	23.1652
Chr2	9723277	+	10.8518
Chr2	9786468	+	9.31938	AT2G22990.3	CDS
Chr2	9786621	+	0.641065	AT2G22990.3	CDS
Chr2	9786624	+	8.07529	AT2G22990.3	CDS
Chr2	9786638	+	7.01071	AT2G22990.3	CDS
Chr2	9786797	+	0.630214	AT2G22990.3	Intron
Chr2	9787117	+	13.472	AT2G22990.3	CDS
Chr2	9788355	+	3.04836	AT2G22990.3	CDS
Chr2	9788639	+	3.2402	AT2G22990.3	Intron
Chr2	9788774	+	5.65199	AT2G22990.3	CDS
Chr2	9830245	-	2.57373	AT2G23090.1	CDS
Chr2	9844477	+	0.326133	AT2G23130.1	CDS
Chr2	9946890	+	4.16336
Chr2	9946911	+	4.14084
Chr2	9991616	-	0.656299	AT2G23450.2	5'UTR
Chr2	10059151	+	16.0068
Chr2	10069895	+	15.3729
Chr2	10137260	-	0.991365	AT2G23810.1	CDS
Chr2	10137413	-	2.90848	AT2G23810.1	5'UTR
Chr2	10167102	-	50.0014
Chr2	10167104	-	14.7388
Chr2	10446193	-	10.8035	AT2G24580.1	5'UTR
Chr2	10566899	+	7.73386	AT2G24790.1	5'UTR
Chr2	10567241	+	0.915054	AT2G24790.1	CDS
Chr2	10567243	+	3.83642	AT2G24790.1	CDS
Chr2	10567271	+	1.17506	AT2G24790.1	CDS
Chr2	10753879	+	1.72408	AT2G25250.1	5'UTR
Chr2	10754085	+	0.931645	AT2G25250.1	CDS
Chr2	10813872	+	525.512
Chr2	10830667	-	11.8701	AT2G25450.1	CDS
Chr2	10831449	-	4.69742	AT2G25450.1	CDS
Chr2	10831599	-	9.36774	AT2G25450.1	5'UTR
Chr2	10831609	-	2.31972	AT2G25450.1	5'UTR
Chr2	10850493	-	0.87395	AT2G25490.1	5'UTR
Chr2	11041919	+	0.0243914	AT2G25900.1	CDS
Chr2	11041928	+	5.79996	AT2G25900.1	CDS
Chr2	11270222	+	14.2848	AT2G26500.2	5'UTR
Chr2	11284015	-	11.2446	AT2G26530.1	5'UTR
Chr2	11516500	-	1.60299	AT2G26980.4	Intron
Chr2	11717232	-	1.24494	AT2G27385.1	CDS
Chr2	11722439	-	1.29219
Chr2	11722445	-	2.31224
Chr2	11753772	-	3.3062	AT2G27500.1	Intron
Chr2	11753828	-	21.1891	AT2G27500.1	CDS
Chr2	11758904	-	2.06479	AT2G27510.1	Intron
Chr2	11758907	-	4.83008	AT2G27510.1	Intron
Chr2	11764796	-	7.62181	AT2G27530.1	5'UTR
Chr2	11813000	-	2.13958
Chr2	11816774	+	0.549947	AT2G27710.1	5'UTR
Chr2	11816776	+	2.05956	AT2G27710.1	5'UTR
Chr2	11816868	+	1.67456	AT2G27710.1	Intron
Chr2	11821862	-	6.49888	AT2G27730.1	5'UTR
Chr2	11839595	+	44.9331
Chr2	12173555	-	2.76612	AT2G28470.1	5'UTR
Chr2	12277233	-	11.4587	AT2G28630.1	5'UTR
Chr2	12329038	+	45.8229
Chr2	12329058	+	57.2602
Chr2	12331207	-	49.2147
Chr2	12331217	-	6.21828
Chr2	12333083	-	150.53
Chr2	12333089	-	112.029
Chr2	12333102	-	28.953
Chr2	12333115	-	189.337
Chr2	12333872	-	45.8148
Chr2	12333883	-	37.1277
Chr2	12333885	-	0.870154
Chr2	12333898	-	131.215
Chr2	12335046	-	24.0506
Chr2	12335049	-	133.57
Chr2	12335052	-	15.5392
Chr2	12335055	-	12.1976
Chr2	12335060	-	0.638583
Chr2	12335062	-	12.2149
Chr2	12553843	-	6.15075
Chr2	12558119	+	0.751111	AT2G29210.1	5'UTR
Chr2	12558136	+	3.48814	AT2G29210.1	5'UTR
Chr2	12586698	+	0.45341	AT2G29290.2	CDS
Chr2	12588061	+	2.06456	AT2G29290.2,	3'UTR,
Chr2	12592249	+	1.47305	AT2G29320.1	CDS
Chr2	12597982	+	1.42322	AT2G29340.1	CDS
Chr2	12619108	+	5.02589
Chr2	12638180	-	51.0385
Chr2	12638189	-	3.63121
Chr2	12638191	-	3.7311
Chr2	12638193	-	0.793092
Chr2	12667077	+	2.72361	AT2G29630.2	5'UTR
Chr2	12675892	-	1.46523	AT2G29650.1	CDS
Chr2	12684998	-	0.34297	AT2G29670.1	5'UTR
Chr2	12685025	-	0.557011	AT2G29670.1	5'UTR
Chr2	12685027	-	3.48503	AT2G29670.1	5'UTR
Chr2	12881588	+	51.4172
Chr2	12881598	+	154.636
Chr2	12881602	+	18.9743
Chr2	12881623	+	17.2224
Chr2	12881630	+	80.5708
Chr2	12881633	+	268.948
Chr2	12882815	+	10.2546
Chr2	12882833	+	6.13891
Chr2	12882841	+	26.7307
Chr2	12882861	+	3.28031
Chr2	12882878	+	18.4503
Chr2	12885890	-	0.379642
Chr2	12885943	-	0.131954
Chr2	12975890	-	424.423
Chr2	12975948	-	37.4629
Chr2	13004098	-	0.464118	AT2G30520.1	CDS
Chr2	13004808	-	6.03315	AT2G30520.1	CDS
Chr2	13005285	-	0.665962	AT2G30520.1	Intron
Chr2	13005470	-	2.41072	AT2G30520.1	Intron
Chr2	13005592	-	2.24995	AT2G30520.1	5'UTR
Chr2	13039162	+	0.820583	AT2G30600.5	CDS
Chr2	13039166	+	6.68169	AT2G30600.5	CDS
Chr2	13039462	+	0.291587	AT2G30600.5	CDS
Chr2	13040001	+	13.3119	AT2G30600.5	Intron
Chr2	13040360	+	1.36441	AT2G30600.5	Intron
Chr2	13041109	+	1.24784	AT2G30600.5	CDS
Chr2	13045297	+	14.3693	AT2G30620.1	5'UTR
Chr2	13045318	+	5.19629	AT2G30620.1	5'UTR
Chr2	13045428	+	0.807726	AT2G30620.1	CDS
Chr2	13108014	+	3.6754	AT2G30766.1	5'UTR
Chr2	13108921	+	7.75162	AT2G30766.1,	3'UTR,
Chr2	13108953	+	1.83659	AT2G30766.1,	3'UTR,
Chr2	13210902	-	144.216	AT2G31040.1	CDS
Chr2	13256357	+	1.22532	AT2G31090.1	CDS
Chr2	13271941	-	38.054	AT2G31141.1	CDS
Chr2	13271948	-	2.79773	AT2G31141.1	CDS
Chr2	13271964	-	5.76011	AT2G31141.1	Intron
Chr2	13288748	-	38.1834
Chr2	13288753	-	13.3886
Chr2	13439789	-	4.05931	AT2G31570.1	5'UTR
Chr2	13450327	+	1.60299	AT2G31610.1	5'UTR
Chr2	13554891	+	6.83291	AT2G31880.1	5'UTR
Chr2	13554952	+	2.69374	AT2G31880.1	CDS
Chr2	13647881	+	1.39082	AT2G32100.1	CDS
Chr2	13651306	+	2.27003
Chr2	13651310	+	0.247336
Chr2	13651314	+	11.9098
Chr2	13651332	+	3.33021
Chr2	13659248	+	0.38794	AT2G32150.1	CDS
Chr2	13676208	+	1.63751
Chr2	13676211	+	1.6698
Chr2	13676217	+	7.47907
Chr2	13697790	+	1.98935	AT2G32260.1	CDS
Chr2	13864589	-	1.83659	AT2G32690.1	5'UTR
Chr2	13864591	-	1.88391	AT2G32690.1	5'UTR
Chr2	13864597	-	2.53331	AT2G32690.1	5'UTR
Chr2	14047356	-	10.9711
Chr2	14047383	-	230.511
Chr2	14047385	-	142.365
Chr2	14047430	-	54.0368
Chr2	14048183	-	3.89487	AT2G33150.1	Intron
Chr2	14051033	-	2.41614	AT2G33150.1	5'UTR
Chr2	14243123	+	0.87395
Chr2	14243164	+	10.2689
Chr2	14243186	+	30.1322
Chr2	14355171	+	8.66327
Chr2	14522781	-	1.28385	AT2G34420.1	CDS
Chr2	14523499	-	14.413	AT2G34420.1	CDS
Chr2	14523559	-	23.5985	AT2G34420.1	5'UTR
Chr2	14523563	-	2.15106	AT2G34420.1	5'UTR
Chr2	14523566	-	8.45899	AT2G34420.1	5'UTR
Chr2	14524930	+	6.43528	AT2G34430.1	CDS
Chr2	14665863	+	5.02948	AT2G34770.1	5'UTR
Chr2	14714867	+	14.3464
Chr2	14714871	+	8.04598
Chr2	14840646	+	166.783
Chr2	14840648	+	251.884
Chr2	14840675	+	249.353
Chr2	14849574	+	1.0832	AT2G35260.1	5'UTR
Chr2	14850241	+	2.03812	AT2G35260.1	CDS
Chr2	14850948	+	1.91328	AT2G35260.1	CDS
Chr2	14894393	-	9.33147
Chr2	14894396	-	11.1935
Chr2	14894411	-	6.37088
Chr2	14894562	-	73.1032
Chr2	14894564	-	95.9948
Chr2	14894566	-	101.258	AT2G35384.1	NC
Chr2	14894732	-	206.535
Chr2	14894734	-	59.0244
Chr2	14894766	-	206.769
Chr2	14894769	-	102.819
Chr2	14894798	-	110.837
Chr2	14894890	-	118.2
Chr2	14894892	-	165.414
Chr2	14894894	-	43.0404	AT2G08725.1	NC
Chr2	14894959	-	6.09699
Chr2	14909674	-	0.377997	AT2G35470.1	CDS
Chr2	14919119	+	66.9333
Chr2	15029754	-	4.69349
Chr2	15029875	-	387.642	AT2G35750.1,	3'UTR,
Chr2	15029880	-	436.842	AT2G35750.1,	3'UTR,
Chr2	15029882	-	129.3	AT2G35750.1,	3'UTR,
Chr2	15029913	-	288.94	AT2G35750.1	CDS
Chr2	15030174	-	47.674	AT2G35750.1	5'UTR
Chr2	15030192	-	16.1439	AT2G35750.1	5'UTR
Chr2	15030316	-	6.79399
Chr2	15030318	-	1.01366
Chr2	15040569	-	24.2884
Chr2	15040578	-	0.34297
Chr2	15040584	-	21.4164
Chr2	15040589	-	10.0392
Chr2	15140041	-	22.6863
Chr2	15140061	-	8.89987
Chr2	15169638	+	1.03928
Chr2	15169641	+	33.9679
Chr2	15298421	-	8.97284	AT2G36460.1	5'UTR
Chr2	15322562	-	0.488551	AT2G36530.1	CDS
Chr2	15322957	-	2.58337	AT2G36530.1	CDS
Chr2	15346191	+	708.396
Chr2	15346197	+	27.8075
Chr2	15357100	+	78.0578
Chr2	15357102	+	8.22019
Chr2	15379706	+	8.62771	AT2G36690.1	5'UTR
Chr2	15445430	+	1.95856	AT2G36830.1	5'UTR
Chr2	15481288	-	0.353076	AT2G36880.1	5'UTR
Chr2	15481296	-	0.403293	AT2G36880.1	5'UTR
Chr2	15481312	-	0.509611	AT2G36880.1	5'UTR
Chr2	15515209	+	0.376199	AT2G36950.1	5'UTR
Chr2	15599965	-	7.55751	AT2G37130.1	CDS
Chr2	15636392	-	1.16322	AT2G37220.1	5'UTR
Chr2	15724722	-	1.52399	AT2G37450.2	CDS
Chr2	15736769	+	21.1705	AT2G37470.1	5'UTR
Chr2	15757492	-	14.3355	AT2G37550.1	5'UTR
Chr2	15802696	-	1.60299	AT2G37678.1,AT2G37678.1	5'UTR,CDS
Chr2	15890109	-	3.39145
Chr2	15890135	-	0.343327
Chr2	15890137	-	6.20705
Chr2	15890277	-	0.368158
Chr2	15890398	-	15.8825
Chr2	15890439	-	3.22059
Chr2	15916835	+	1.6323
Chr2	15973036	+	0.267116	AT2G38120.1	5'UTR
Chr2	15990256	-	5.51969	AT2G38170.3	CDS
Chr2	15992941	-	0.300622	AT2G38170.3	CDS
Chr2	16050271	+	3.19669	AT2G38310.1	CDS
Chr2	16050275	+	0.50971	AT2G38310.1	CDS
Chr2	16108355	+	1.993	AT2G38470.1	5'UTR
Chr2	16108386	+	1.40961	AT2G38470.1	5'UTR
Chr2	16221358	-	0.846665
Chr2	16292009	+	0.252291	AT2G39010.1	Intron
Chr2	16292216	+	2.2392	AT2G39010.1	Intron
Chr2	16416806	-	3.1712	AT2G39310.1	5'UTR
Chr2	16452642	+	0.454472	AT2G39400.1	5'UTR
Chr2	16508459	+	1.98935	AT2G39570.1	CDS
Chr2	16518578	-	69.3277
Chr2	16518598	-	31.3026
Chr2	16518641	-	5.75253
Chr2	16518761	+	33.1427
Chr2	16518804	+	6.92843
Chr2	16518824	+	34.7907
Chr2	16571531	-	1.83659	AT2G39730.1	Intron
Chr2	16572096	-	1.05843	AT2G39730.1	Intron
Chr2	16572477	-	4.69742	AT2G39730.1	Intron
Chr2	16572535	-	1.85111	AT2G39730.1	CDS
Chr2	16573431	-	21.3601	AT2G39730.1	5'UTR
Chr2	16573434	-	6.9684	AT2G39730.1	5'UTR
Chr2	16588707	+	0.110316	AT2G39770.1	5'UTR
Chr2	16588796	+	2.62217	AT2G39770.1	5'UTR
Chr2	16600363	-	2.78589	AT2G39800.1	Intron
Chr2	16602906	-	4.3825	AT2G39800.1	CDS
Chr2	16643676	+	2.03812	AT2G39870.1	5'UTR
Chr2	16680476	-	6.49175	AT2G39950.1	5'UTR
Chr2	16680483	-	18.2401	AT2G39950.1	5'UTR
Chr2	16680486	-	5.65021	AT2G39950.1	5'UTR
Chr2	16680489	-	14.5562	AT2G39950.1	5'UTR
Chr2	16772176	+	9.62107	AT2G40140.1	5'UTR
Chr2	16772230	+	0.727741	AT2G40140.1	5'UTR
Chr2	16913040	+	5.27699	AT2G40490.1	CDS
Chr2	16976012	-	20.5724
Chr2	17065668	-	2.90825	AT2G40900.1	5'UTR
Chr2	17138086	+	16.7129	AT2G41100.1	5'UTR
Chr2	17138099	+	7.41214	AT2G41100.1	5'UTR
Chr2	17138142	+	3.98631	AT2G41100.1	CDS
Chr2	17138153	+	12.9957	AT2G41100.1	CDS
Chr2	17138157	+	54.2271	AT2G41100.1	CDS
Chr2	17138524	+	7.43194	AT2G41100.1	CDS
Chr2	17140408	+	1.9849	AT2G41110.2	CDS
Chr2	17224507	+	9.44795	AT2G41310.1,	3'UTR,
Chr2	17224766	+	0.504723	AT2G41310.1,	3'UTR,
Chr2	17224790	+	27.9648	AT2G41310.1,	3'UTR,
Chr2	17224793	+	81.8309	AT2G41310.1,	3'UTR,
Chr2	17262639	-	3.09468	AT2G41410.1	CDS
Chr2	17267885	-	0.665962	AT2G41420.1	5'UTR
Chr2	17269285	+	3.25461	AT2G41430.1	5'UTR
Chr2	17269316	+	12.0042	AT2G41430.1	5'UTR
Chr2	17269384	+	10.1817	AT2G41430.1	5'UTR
Chr2	17269576	+	7.99565	AT2G41430.1	Intron
Chr2	17269760	+	17.992	AT2G41430.1	CDS
Chr2	17269765	+	3.47113	AT2G41430.1	CDS
Chr2	17269770	+	0.533004	AT2G41430.1	CDS
Chr2	17269788	+	6.24911	AT2G41430.1	CDS
Chr2	17269792	+	10.7946	AT2G41430.1	CDS
Chr2	17270365	+	1.57255	AT2G41430.1,	3'UTR,
Chr2	17357553	-	11.1564	AT2G41630.1	5'UTR
Chr2	17357593	-	5.34352	AT2G41630.1	5'UTR
Chr2	17538713	-	1.37802
Chr2	17538717	-	92.2578
Chr2	17538749	-	14.268
Chr2	17538791	-	28.9367
Chr2	17604197	+	0.422815
Chr2	17604209	+	0.379599
Chr2	17660770	+	244.034
Chr2	17660829	+	45.438
Chr2	17660833	+	28.2143
Chr2	17777684	-	0.379598	AT2G42690.1,AT2G42690.1	5'UTR,CDS
Chr2	17793631	+	1.36441	AT2G42750.1	CDS
Chr2	17873746	+	22.5075
Chr2	17886609	+	2.06479	AT2G43010.1	5'UTR
Chr2	17886611	+	2.06479	AT2G43010.1	5'UTR
Chr2	17923141	+	16.6021	AT2G43110.1	Intron
Chr2	17923143	+	1.56465	AT2G43110.1	Intron
Chr2	17923618	+	7.00398	AT2G43110.1	Intron
Chr2	17946398	+	0.635475	AT2G43150.1	CDS
Chr2	18018255	-	4.73418
Chr2	18018260	-	184.887
Chr2	18018263	-	30.7625
Chr2	18018365	-	174.25
Chr2	18018369	-	26.8313	AT2G43375.1,AT2G09465.1	NC,NC
Chr2	18018509	-	40.5648
Chr2	18018580	-	5.97886
Chr2	18018618	-	0.167092
Chr2	18064923	-	21.1993
Chr2	18185651	-	4.85132	AT2G43910.2	CDS
Chr2	18186431	-	7.50731	AT2G43910.2	CDS
Chr2	18186925	-	9.71339	AT2G43910.2	CDS
Chr2	18226321	+	3.99802	AT2G44060.1	5'UTR
Chr2	18226353	+	0.343992	AT2G44060.1	5'UTR
Chr2	18226359	+	3.35502	AT2G44060.1	5'UTR
Chr2	18226366	+	0.352569	AT2G44060.1	5'UTR
Chr2	18226383	+	1.93689	AT2G44060.1	5'UTR
Chr2	18241699	+	2.04049	AT2G44100.1	5'UTR
Chr2	18247838	-	30.8262	AT2G44110.2	CDS
Chr2	18250799	-	0.533714
Chr2	18286927	+	68.5763	AT2G44230.1	CDS
Chr2	18309991	-	42.6574
Chr2	18328413	+	8.37927	AT2G44410.1	5'UTR
Chr2	18328415	+	2.69409	AT2G44410.1	5'UTR
Chr2	18358756	-	27.4535
Chr2	18364770	+	0.249876	AT2G44490.1	5'UTR
Chr2	18364834	+	16.2766	AT2G44490.1	5'UTR
Chr2	18425178	+	0.973357	AT2G44670.1	5'UTR
Chr2	18425182	+	2.70955	AT2G44670.1	5'UTR
Chr2	18425367	+	1.49302	AT2G44670.1	CDS
Chr2	18463081	-	0.956833	AT2G44790.1	CDS
Chr2	18495351	+	11.2205	AT2G44840.1	5'UTR
Chr2	18519753	+	43.4944
Chr2	18569942	+	708.396
Chr2	18569949	+	113.317
Chr2	18588252	-	12.7122	AT2G45070.1	5'UTR
Chr2	18626348	+	4.14425	AT2G45180.1	5'UTR
Chr2	18626467	+	13.1115	AT2G45180.1	CDS
Chr2	18669993	-	2.61728
Chr2	18670000	-	11.3498
Chr2	18670010	-	17.2567
Chr2	18744098	-	2.62535	AT2G45470.1	5'UTR
Chr2	18910696	+	4.32956	AT2G45960.3	CDS
Chr2	18919009	-	6.09137	AT2G45980.1	5'UTR
Chr2	18956634	+	68.7849
Chr2	18956637	+	8.9905
Chr2	18965319	+	5.67321	AT2G46170.1	5'UTR
Chr2	18973409	+	4.46676
Chr2	18973457	+	9.50754
Chr2	18973732	+	10.7188
Chr2	18973744	+	16.6054
Chr2	18973983	+	7.79125
Chr2	18974001	+	8.52173
Chr2	18974029	+	8.29223
Chr2	18974314	+	0.106588
Chr2	19018920	-	5.09961	AT2G46330.1	Intron
Chr2	19019252	-	1.0136	AT2G46330.1	5'UTR
Chr2	19033792	+	9.58286	AT2G46370.4	5'UTR
Chr2	19065764	+	0.379598	AT2G46450.1	5'UTR
Chr2	19136027	+	16.9288	AT2G46600.1	5'UTR
Chr2	19136060	+	1.28935	AT2G46600.1	5'UTR
Chr2	19138670	-	2.78058	AT2G46610.1	5'UTR
Chr2	19175967	+	9.26057
Chr2	19176210	+	10.4435
Chr2	19176217	+	37.4012
Chr2	19243737	+	6.03272	AT2G46820.1	CDS
Chr2	19244545	+	2.28714	AT2G46820.1	Intron
Chr2	19529788	+	6.6805	AT2G47610.1	5'UTR
Chr2	19529805	+	9.78163	AT2G47610.1	5'UTR
Chr2	19534617	+	0.0422716	AT2G47630.1	5'UTR
Chr2	19558417	+	7.76556	AT2G47730.1	CDS
Chr2	19559892	-	28.5058
Chr2	19559926	-	6.43532
Chr2	19559932	-	43.4917
Chr2	19620870	-	0.925809	AT2G47940.1	Intron
Chr3	38894	-	4.41109	AT3G01120.1,	3'UTR,
Chr3	44255	-	90.3091	AT3G01130.1	Intron
Chr3	44258	-	43.6666	AT3G01130.1	Intron
Chr3	44260	-	7.39555	AT3G01130.1	Intron
Chr3	44263	-	68.474	AT3G01130.1	Intron
Chr3	104699	-	1.53012
Chr3	104737	-	43.24
Chr3	104742	-	9.77412
Chr3	104744	-	21.223
Chr3	104771	-	38.4471
Chr3	104852	-	17.164
Chr3	104873	-	93.3556
Chr3	104910	-	4.10297
Chr3	105055	-	0.149517
Chr3	105177	-	5.93758
Chr3	105185	-	6.95237
Chr3	128937	-	11.5266	AT3G01340.1	5'UTR
Chr3	160979	-	0.537831	AT3G01420.1	CDS
Chr3	184363	-	0.464233	AT3G01470.1	5'UTR
Chr3	197795	-	0.0636553	AT3G01500.2	CDS
Chr3	226034	+	2.50319
Chr3	317291	-	5.29792	AT3G01910.1	5'UTR
Chr3	317313	-	2.51453	AT3G01910.1	5'UTR
Chr3	415389	+	2.57368	AT3G02230.1	5'UTR
Chr3	458437	+	14.4117	AT3G02290.1	5'UTR
Chr3	488559	-	2.11728	AT3G02380.1	CDS
Chr3	509084	+	24.711
Chr3	509103	+	1.73059
Chr3	509181	+	16.0198	AT3G02470.1	5'UTR
Chr3	509929	+	2.7204	AT3G02470.1	5'UTR
Chr3	510382	+	4.14299	AT3G02470.1	CDS
Chr3	586132	+	0.154646
Chr3	586151	+	17.0425
Chr3	615141	+	1.7593	AT3G02830.1	CDS
Chr3	616596	+	57.404
Chr3	616782	+	8.1365
Chr3	616817	+	2.62704
Chr3	616856	+	14.6026
Chr3	729219	-	3.91253	AT3G03150.1	Intron
Chr3	957100	+	8.39116
Chr3	957105	+	2.35092
Chr3	977273	-	0.604251	AT3G03820.1	5'UTR
Chr3	977294	-	2.83612	AT3G03820.1	5'UTR
Chr3	980479	-	9.30613	AT3G03830.1	5'UTR
Chr3	982004	+	1.6354
Chr3	982037	+	31.4394
Chr3	982052	+	1.43861
Chr3	983116	+	4.92739	AT3G03850.1	5'UTR
Chr3	984168	+	11.3563
Chr3	984173	+	5.13406
Chr3	1033965	+	3.7545	AT3G03990.1	CDS
Chr3	1081019	+	1.33235	AT3G04120.1	5'UTR
Chr3	1081052	+	3.97376	AT3G04120.1	5'UTR
Chr3	1081062	+	7.13708	AT3G04120.1	5'UTR
Chr3	1081910	+	3.59365	AT3G04120.1	Intron
Chr3	1135854	-	16.801	AT3G04290.1	CDS
Chr3	1167328	+	2.27825	AT3G04400.1	5'UTR
Chr3	1220253	+	95.4841
Chr3	1220260	+	128.104
Chr3	1261495	-	2.12146	AT3G04640.1	CDS
Chr3	1289542	-	2.25318	AT3G04730.1	CDS
Chr3	1289838	-	4.69977	AT3G04730.1	Intron
Chr3	1329689	+	2.2854	AT3G04840.1	5'UTR
Chr3	1360946	+	2.42974	AT3G04920.1	5'UTR
Chr3	1591287	+	2.19602	AT3G05490.1	5'UTR
Chr3	1601352	-	336.791
Chr3	1601370	-	22.117
Chr3	1601372	-	28.0955
Chr3	1601374	-	116.339
Chr3	1601410	-	58.9603
Chr3	1707775	-	116.855
Chr3	1707796	-	141.673
Chr3	1738824	+	29.0691
Chr3	1738827	+	140.622
Chr3	1738837	+	36.9212
Chr3	1738848	+	139.674
Chr3	1831614	-	4.94995	AT3G06070.1	CDS
Chr3	1831883	-	0.464233	AT3G06070.1	5'UTR
Chr3	1843337	-	32.3476
Chr3	1843360	-	11.303
Chr3	1843368	-	4.52422
Chr3	1843385	-	16.3716
Chr3	1843395	-	60.2425
Chr3	1876873	-	2.13958	AT3G06190.1	5'UTR
Chr3	2003321	-	7.30929
Chr3	2083227	-	1.91328	AT3G06650.1	5'UTR
Chr3	2088129	+	0.117347	AT3G66654.1	5'UTR
Chr3	2088150	+	15.2647	AT3G66654.1	5'UTR
Chr3	2088172	+	5.90682	AT3G66654.1	5'UTR
Chr3	2094518	-	3.74426
Chr3	2117917	-	1.2028	AT3G06700.1	5'UTR
Chr3	2178261	-	120.611
Chr3	2178265	-	20.6512	AT3G06900.1	NC
Chr3	2178334	-	12.8024
Chr3	2178337	-	83.7201
Chr3	2222243	+	23.055
Chr3	2222292	+	19.0094
Chr3	2222302	+	71.82
Chr3	2232479	-	133.271
Chr3	2232498	-	5.81828
Chr3	2232506	-	142.145
Chr3	2232509	-	48.7357
Chr3	2232553	-	6.54873
Chr3	2285612	+	18.2635
Chr3	2297485	-	57.6712
Chr3	2299870	+	4.93079	AT3G07230.1	5'UTR
Chr3	2299951	+	0.24468	AT3G07230.1	CDS
Chr3	2347519	+	16.2324	AT3G07350.1	5'UTR
Chr3	2420101	-	7.19417	AT3G07570.1	CDS
Chr3	2487391	+	0.25199	AT3G07790.1	5'UTR
Chr3	2487393	+	1.25536	AT3G07790.1	5'UTR
Chr3	2508962	+	2.8104	AT3G07860.1	Intron
Chr3	2564105	+	7.74753	AT3G08030.1	5'UTR
Chr3	2607743	-	25.6537
Chr3	2607747	-	12.5375
Chr3	2645216	+	2.42974	AT3G08710.1	5'UTR
Chr3	2654119	-	0.938419	AT3G08730.1	5'UTR
Chr3	2654131	-	16.1541	AT3G08730.1	5'UTR
Chr3	2654134	-	0.941514	AT3G08730.1	5'UTR
Chr3	2717732	+	3.29124	AT3G08940.2	CDS
Chr3	2718349	+	4.10129	AT3G08940.2	CDS
Chr3	2830413	-	10.8959	AT3G09220.1	CDS
Chr3	2840969	-	1.14204	AT3G09260.1	CDS
Chr3	2841208	-	0.110316	AT3G09260.1	CDS
Chr3	2841281	-	2.43991	AT3G09260.1	Intron
Chr3	2841583	-	1.04832	AT3G09260.1	CDS
Chr3	2842004	-	10.4005	AT3G09260.1	CDS
Chr3	2842557	-	47.3942	AT3G09260.1	CDS
Chr3	2843581	-	2.22033	AT3G09260.1	CDS
Chr3	2843596	-	5.05892	AT3G09260.1	CDS
Chr3	2843766	-	1.01451	AT3G09260.1	5'UTR
Chr3	2900869	-	22.0386	AT3G09410.1	CDS
Chr3	2917338	-	128.985
Chr3	3091678	-	0.294674	AT3G10020.1	5'UTR
Chr3	3235092	-	1.5574	AT3G10405.1	CDS
Chr3	3238399	-	20.7617
Chr3	3238406	-	66.918
Chr3	3238462	-	3.8037
Chr3	3282019	-	8.13511	AT3G10525.1	5'UTR
Chr3	3324931	-	2.35226	AT3G10640.1	5'UTR
Chr3	3442547	+	0.538295	AT3G10985.1	5'UTR
Chr3	3489510	+	31.0403
Chr3	3575842	+	14.6562
Chr3	3585755	-	1.47305	AT3G11410.1	5'UTR
Chr3	3628040	-	0.561598
Chr3	3628044	-	0.637738	AT3G02435.1	NC
Chr3	3628154	-	8.67812
Chr3	3628160	-	2.08567
Chr3	3630384	-	1.68143	AT3G11530.1	5'UTR
Chr3	3672343	+	1.95856	AT3G11630.1	CDS
Chr3	3995123	-	27.0957	AT3G12587.1	Intron
Chr3	3995135	-	165.589	AT3G12587.1	Intron
Chr3	3995143	-	0.0438055	AT3G12587.1	Intron
Chr3	3995170	-	104.906	AT3G12587.1	Intron
Chr3	4012633	+	2.81542	AT3G12630.1	5'UTR
Chr3	4180620	+	8.30798	AT3G13060.2,AT3G13060.2	5'UTR,CDS
Chr3	4185979	+	3.63787	AT3G13062.2	CDS
Chr3	4306162	+	29.2489	AT3G13300.1	CDS
Chr3	4306200	-	38.4569
Chr3	4311285	-	0.538295	AT3G13310.1	CDS
Chr3	4359325	-	6.76208
Chr3	4359362	-	6.03073
Chr3	4384155	-	1.71751	AT3G13450.1	CDS
Chr3	4384200	-	4.69734	AT3G13450.1	CDS
Chr3	4411164	+	8.13464
Chr3	4411189	+	1.36967
Chr3	4411223	+	2.17252
Chr3	4411233	+	60.0233
Chr3	4411237	+	59.2113	AT3G13525.1	NC
Chr3	4432060	-	2.57044	AT3G13570.1	5'UTR
Chr3	4511034	+	2.17228	AT3G13750.1	5'UTR
Chr3	4511094	+	1.75938	AT3G13750.1	5'UTR
Chr3	4511567	+	2.54866	AT3G13750.1	CDS
Chr3	4511570	+	2.71067	AT3G13750.1	CDS
Chr3	4512664	+	1.60299	AT3G13750.1	Intron
Chr3	4513687	+	0.377997	AT3G13750.1	CDS
Chr3	4561101	+	566.293
Chr3	4561108	+	387.679	AT3G13857.1	5'UTR
Chr3	4594243	-	0.282552	AT3G13920.2	5'UTR
Chr3	4594260	-	7.0077	AT3G13920.2	5'UTR
Chr3	4594844	-	19.2576	AT3G13920.2	5'UTR
Chr3	4594920	-	2.61224	AT3G13920.2	5'UTR
Chr3	4637294	+	227.82	AT3G14010.1	Intron
Chr3	4730363	+	1.60299	AT3G14210.1	CDS
Chr3	4815476	-	0.876041	AT3G14400.1	5'UTR
Chr3	4818483	+	3.40216	AT3G14415.2	5'UTR
Chr3	4818491	+	0.377997	AT3G14415.2	5'UTR
Chr3	4818515	+	0.270147	AT3G14415.2	5'UTR
Chr3	4818659	+	0.89021	AT3G14415.2	5'UTR
Chr3	4821605	+	0.170842	AT3G14420.1	5'UTR
Chr3	4924510	+	28.6837	AT3G14650.1,	3'UTR,
Chr3	4929863	-	0.040665
Chr3	4929867	-	0.410793
Chr3	4998175	+	554.585
Chr3	5121431	+	0.363267	AT3G15210.1	5'UTR
Chr3	5121457	+	2.41727	AT3G15210.1	5'UTR
Chr3	5121462	+	5.25686	AT3G15210.1	5'UTR
Chr3	5213372	+	5.94009	AT3G15450.1	CDS
Chr3	5213664	+	2.16911	AT3G15450.1	CDS
Chr3	5254485	-	4.16336	AT3G15530.1	5'UTR
Chr3	5330363	+	2.15839	AT3G15730.1	5'UTR
Chr3	5330383	+	1.85278	AT3G15730.1	5'UTR
Chr3	5330393	+	19.6949	AT3G15730.1	5'UTR
Chr3	5359221	+	2.3522	AT3G15850.1	CDS
Chr3	5387180	+	72.806
Chr3	5387231	+	38.5802
Chr3	5387234	+	419.222
Chr3	5387239	+	252.046
Chr3	5468548	-	5.21484	AT3G16140.1,	3'UTR,
Chr3	5505466	+	0.0988219	AT3G16240.1	5'UTR
Chr3	5505629	+	6.03617	AT3G16240.1	CDS
Chr3	5556890	+	0.706923	AT3G16370.1	5'UTR
Chr3	5557289	+	1.68143	AT3G16370.1	CDS
Chr3	5566357	+	1.55246	AT3G16400.1	5'UTR
Chr3	5574734	+	3.02597	AT3G16410.1,	3'UTR,
Chr3	5579437	+	2.89333	AT3G16420.1	5'UTR
Chr3	5579646	+	3.40216	AT3G16420.1	CDS
Chr3	5579795	+	0.956832	AT3G16420.1	Intron
Chr3	5592628	+	10.9864	AT3G16460.1	5'UTR
Chr3	5592655	+	16.4632	AT3G16460.1	5'UTR
Chr3	5594299	+	2.50211	AT3G16460.1	CDS
Chr3	5632876	+	4.17501
Chr3	5632885	+	440.198
Chr3	5670815	-	7.3615	AT3G16640.1	5'UTR
Chr3	5705918	+	1.81461	AT3G16770.1	CDS
Chr3	5721120	+	4.23023	AT3G16800.2	5'UTR
Chr3	5729281	-	20.1314
Chr3	5729284	-	24.8507
Chr3	5731260	+	15.1231
Chr3	5830054	-	2.71131
Chr3	5830179	-	12.5897
Chr3	5830181	-	5.75985
Chr3	5830220	-	44.4224
Chr3	5953576	-	1.35666	AT3G17390.1	CDS
Chr3	5953915	-	0.928274	AT3G17390.1	5'UTR
Chr3	5953921	-	6.70399	AT3G17390.1	5'UTR
Chr3	5953924	-	6.71953	AT3G17390.1	5'UTR
Chr3	5953946	-	4.067	AT3G17390.1	5'UTR
Chr3	5953949	-	4.26768	AT3G17390.1	5'UTR
Chr3	5989751	-	2.71496	AT3G17510.1	Intron
Chr3	5992780	-	2.61224	AT3G17510.1	5'UTR
Chr3	5992867	-	3.3062	AT3G17510.1	5'UTR
Chr3	6127928	-	5.36056
Chr3	6128025	-	1.52399
Chr3	6191560	+	1.45189	AT3G18080.1	5'UTR
Chr3	6274141	+	3.92415	AT3G18290.1	5'UTR
Chr3	6296848	+	2.72824	AT3G18350.1	5'UTR
Chr3	6296886	+	2.65951	AT3G18350.1	5'UTR
Chr3	6350373	-	0.720764	AT3G18490.1	CDS
Chr3	6453414	+	0.420531	AT3G18740.1	5'UTR
Chr3	6466322	+	2.02745	AT3G18773.1	CDS
Chr3	6466329	+	1.9954	AT3G18773.1	CDS
Chr3	6474926	+	6.43884	AT3G18780.2	5'UTR
Chr3	6483952	-	8.86412
Chr3	6483964	-	4.46204
Chr3	6484018	-	5.45521
Chr3	6540628	+	109.343
Chr3	6540655	+	96.477
Chr3	6540661	+	36.0007
Chr3	6557474	-	5.58153	AT3G19010.1	CDS
Chr3	6564404	-	6.82028	AT3G19030.1	5'UTR
Chr3	6629873	+	35.9877
Chr3	6687188	+	5.29792	AT3G19290.3	5'UTR
Chr3	6714588	+	35.9257
Chr3	6840341	+	7.1014	AT3G19680.1	5'UTR
Chr3	6876229	+	0.706923	AT3G19800.1	CDS
Chr3	7136300	+	33.7656	AT3G20460.1	CDS
Chr3	7224254	-	41.0402
Chr3	7224258	-	541.497
Chr3	7229411	+	2.2386	AT3G20670.1	5'UTR
Chr3	7229419	+	1.56075	AT3G20670.1	5'UTR
Chr3	7259845	-	12.6808	AT3G20760.1	5'UTR
Chr3	7259889	-	0.449222
Chr3	7260213	-	12.2539
Chr3	7260217	-	11.6603
Chr3	7280965	+	1.03928	AT3G20820.1	CDS
Chr3	7305088	+	71.2418
Chr3	7319632	-	1.83581
Chr3	7376215	-	2.13958
Chr3	7376219	-	2.19602
Chr3	7376729	-	1.68334	AT3G21055.1,	3'UTR,
Chr3	7377041	-	3.88865	AT3G21055.1	CDS
Chr3	7377081	-	10.1552	AT3G21055.1	5'UTR
Chr3	7682360	+	27.0086
Chr3	7682410	+	237.904
Chr3	7682532	+	9.20769
Chr3	7682719	+	34.6989
Chr3	7682802	+	41.2114
Chr3	7682816	+	54.6752
Chr3	7682873	+	16.6677
Chr3	7682885	+	124.474
Chr3	7682904	+	0.436922
Chr3	7682906	+	118.217
Chr3	7796327	-	0.147614
Chr3	7835219	+	4.3825	AT3G22200.2	5'UTR
Chr3	7839353	-	2.44273	AT3G22210.1	CDS
Chr3	7839360	-	2.34451	AT3G22210.1	CDS
Chr3	7839364	-	22.9193	AT3G22210.1	CDS
Chr3	8108022	+	7.91499
Chr3	8112873	+	1.68143	AT3G22890.1	CDS
Chr3	8172593	+	11.1235	AT3G23000.1	5'UTR
Chr3	8172687	+	0.0530726	AT3G23000.1	CDS
Chr3	8181790	-	8.05156	AT3G23030.1	5'UTR
Chr3	8181794	-	19.9895	AT3G23030.1	5'UTR
Chr3	8181803	-	11.2353	AT3G23030.1	5'UTR
Chr3	8195774	+	0.464895	AT3G23050.1	CDS
Chr3	8195781	+	3.22059	AT3G23050.1	CDS
Chr3	8195786	+	3.22059	AT3G23050.1	CDS
Chr3	8333119	+	5.15174	AT3G23300.1	5'UTR
Chr3	8343919	-	53.4112
Chr3	8343923	-	6.12596
Chr3	8343925	-	3.18838
Chr3	8343977	-	3.65265
Chr3	8343979	-	0.80703
Chr3	8345342	+	0.87395
Chr3	8345353	+	11.5104
Chr3	8414694	+	2.88512	AT3G23470.1	5'UTR
Chr3	8751950	+	42.4808
Chr3	8763301	+	22.4955	AT3G24220.1,	3'UTR,
Chr3	8895392	-	44.456
Chr3	8902669	-	9.8534	AT3G24480.1	5'UTR
Chr3	8960426	+	5.21239	AT3G24550.1	CDS
Chr3	8979081	-	361.703
Chr3	8979084	-	433.465
Chr3	8979096	-	3.1364
Chr3	8979154	-	30.8666
Chr3	8979248	-	2.41177
Chr3	8979396	-	91.5355
Chr3	8979398	-	0.456788
Chr3	8979588	-	7.72769
Chr3	8979606	-	221.5
Chr3	9023397	-	94.9003
Chr3	9225979	-	3.53416
Chr3	9271349	-	3.71842	AT3G25520.1	5'UTR
Chr3	9271352	-	1.44446	AT3G25520.1	5'UTR
Chr3	9375658	-	0.0332204	AT3G25717.1	5'UTR
Chr3	9403735	-	147.131
Chr3	9537109	+	1.7593	AT3G26100.2	5'UTR
Chr3	9538203	+	1.05843	AT3G26100.2	CDS
Chr3	9550613	+	2.6277
Chr3	9550626	+	0.622803
Chr3	9550844	+	16.1532
Chr3	9551016	+	0.706923
Chr3	9551035	+	4.22723
Chr3	9551057	+	3.29403
Chr3	9671526	+	1.19577	AT3G26420.1,AT3G26430.1	5'UTR,5'UTR
Chr3	9671543	+	18.6186	AT3G26420.1,AT3G26430.1	5'UTR,5'UTR
Chr3	9671581	+	1.35794	AT3G26420.1,AT3G26430.1	5'UTR,5'UTR
Chr3	9686515	+	0.204896	AT3G26470.1	CDS
Chr3	9711448	-	0.635476	AT3G26510.5,	3'UTR,
Chr3	9711915	-	1.87119	AT3G26510.5	CDS
Chr3	9712526	-	2.5603	AT3G26510.5	CDS
Chr3	9712589	-	0.344586	AT3G26510.5,AT3G26510.5	5'UTR,CDS
Chr3	9722784	-	1.60299	AT3G26520.1	CDS
Chr3	9723186	-	5.65102	AT3G26520.1	Intron
Chr3	9723188	-	2.61471	AT3G26520.1	Intron
Chr3	9782109	+	2.23936
Chr3	9795213	+	8.9833	AT3G26650.1	5'UTR
Chr3	9815766	+	7.16879
[truncated: 2,038 more rows]

## Sheet: S4
Table S4. At-RS31 target transcripts identified by individual-nucleotide resolution crosslinking and immunoprecipitation (iCLIP) in Arabidopsis thaliana
The gene annotation version was taken from Araport11, but only the reference gene models were considered. Controls (GFP) are subtracted. AGI - Arabidopsis Genome Initiative; 5’ UTR and 3’ UTR - 5’ and 3’ untranslated regions; CDS - coding sequence.
				Positions of the At-RS31 binding sites
				Transcript regions of the protein-coding genes				Transcripts of the non-coding genes
AGI locus code	Transcript	Name	Description	5'UTR	CDS	Intron	3'UTR
AT1G01170	AT1G01170.1	AT1G01170	ozone-responsive stress-like protein (DUF1138);(source:Araport11)	X
AT1G01490	AT1G01490.1	AT1G01490	Heavy metal transport/detoxification superfamily protein;(source:Araport11)	X		X
AT1G01550	AT1G01550.1	BPS1	BPS1-like protein (DUF793);(source:Araport11)	X
AT1G01620	AT1G01620.1	PIP1C	plasma membrane intrinsic protein 1C;(source:Araport11)			X
AT1G01725	AT1G01725.1	AT1G01725	adenylosuccinate synthetase;(source:Araport11)			X
AT1G02475	AT1G02475.1	AT1G02475	Polyketide cyclase/dehydrase and lipid transport superfamily protein;(source:Araport11)		X
AT1G02780	AT1G02780.1	emb2386	Ribosomal protein L19e family protein;(source:Araport11)	X
AT1G02820	AT1G02820.1	LEA3	Late embryogenesis abundant 3 (LEA3) family protein;(source:Araport11)		X
AT1G03130	AT1G03130.1	PSAD-2	photosystem I subunit D-2;(source:Araport11)		X
AT1G03220	AT1G03220.1	AT1G03220	Eukaryotic aspartyl protease family protein;(source:Araport11)	X
AT1G03600	AT1G03600.1	PSB27	photosystem II family protein;(source:Araport11)		X
AT1G03630	AT1G03630.1	POR C	protochlorophyllide oxidoreductase C;(source:Araport11)		X
AT1G03743	AT1G03743.1							X
AT1G03870	AT1G03870.1	FLA9	FASCICLIN-like arabinoogalactan 9;(source:Araport11)		X
AT1G04187	AT1G04187.1							X
AT1G04217	AT1G04217.1							X
AT1G04227	AT1G04227.1							X
AT1G04263	AT1G04263.1							X
AT1G04270	AT1G04270.1	RPS15	cytosolic ribosomal protein S15;(source:Araport11)	X
AT1G04277	AT1G04277.1							X
AT1G04310	AT1G04310.1	ERS2	ethylene response sensor 2;(source:Araport11)	X
AT1G04400	AT1G04400.2	CRY2	cryptochrome 2;(source:Araport11)	X
AT1G04410	AT1G04410.1	c-NAD-MDH1	Lactate/malate dehydrogenase family protein;(source:Araport11)	X		X
AT1G04480	AT1G04480.1	AT1G04480	Ribosomal protein L14p/L23e family protein;(source:Araport11)			X
AT1G04517	AT1G04517.1							X
AT1G04527	AT1G04527.1							X
AT1G04733	AT1G04733.1							X
AT1G04837	AT1G04837.1							X
AT1G04897	AT1G04897.1							X
AT1G04907	AT1G04907.1							X
AT1G05010	AT1G05010.1	EFE	ethylene-forming enzyme;(source:Araport11)		X
AT1G05057	AT1G05057.1							X
AT1G05137	AT1G05137.1							X
AT1G05163	AT1G05163.1							X
AT1G05247	AT1G05247.1							X
AT1G05273	AT1G05273.1							X
AT1G05417	AT1G05417.1							X
AT1G05423	AT1G05423.1							X
AT1G05563	AT1G05563.1							X
AT1G05575	AT1G05575.1	AT1G05575	transmembrane protein;(source:Araport11)	X
AT1G05850	AT1G05850.1	POM1	Chitinase family protein;(source:Araport11)	X
AT1G05853	AT1G05853.1							X
AT1G05913	AT1G05913.1							X
AT1G05917	AT1G05917.1							X
AT1G05993	AT1G05993.1							X
AT1G06033	AT1G06033.1							X
AT1G06040	AT1G06040.1	STO	B-box zinc finger family protein;(source:Araport11)		X
AT1G06087	AT1G06087.1							X
AT1G06233	AT1G06233.1							X
AT1G06237	AT1G06237.1							X
AT1G06243	AT1G06243.1							X
AT1G06263	AT1G06263.1							X
AT1G06267	AT1G06267.1							X
AT1G06273	AT1G06273.1							X
AT1G06453	AT1G06453.1							X
AT1G06457	AT1G06457.1							X
AT1G06553	AT1G06553.1							X
AT1G06667	AT1G06667.1							X
AT1G06673	AT1G06673.1							X
AT1G06680	AT1G06680.1	PSBP-1	photosystem II subunit P-1;(source:Araport11)		X	X
AT1G07135	AT1G07135.1	AT1G07135	glycine-rich protein;(source:Araport11)		X
AT1G07280	AT1G07280.1	AT1G07280	Tetratricopeptide repeat (TPR)-like superfamily protein;(source:Araport11)	X
AT1G07393	AT1G07393.1							X
AT1G07420	AT1G07420.1	SMO2-1	sterol 4-alpha-methyl-oxidase 2-1;(source:Araport11)	X
AT1G07590	AT1G07590.1	AT1G07590	Tetratricopeptide repeat (TPR)-like superfamily protein;(source:Araport11)	X
AT1G07593	AT1G07593.1							X
AT1G07820	AT1G07820.1	AT1G07820	Histone superfamily protein;(source:Araport11)	X
AT1G07897	AT1G07897.1							X
AT1G07930	AT1G07930.1	AT1G07930	GTP binding Elongation factor Tu family protein;(source:Araport11)	X
AT1G07940	AT1G07940.1	AT1G07940	GTP binding Elongation factor Tu family protein;(source:Araport11)	X
AT1G07957	AT1G07957.1							X
AT1G08103	AT1G08103.1							X
AT1G08107	AT1G08107.1							X
AT1G08113	AT1G08113.1							X
AT1G08115	AT1G08115.1							X
AT1G08117	AT1G08117.1							X
AT1G08123	AT1G08123.1							X
AT1G08327	AT1G08327.1							X
AT1G08347	AT1G08347.1							X
AT1G08353	AT1G08353.1							X
AT1G08360	AT1G08360.1	AT1G08360	Ribosomal protein L1p/L10e family;(source:Araport11)	X
AT1G08380	AT1G08380.1	PSAO	photosystem I subunit O;(source:Araport11)		X
AT1G08643	AT1G08643.1							X
AT1G08930	AT1G08930.1	ERD6	Major facilitator superfamily protein;(source:Araport11)		X
AT1G08937	AT1G08937.1							X
AT1G08980	AT1G08980.1	AMI1	amidase 1;(source:Araport11)			X
AT1G09140	AT1G09140.1	SR30	SERINE-ARGININE PROTEIN 30;(source:Araport11)	X
AT1G09210	AT1G09210.1	CRT1b	calreticulin 1b;(source:Araport11)	X
AT1G09333	AT1G09333.1							X
AT1G09340	AT1G09340.1	CRB	chloroplast RNA binding protein;(source:Araport11)		X
AT1G09660	AT1G09660.1	AT1G09660	RNA-binding KH domain-containing protein;(source:Araport11)	X
AT1G09787	AT1G09787.1							X
AT1G09797	AT1G09797.1							X
AT1G09800	AT1G09800.1	AT1G09800	Pseudouridine synthase family protein;(source:Araport11)	X
AT1G09867	AT1G09867.1							X
AT1G09873	AT1G09873.1							X
AT1G09877	AT1G09877.1							X
AT1G09883	AT1G09883.1							X
AT1G10170	AT1G10170.1	NFXL1	NF-X-like 1;(source:Araport11)	X
AT1G10200	AT1G10200.1	WLIM1	GATA type zinc finger transcription factor family protein;(source:Araport11)		X
AT1G10390	AT1G10390.1	AT1G10390	Nucleoporin autopeptidase;(source:Araport11)	X
AT1G10522	AT1G10522.1	PRIN2	Serine/Threonine-kinase;(source:Araport11)	X
AT1G10670	AT1G10670.3	ACLA-1	ATP-citrate lyase A-1;(source:Araport11)	X
AT1G10890	AT1G10890.1	AT1G10890	arginine/glutamate-rich 1 protein;(source:Araport11)	X
AT1G11440	AT1G11440.1	AT1G11440	hypothetical protein;(source:Araport11)	X
AT1G11840	AT1G11840.6	GLX1	glyoxalase/bleomycin resistance protein/dioxygenase superfamily protein;(source:Araport11)	X
AT1G11910	AT1G11910.1	APA1	aspartic proteinase A1;(source:Araport11)	X		X
AT1G12015	AT1G12015.1							X
AT1G12240	AT1G12240.1	ATBETAFRUCT4	Glycosyl hydrolases family 32 protein;(source:Araport11)		X
AT1G12580	AT1G12580.1	PEPKR1	phosphoenolpyruvate carboxylase-related kinase 1;(source:Araport11)	X
AT1G12750	AT1G12750.1	RBL6	RHOMBOID-like protein 6;(source:Araport11)			X
AT1G12780	AT1G12780.1	UGE1	UDP-D-glucose/UDP-D-galactose 4-epimerase 1;(source:Araport11)			X
AT1G12820	AT1G12820.1	AFB3	auxin signaling F-box 3;(source:Araport11)	X
AT1G12900	AT1G12900.1	GAPA-2	glyceraldehyde 3-phosphate dehydrogenase A subunit 2;(source:Araport11)		X	X
AT1G13245	AT1G13245.1	RTFL17	ROTUNDIFOLIA like 17;(source:Araport11)	X
AT1G13260	AT1G13260.1	RAV1	related to ABI3/VP1 1;(source:Araport11)	X
AT1G13270	AT1G13270.1	MAP1C	methionine aminopeptidase 1B;(source:Araport11)		X	X
AT1G13360	AT1G13360.1	AT1G13360	hypothetical protein;(source:Araport11)	X
AT1G13440	AT1G13440.1	GAPC2	glyceraldehyde-3-phosphate dehydrogenase C2;(source:Araport11)	X
AT1G13560	AT1G13560.1	AAPT1	aminoalcoholphosphotransferase 1;(source:Araport11)	X
AT1G13930	AT1G13930.1	AT1G13930	oleosin-B3-like protein;(source:Araport11)		X
AT1G14570	AT1G14570.2	AT1G14570	UBX domain-containing protein;(source:Araport11)	X
AT1G14660	AT1G14660.1	NHX8	Na+/H+ exchanger 8;(source:Araport11)		X
AT1G14670	AT1G14670.1	AT1G14670	Endomembrane protein 70 protein family;(source:Araport11)		X
AT1G15002	AT1G15002.1							X
AT1G15100	AT1G15100.1	RHA2A	RING-H2 finger A2A;(source:Araport11)		X
AT1G15120	AT1G15120.2	AT1G15120	Ubiquinol-cytochrome C reductase hinge protein;(source:Araport11)		X
AT1G15165	AT1G15165.1	AT1G15165	RING/FYVE/PHD zinc finger superfamily protein;(source:Araport11)		X
AT1G15270	AT1G15270.1	AT1G15270	Translation machinery associated TMA7;(source:Araport11)	X
AT1G15290	AT1G15290.1	AT1G15290	Tetratricopeptide repeat (TPR)-like superfamily protein;(source:Araport11)	X
AT1G15405	AT1G15405.1							X
AT1G15430	AT1G15430.1	AT1G15430	hypothetical protein (DUF1644);(source:Araport11)	X
AT1G15690	AT1G15690.1	AVP1	Inorganic H pyrophosphatase family protein;(source:Araport11)		X
AT1G15820	AT1G15820.1	LHCB6	light harvesting complex photosystem II subunit 6;(source:Araport11)			X	X
AT1G16240	AT1G16240.1	SYP51	syntaxin of plants 51;(source:Araport11)	X
AT1G16320	AT1G16320.1	AT1G16320	plant/protein (DUF2358);(source:Araport11)	X
AT1G16635	AT1G16635.1							X
AT1G16880	AT1G16880.1	ACR11	uridylyltransferase-like protein;(source:Araport11)	X
AT1G16890	AT1G16890.3	UBC36	ubiquitin-conjugating enzyme 36;(source:Araport11)	X	X
AT1G17290	AT1G17290.1	AlaAT1	alanine aminotransferas;(source:Araport11)		X
AT1G18740	AT1G18740.1	AT1G18740	ROH1, putative (DUF793);(source:Araport11)	X
AT1G18745	AT1G18745.1							X
AT1G19000	AT1G19000.1	AT1G19000	Homeodomain-like superfamily protein;(source:Araport11)	X
AT1G19373	AT1G19373.1							X
AT1G19376	AT1G19376.1							X
AT1G19450	AT1G19450.1	AT1G19450	Major facilitator superfamily protein;(source:Araport11)	X
AT1G19570	AT1G19570.1	DHAR1	dehydroascorbate reductase;(source:Araport11)	X
AT1G19670	AT1G19670.1	CLH1	chlorophyllase 1;(source:Araport11)		X
AT1G19740	AT1G19740.1	AT1G19740	ATP-dependent protease La (LON) domain protein;(source:Araport11)		X
AT1G19770	AT1G19770.1	PUP14	purine permease 14;(source:Araport11)	X
AT1G19840	AT1G19840.1	AT1G19840	SAUR-like auxin-responsive protein family;(source:Araport11)	X
AT1G20015	AT1G20015.1							X
AT1G20020	AT1G20020.1	FNR2	ferredoxin-NADP[+]-oxidoreductase 2;(source:Araport11)	X	X	X
AT1G20340	AT1G20340.1	DRT112	Cupredoxin superfamily protein;(source:Araport11)		X
AT1G20620	AT1G20620.1	CAT3	catalase 3;(source:Araport11)	X	X	X
AT1G20691	AT1G20691.1							X
AT1G20693	AT1G20693.1	HMGB2	high mobility group B2;(source:Araport11)	X
AT1G20780	AT1G20780.1	SAUL1	senescence-associated E3 ubiquitin ligase 1;(source:Araport11)		X
AT1G21010	AT1G21010.1	AT1G21010	poly polymerase;(source:Araport11)	X
AT1G21130	AT1G21130.1	IGMT4	O-methyltransferase family protein;(source:Araport11)	X
AT1G21450	AT1G21450.1	SCL1	SCARECROW-like 1;(source:Araport11)	X
AT1G21670	AT1G21670.1	AT1G21670	DPP6 amino-terminal domain protein;(source:Araport11)		X
AT1G21680	AT1G21680.1	AT1G21680	DPP6 N-terminal domain-like protein;(source:Araport11)	X
AT1G21910	AT1G21910.1	DREB26	Integrase-type DNA-binding superfamily protein;(source:Araport11)	X
AT1G22190	AT1G22190.1	AT1G22190	Integrase-type DNA-binding superfamily protein;(source:Araport11)	X
AT1G22430	AT1G22430.1	AT1G22430	GroES-like zinc-binding dehydrogenase family protein;(source:Araport11)	X
AT1G22450	AT1G22450.1	COX6B	cytochrome C oxidase 6B;(source:Araport11)	X
AT1G22700	AT1G22700.1	AT1G22700	Tetratricopeptide repeat (TPR)-like superfamily protein;(source:Araport11)		X
AT1G22750	AT1G22750.4	AT1G22750	transmembrane protein;(source:Araport11)		X
AT1G22770	AT1G22770.1	GI	gigantea protein (GI);(source:Araport11)	X
AT1G22780	AT1G22780.1	PFL	Ribosomal protein S13/S18 family;(source:Araport11)	X
AT1G23310	AT1G23310.1	GGT1	glutamate:glyoxylate aminotransferase;(source:Araport11)	X	X	X
AT1G23390	AT1G23390.1	AT1G23390	Kelch repeat-containing F-box family protein;(source:Araport11)		X
AT1G23490	AT1G23490.1	ARF1	ADP-ribosylation factor 1;(source:Araport11)	X
AT1G23710	AT1G23710.1	AT1G23710	hypothetical protein (DUF1645);(source:Araport11)	X	X
AT1G23730	AT1G23730.1	BCA3	beta carbonic anhydrase 3;(source:Araport11)			X
AT1G24310	AT1G24310.1	AT1G24310	nuclear pore complex protein;(source:Araport11)				X
AT1G25275	AT1G25275.3	AT1G25275	thionin-like protein;(source:Araport11)		X
AT1G25440	AT1G25440.1	BBX15	B-box type zinc finger protein with CCT domain-containing protein;(source:Araport11)	X
AT1G25490	AT1G25490.1	RCN1	ARM repeat superfamily protein;(source:Araport11)	X
AT1G25550	AT1G25550.1	AT1G25550	myb-like transcription factor family protein;(source:Araport11)		X
AT1G25560	AT1G25560.1	TEM1	AP2/B3 transcription factor family protein;(source:Araport11)		X
AT1G26233	AT1G26233.1							X
AT1G26880	AT1G26880.1	AT1G26880	Ribosomal protein L34e superfamily protein;(source:Araport11)			X
AT1G26920	AT1G26920.1	AT1G26920	zinc finger CCHC domain protein;(source:Araport11)	X	X
AT1G27020	AT1G27020.1	AT1G27020	plant/protein;(source:Araport11)	X	X
AT1G27320	AT1G27320.1	HK3	histidine kinase 3;(source:Araport11)			X
AT1G27400	AT1G27400.1	AT1G27400	Ribosomal protein L22p/L17e family protein;(source:Araport11)	X		X
AT1G27730	AT1G27730.1	STZ	salt tolerance zinc finger;(source:Araport11)	X
AT1G27770	AT1G27770.1	ACA1	autoinhibited Ca2+-ATPase 1;(source:Araport11)		X
AT1G27921	AT1G27921.1							X
AT1G28330	AT1G28330.5	DYL1	dormancy-associated protein-like 1;(source:Araport11)		X
AT1G28600	AT1G28600.1	AT1G28600	GDSL-like Lipase/Acylhydrolase superfamily protein;(source:Araport11)		X
AT1G29071	AT1G29071.1							X
AT1G29400	AT1G29400.1	ML5	MEI2-like protein 5;(source:Araport11)		X
AT1G29465	AT1G29465.1	AT1G29465	transmembrane protein;(source:Araport11)	X		X
AT1G29660	AT1G29660.1	AT1G29660	GDSL-like Lipase/Acylhydrolase superfamily protein;(source:Araport11)	X
AT1G29690	AT1G29690.1	CAD1	MAC/Perforin domain-containing protein;(source:Araport11)	X
AT1G29880	AT1G29880.1	AT1G29880	glycyl-tRNA synthetase / glycine-tRNA ligase;(source:Araport11)		X
AT1G29910	AT1G29910.1	CAB3	chlorophyll A/B binding protein 3;(source:Araport11)	X	X
AT1G29920	AT1G29920.1	CAB2	chlorophyll A/B-binding protein 2;(source:Araport11)	X	X
AT1G29930	AT1G29930.1	CAB1	chlorophyll A/B binding protein 1;(source:Araport11)	X	X		X
AT1G30230	AT1G30230.2	eEF-1Bb1	translation elongation factor EF1B/ribosomal protein S6 family protein;(source:Araport11)	X
AT1G30380	AT1G30380.1	PSAK	photosystem I subunit K;(source:Araport11)		X
AT1G31130	AT1G31130.1	AT1G31130	polyadenylate-binding protein 1-B-binding protein;(source:Araport11)	X
AT1G31330	AT1G31330.1	PSAF	photosystem I subunit F;(source:Araport11)				X
AT1G31540	AT1G31540.2	AT1G31540	Disease resistance protein (TIR-NBS-LRR class) family;(source:Araport11)	X	X
AT1G31812	AT1G31812.1	ACBP6	acyl-CoA-binding protein 6;(source:Araport11)	X	X
AT1G31835	AT1G31835.1	AT1G31835	hypothetical protein;(source:Araport11)		X		X
AT1G31860	AT1G31860.1	AT-IE	histidine biosynthesis bifunctional protein (HISIE);(source:Araport11)			X
AT1G32060	AT1G32060.1	PRK	phosphoribulokinase;(source:Araport11)	X
AT1G32230	AT1G32230.1	RCD1	WWE protein-protein interaction domain protein family;(source:Araport11)	X
AT1G32385	AT1G32385.1							X
AT1G32540	AT1G32540.1	LOL1	lsd one like 1;(source:Araport11)	X
AT1G32640	AT1G32640.1	MYC2	Basic helix-loop-helix (bHLH) DNA-binding family protein;(source:Araport11)	X
AT1G32700	AT1G32700.1	AT1G32700	PLATZ transcription factor family protein;(source:Araport11)		X
AT1G32928	AT1G32928.1	AT1G32928	Avr9/Cf-9 rapidly elicited protein;(source:Araport11)		X
AT1G33590	AT1G33590.1	AT1G33590	Leucine-rich repeat (LRR) family protein;(source:Araport11)		X
AT1G33600	AT1G33600.1	AT1G33600	Leucine-rich repeat (LRR) family protein;(source:Araport11)	X	X
AT1G33860	AT1G33860.2	AT1G33860	hypothetical protein;(source:Araport11)		X
AT1G34030	AT1G34030.1	AT1G34030	Ribosomal protein S13/S18 family;(source:Araport11)	X
AT1G34370	AT1G34370.2	STOP1	C2H2 and C2HC zinc fingers superfamily protein;(source:Araport11)	X
AT1G35140	AT1G35140.1	PHI-1	Phosphate-responsive 1 family protein;(source:Araport11)	X
AT1G36060	AT1G36060.1	AT1G36060	Integrase-type DNA-binding superfamily protein;(source:Araport11)		X
AT1G36730	AT1G36730.1	AT1G36730	Translation initiation factor IF2/IF5;(source:Araport11)	X
AT1G37130	AT1G37130.1	NIA2	nitrate reductase 2;(source:Araport11)	X	X	X
AT1G42970	AT1G42970.1	GAPB	glyceraldehyde-3-phosphate dehydrogenase B subunit;(source:Araport11)		X
AT1G43170	AT1G43170.1	RP1	ribosomal protein 1;(source:Araport11)	X
AT1G43890	AT1G43890.1	RAB18	RAB GTPASE HOMOLOG B18;(source:Araport11)	X
AT1G44446	AT1G44446.1	CH1	Pheophorbide a oxygenase family protein with Rieske 2Fe-2S domain-containing protein;(source:Araport11)	X	X
AT1G45688	AT1G45688.1	AT1G45688	transmembrane protein;(source:Araport11)	X
AT1G47128	AT1G47128.1	RD21A	Granulin repeat cysteine protease family protein;(source:Araport11)	X
AT1G48300	AT1G48300.1	DGAT3	diacylglycerol acyltransferase;(source:Araport11)		X
AT1G48920	AT1G48920.1	NUC-L1	nucleolin like 1;(source:Araport11)	X
AT1G49032	AT1G49032.1	AT1G49032	hypothetical protein;(source:Araport11)	X
AT1G49240	AT1G49240.1	ACT8	actin 8;(source:Araport11)	X
AT1G49300	AT1G49300.1	RABG3E	RAB GTPase homolog G3E;(source:Araport11)	X
AT1G49660	AT1G49660.1	CXE5	carboxyesterase 5;(source:Araport11)	X
AT1G49700	AT1G49700.1	AT1G49700	Plant protein 1589 of unknown function;(source:Araport11)		X
AT1G49975	AT1G49975.1	AT1G49975	photosystem I reaction center subunit N;(source:Araport11)		X
AT1G50240	AT1G50240.2	FU				X
AT1G50480	AT1G50480.1	THFS	10-formyltetrahydrofolate synthetase;(source:Araport11)	X
AT1G50500	AT1G50500.2	HIT1	Membrane trafficking VPS53 family protein;(source:Araport11)	X
AT1G50740	AT1G50740.1	AT1G50740	Transmembrane proteins 14C;(source:Araport11)		X
AT1G51110	AT1G51110.1	AT1G51110	Plastid-lipid associated protein PAP / fibrillin family protein;(source:Araport11)		X
AT1G51430	AT1G51430.1	AT1G51430	cTAGE family protein;(source:Araport11)		X
AT1G51830	AT1G51830.1	AT1G51830	Leucine-rich repeat protein kinase family protein;(source:Araport11)		X
AT1G52100	AT1G52100.1	AT1G52100	Mannose-binding lectin superfamily protein;(source:Araport11)	X
AT1G52200	AT1G52200.1	AT1G52200	PLAC8 family protein;(source:Araport11)	X	X
AT1G52230	AT1G52230.1	PSAH2	photosystem I subunit H2;(source:Araport11)		X
AT1G52360	AT1G52360.2	AT1G52360	Coatomer, beta subunit;(source:Araport11)	X
AT1G53210	AT1G53210.1	AT1G53210	sodium/calcium exchanger family protein / calcium-binding EF hand family protein;(source:Araport11)	X
AT1G53310	AT1G53310.1	PPC1	phosphoenolpyruvate carboxylase 1;(source:Araport11)	X
AT1G53430	AT1G53430.1	AT1G53430	Leucine-rich repeat transmembrane protein kinase;(source:Araport11)	X
AT1G54140	AT1G54140.1	TAFII21	TATA binding protein associated factor 21kDa subunit;(source:Araport11)	X
AT1G54270	AT1G54270.1	EIF4A-2	eif4a-2;(source:Araport11)	X		X
AT1G54320	AT1G54320.1	AT1G54320	LEM3 (ligand-effect modulator 3) family protein / CDC50 family protein;(source:Araport11)		X
AT1G54410	AT1G54410.1	AT1G54410	dehydrin family protein;(source:Araport11)	X
AT1G54500	AT1G54500.1	AT1G54500	Rubredoxin-like superfamily protein;(source:Araport11)	X
AT1G54630	AT1G54630.1	ACP3	acyl carrier protein 3;(source:Araport11)		X
AT1G55110	AT1G55110.1	IDD7	indeterminate(ID)-domain 7;(source:Araport11)	X
AT1G55310	AT1G55310.3	SCL33	SC35-like splicing factor 33;(source:Araport11)	X
AT1G55670	AT1G55670.1	PSAG	photosystem I subunit G;(source:Araport11)	X
AT1G55920	AT1G55920.1	SERAT2;1	serine acetyltransferase 2;(source:Araport11)	X
AT1G55960	AT1G55960.1	AT1G55960	Polyketide cyclase/dehydrase and lipid transport superfamily protein;(source:Araport11)		X
AT1G56070	AT1G56070.1	LOS1	Ribosomal protein S5/Elongation factor G/III/V family protein;(source:Araport11)	X
AT1G56220	AT1G56220.3	AT1G56220	Dormancy/auxin associated family protein;(source:Araport11)		X
AT1G58180	AT1G58180.2	BCA6	beta carbonic anhydrase 6;(source:Araport11)		X
AT1G58290	AT1G58290.1	HEMA1	Glutamyl-tRNA reductase family protein;(source:Araport11)	X	X
AT1G58602	AT1G58602.1	AT1G58602	LRR and NB-ARC domains-containing disease resistance protein;(source:Araport11)	X
AT1G59870	AT1G59870.1	PEN3	ABC-2 and Plant PDR ABC-type transporter family protein;(source:Araport11)	X	X
AT1G59910	AT1G59910.1	AT1G59910	Actin-binding FH2 (formin homology 2) family protein;(source:Araport11)	X
AT1G60950	AT1G60950.1	FED A	2Fe-2S ferredoxin-like superfamily protein;(source:Araport11)	X	X
AT1G61100	AT1G61100.1	AT1G61100	disease resistance protein (TIR class);(source:Araport11)		X
AT1G61275	AT1G61275.1							X
AT1G61520	AT1G61520.1	LHCA3	PSI type III chlorophyll a/b-binding protein;(source:Araport11)	X	X	X
AT1G61580	AT1G61580.1	RPL3B	R-protein L3 B;(source:Araport11)	X
AT1G61780	AT1G61780.1	AT1G61780	postsynaptic protein-like protein;(source:Araport11)	X
AT1G62180	AT1G62180.1	APR2	5adenylylphosphosulfate reductase 2;(source:Araport11)		X
AT1G62510	AT1G62510.1	AT1G62510	Bifunctional inhibitor/lipid-transfer protein/seed storage 2S albumin superfamily protein;(source:Araport11)	X
AT1G62740	AT1G62740.1	Hop2	stress-inducible protein;(source:Araport11)	X
AT1G63090	AT1G63090.1	PP2-A11	phloem protein 2-A11;(source:Araport11)	X
AT1G63750	AT1G63750.3	AT1G63750	Disease resistance protein (TIR-NBS-LRR class) family;(source:Araport11)		X
AT1G63830	AT1G63830.2	AT1G63830	PLAC8 family protein;(source:Araport11)		X
AT1G63880	AT1G63880.1	AT1G63880	Disease resistance protein (TIR-NBS-LRR class) family;(source:Araport11)		X
AT1G64190	AT1G64190.1	AT1G64190	6-phosphogluconate dehydrogenase family protein;(source:Araport11)	X
AT1G64230	AT1G64230.4	UBC28	ubiquitin-conjugating enzyme 28;(source:Araport11)	X
AT1G64720	AT1G64720.1	CP5	Polyketide cyclase/dehydrase and lipid transport superfamily protein;(source:Araport11)	X	X
AT1G65040	AT1G65040.2	Hrd1B	RING/U-box superfamily protein;(source:Araport11)	X
AT1G65370	AT1G65370.1	AT1G65370	TRAF-like family protein;(source:Araport11)	X
AT1G65490	AT1G65490.1	AT1G65490	transmembrane protein;(source:Araport11)		X
AT1G65510	AT1G65510.1	AT1G65510	transmembrane protein;(source:Araport11)		X
AT1G65845	AT1G65845.1	AT1G65845	transmembrane protein;(source:Araport11)		X
AT1G65930	AT1G65930.1	cICDH	cytosolic NADP+-dependent isocitrate dehydrogenase;(source:Araport11)		X
AT1G65960	AT1G65960.2	GAD2	glutamate decarboxylase 2;(source:Araport11)	X		X
AT1G66180	AT1G66180.1	AT1G66180	Eukaryotic aspartyl protease family protein;(source:Araport11)	X
AT1G66200	AT1G66200.3	GSR2	hypothetical protein;(source:Araport11)		X
AT1G66240	AT1G66240.1	ATX1	homolog of anti-oxidant 1;(source:Araport11)		X
AT1G67090	AT1G67090.1	RBCS1A	ribulose bisphosphate carboxylase small chain 1A;(source:Araport11)	X	X		X
AT1G67170	AT1G67170.1	AT1G67170	sarcolemmal membrane-associated protein;(source:Araport11)	X
AT1G67350	AT1G67350.1	AT1G67350	NADH-ubiquinone oxidoreductase;(source:Araport11)	X
AT1G67430	AT1G67430.1	AT1G67430	Ribosomal protein L22p/L17e family protein;(source:Araport11)	X		X
AT1G67740	AT1G67740.1	PSBY	photosystem II BY;(source:Araport11)	X
AT1G68490	AT1G68490.1	AT1G68490	translocase subunit seca;(source:Araport11)	X
AT1G68560	AT1G68560.1	XYL1	alpha-xylosidase 1;(source:Araport11)	X
AT1G68670	AT1G68670.1	AT1G68670	myb-like transcription factor family protein;(source:Araport11)			X
AT1G68840	AT1G68840.1	RAV2	related to ABI3/VP1 2;(source:Araport11)	X	X
AT1G69160	AT1G69160.1	AT1G69160	suppressor;(source:Araport11)	X
AT1G69530	AT1G69530.3	EXPA1	expansin A1;(source:Araport11)	X	X
AT1G69550	AT1G69550.1	AT1G69550	disease resistance protein (TIR-NBS-LRR class);(source:Araport11)		X
AT1G69760	AT1G69760.1	AT1G69760	suppressor SRP40-like protein;(source:Araport11)	X
AT1G70185	AT1G70185.1							X
AT1G70290	AT1G70290.1	TPS8	trehalose-6-phosphatase synthase S8;(source:Araport11)	X	X
AT1G70410	AT1G70410.2	BCA4	beta carbonic anhydrase 4;(source:Araport11)			X
AT1G71030	AT1G71030.1	MYBL2	MYB-like 2;(source:Araport11)	X		X
AT1G71950	AT1G71950.1	AT1G71950	Proteinase inhibitor, propeptide;(source:Araport11)		X
AT1G72160	AT1G72160.1	AT1G72160	Sec14p-like phosphatidylinositol transfer family protein;(source:Araport11)		X
AT1G72510	AT1G72510.1	AT1G72510	DUF1677 family protein (DUF1677);(source:Araport11)	X
AT1G72610	AT1G72610.1	GER1	germin-like protein 1;(source:Araport11)	X
AT1G72645	AT1G72645.1	AT1G72645	transmembrane protein;(source:Araport11)		X		X
AT1G72755	AT1G72755.1	AT1G72755	hypothetical protein;(source:Araport11)		X
AT1G72900	AT1G72900.1	AT1G72900	Toll-Interleukin-Resistance (TIR) domain-containing protein;(source:Araport11)		X
AT1G72910	AT1G72910.1	AT1G72910	Toll-Interleukin-Resistance (TIR) domain-containing protein;(source:Araport11)		X
AT1G73490	AT1G73490.2	AT1G73490	RNA-binding (RRM/RBD/RNP motifs) family protein;(source:Araport11)	X
AT1G73500	AT1G73500.1	MKK9	MAP kinase kinase 9;(source:Araport11)	X
AT1G73540	AT1G73540.1	NUDT21	nudix hydrolase homolog 21;(source:Araport11)	X
AT1G73600	AT1G73600.2	AT1G73600	S-adenosyl-L-methionine-dependent methyltransferases superfamily protein;(source:Araport11)			X
AT1G73830	AT1G73830.1	BEE3	BR enhanced expression 3;(source:Araport11)		X
AT1G73920	AT1G73920.1	AT1G73920	alpha/beta-Hydrolases superfamily protein;(source:Araport11)	X		X
AT1G74453	AT1G74453.1							X
AT1G74456	AT1G74456.1							X
AT1G74470	AT1G74470.1	AT1G74470	Pyridine nucleotide-disulfide oxidoreductase family protein;(source:Araport11)		X
AT1G74670	AT1G74670.1	GASA6	Gibberellin-regulated family protein;(source:Araport11)	X
AT1G74730	AT1G74730.1	AT1G74730	transmembrane protein, putative (DUF1118);(source:Araport11)		X
AT1G74790	AT1G74790.1	AT1G74790	catalytics;(source:Araport11)		X
AT1G74840	AT1G74840.1	AT1G74840	Homeodomain-like superfamily protein;(source:Araport11)	X
AT1G74880	AT1G74880.1	NdhO	NAD(P)H:plastoquinone dehydrogenase complex subunit O;(source:Araport11)		X
AT1G75020	AT1G75020.1	LPAT4	lysophosphatidyl acyltransferase 4;(source:Araport11)	X
AT1G75163	AT1G75163.1							X
AT1G75166	AT1G75166.1							X
AT1G75350	AT1G75350.1	emb2184	Ribosomal protein L31;(source:Araport11)		X
AT1G75380	AT1G75380.1	BBD1	bifunctional nuclease in basal defense response 1;(source:Araport11)	X	X
AT1G75460	AT1G75460.1	AT1G75460	ATP-dependent protease La (LON) domain protein;(source:Araport11)	X	X
AT1G75860	AT1G75860.1	AT1G75860	DNA ligase;(source:Araport11)	X
AT1G76100	AT1G76100.1	PETE1	plastocyanin 1;(source:Araport11)		X
AT1G76160	AT1G76160.1	sks5	SKU5 similar 5;(source:Araport11)	X	X
AT1G76180	AT1G76180.1	ERD14	Dehydrin family protein;(source:Araport11)	X
AT1G76490	AT1G76490.1	HMG1	hydroxy methylglutaryl CoA reductase 1;(source:Araport11)		X
AT1G76600	AT1G76600.1	AT1G76600	poly polymerase;(source:Araport11)	X
AT1G76680	AT1G76680.2	OPR1	12-oxophytodienoate reductase 1;(source:Araport11)		X
AT1G77760	AT1G77760.1	NIA1	nitrate reductase 1;(source:Araport11)	X	X
AT1G77770	AT1G77770.1	AT1G77770	forkhead box protein, putative (DUF1644);(source:Araport11)	X
AT1G77940	AT1G77940.1	AT1G77940	Ribosomal protein L7Ae/L30e/S12e/Gadd45 family protein;(source:Araport11)	X
AT1G78000	AT1G78000.1	SULTR1;2	sulfate transporter 1;(source:Araport11)		X
AT1G78040	AT1G78040.1	AT1G78040	Pollen Ole e 1 allergen and extensin family protein;(source:Araport11)	X
AT1G78070	AT1G78070.1	AT1G78070	Transducin/WD40 repeat-like superfamily protein;(source:Araport11)	X
AT1G78080	AT1G78080.1	RAP2.4	related to AP2 4;(source:Araport11)	X	X
AT1G78170	AT1G78170.1	AT1G78170	E3 ubiquitin-protein ligase;(source:Araport11)	X	X
AT1G78820	AT1G78820.1	AT1G78820	D-mannose binding lectin protein with Apple-like carbohydrate-binding domain-containing protein;(source:Araport11)		X
AT1G78830	AT1G78830.1	AT1G78830	Curculin-like (mannose-binding) lectin family protein;(source:Araport11)	X
AT1G78850	AT1G78850.1	AT1G78850	D-mannose binding lectin protein with Apple-like carbohydrate-binding domain-containing protein;(source:Araport11)		X
AT1G79040	AT1G79040.1	PSBR	photosystem II subunit R;(source:Araport11)		X
AT1G79230	AT1G79230.1	MST1	mercaptopyruvate sulfurtransferase 1;(source:Araport11)		X
AT1G79470	AT1G79470.1	AT1G79470	Aldolase-type TIM barrel family protein;(source:Araport11)	X
AT1G79700	AT1G79700.2	WRI4	Integrase-type DNA-binding superfamily protein;(source:Araport11)	X
AT1G79710	AT1G79710.1	AT1G79710	Major facilitator superfamily protein;(source:Araport11)	X	X
AT1G79930	AT1G79930.1	HSP91	heat shock protein 91;(source:Araport11)	X
AT1G80210	AT1G80210.1	BRCC36A	Mov34/MPN/PAD-1 family protein;(source:Araport11)	X
AT1G80380	AT1G80380.2	AT1G80380	P-loop containing nucleoside triphosphate hydrolases superfamily protein;(source:Araport11)		X	X
AT1G80440	AT1G80440.1	AT1G80440	Galactose oxidase/kelch repeat superfamily protein;(source:Araport11)	X	X
AT1G80840	AT1G80840.1	WRKY40	WRKY DNA-binding protein 40;(source:Araport11)	X
AT1G80920	AT1G80920.1	J8	Chaperone DnaJ-domain superfamily protein;(source:Araport11)		X	X
AT2G01008	AT2G01008.1	AT2G01008	maternal effect embryo arrest protein;(source:Araport11)		X		X
AT2G01100	AT2G01100.1	AT2G01100	FAM133-like protein;(source:Araport11)	X
AT2G01180	AT2G01180.1	PAP1	phosphatidic acid phosphatase 1;(source:Araport11)	X
AT2G01450	AT2G01450.1	MPK17	MAP kinase 17;(source:Araport11)	X
AT2G01490	AT2G01490.1	PAHX	phytanoyl-CoA dioxygenase (PhyH) family protein;(source:Araport11)		X
AT2G01670	AT2G01670.1	NUDT17	nudix hydrolase homolog 17;(source:Araport11)	X	X
AT2G01850	AT2G01850.1	EXGT-A3	endoxyloglucan transferase A3;(source:Araport11)		X
AT2G01890	AT2G01890.1	PAP8	purple acid phosphatase 8;(source:Araport11)	X
AT2G01930	AT2G01930.1	BPC1	basic pentacysteine1;(source:Araport11)		X
AT2G02390	AT2G02390.3	GSTZ1	glutathione S-transferase zeta 1;(source:Araport11)	X
AT2G02960	AT2G02960.5	AT2G02960	RING/FYVE/PHD zinc finger superfamily protein;(source:Araport11)	X
AT2G03680	AT2G03680.1	SPR1	spiral1;(source:Araport11)	X
AT2G03870	AT2G03870.2	EMB2816	Small nuclear ribonucleoprotein family protein;(source:Araport11)	X
AT2G04240	AT2G04240.1	XERICO	RING/U-box superfamily protein;(source:Araport11)	X
AT2G04375	AT2G04375.1							X
AT2G04405	AT2G04405.1							X
AT2G04435	AT2G04435.1							X
AT2G04455	AT2G04455.1							X
AT2G04520	AT2G04520.1	AT2G04520	Nucleic acid-binding, OB-fold-like protein;(source:Araport11)	X
AT2G04690	AT2G04690.1	AT2G04690	Pyridoxamine 5-phosphate oxidase family protein;(source:Araport11)		X
AT2G04955	AT2G04955.1							X
AT2G05070	AT2G05070.1	LHCB2.2	photosystem II light harvesting complex protein 2.2;(source:Araport11)	X	X
AT2G05100	AT2G05100.1	LHCB2.1	photosystem II light harvesting complex protein 2.1;(source:Araport11)		X	X	X
AT2G05310	AT2G05310.1	AT2G05310	transmembrane protein;(source:Araport11)		X	X
AT2G05380	AT2G05380.1	GRP3S	glycine-rich protein 3 short isoform;(source:Araport11)		X	X	X
AT2G05440	AT2G05440.2	GRP9	GLYCINE RICH PROTEIN 9;(source:Araport11)		X
AT2G05520	AT2G05520.1	GRP-3	glycine-rich protein 3;(source:Araport11)	X	X		X
AT2G06520	AT2G06520.1	PSBX	photosystem II subunit X;(source:Araport11)				X
AT2G06530	AT2G06530.1	VPS2.1	SNF7 family protein;(source:Araport11)	X
AT2G06850	AT2G06850.1	XTH4	xyloglucan endotransglucosylase/hydrolase 4;(source:Araport11)	X
AT2G06865	AT2G06865.1							X
AT2G08375	AT2G08375.1							X
AT2G08390	AT2G08390.1							X
AT2G08725	AT2G08725.1							X
AT2G08770	AT2G08770.1							X
AT2G08900	AT2G08900.1							X
AT2G08905	AT2G08905.1							X
AT2G08910	AT2G08910.1							X
AT2G09465	AT2G09465.1							X
AT2G09685	AT2G09685.1							X
AT2G09695	AT2G09695.1							X
AT2G09700	AT2G09700.1							X
AT2G09705	AT2G09705.1							X
AT2G10940	AT2G10940.1	AT2G10940	Bifunctional inhibitor/lipid-transfer protein/seed storage 2S albumin superfamily protein;(source:Araport11)		X
AT2G11225	AT2G11225.1	AT2G11225	hypothetical protein;(source:Araport11)			X
AT2G13360	AT2G13360.1	AGT	alanine:glyoxylate aminotransferase;(source:Araport11)	X	X	X
AT2G14080	AT2G14080.1	AT2G14080	Disease resistance protein (TIR-NBS-LRR class) family;(source:Araport11)		X
AT2G14170	AT2G14170.1	ALDH6B2	aldehyde dehydrogenase 6B2;(source:Araport11)		X
AT2G14285	AT2G14285.1	AT2G14285	Small nuclear ribonucleoprotein family protein;(source:Araport11)	X
AT2G14530	AT2G14530.1	TBL13	TRICHOME BIREFRINGENCE-LIKE 13;(source:Araport11)			X
AT2G15050	AT2G15050.1	LTP	lipid transfer protein;(source:Araport11)		X		X
AT2G15080	AT2G15080.1	RLP19	receptor like protein 19;(source:Araport11)		X
AT2G15530	AT2G15530.4	MBR1	RING/U-box superfamily protein;(source:Araport11)		X
AT2G15620	AT2G15620.1	NIR1	nitrite reductase 1;(source:Araport11)	X
AT2G15890	AT2G15890.1	MEE14	maternal effect embryo arrest 14;(source:Araport11)		X
AT2G15970	AT2G15970.1	COR413-PM1	cold regulated 413 plasma membrane 1;(source:Araport11)		X
AT2G16018	AT2G16018.1	AT2G16018	hypothetical protein;(source:Araport11)	X
AT2G16500	AT2G16500.1	ADC1	arginine decarboxylase 1;(source:Araport11)	X
AT2G16586	AT2G16586.1	AT2G16586	transmembrane protein;(source:Araport11)	X
AT2G17230	AT2G17230.1	EXL5	EXORDIUM like 5;(source:Araport11)		X
AT2G18090	AT2G18090.1	AT2G18090	PHD finger family protein / SWIB complex BAF60b domain-containing protein / GYF domain-containing protein;(source:Araport11)	X
AT2G18160	AT2G18160.1	bZIP2	basic leucine-zipper 2;(source:Araport11)	X
AT2G18300	AT2G18300.3	HBI1	basic helix-loop-helix (bHLH) DNA-binding superfamily protein;(source:Araport11)	X
AT2G18440	AT2G18440.1							X
AT2G18938	AT2G18938.1	AT2G18938	transmembrane protein;(source:Araport11)		X
AT2G19800	AT2G19800.1	MIOX2	myo-inositol oxygenase 2;(source:Araport11)			X
AT2G20260	AT2G20260.1	PSAE-2	photosystem I subunit E-2;(source:Araport11)	X
AT2G20410	AT2G20410.1	AT2G20410	RNA-binding ASCH domain protein;(source:Araport11)	X
AT2G20670	AT2G20670.1	AT2G20670	sugar phosphate exchanger, putative (DUF506);(source:Araport11)		X
AT2G20720	AT2G20720.1	AT2G20720	Pentatricopeptide repeat (PPR) superfamily protein;(source:Araport11)	X
AT2G20721	AT2G20721.1							X
AT2G20722	AT2G20722.1							X
AT2G20723	AT2G20723.1							X
AT2G20960	AT2G20960.1	pEARLI4	phospholipase-like protein (PEARLI 4) family protein;(source:Araport11)	X
AT2G21580	AT2G21580.1	AT2G21580	Ribosomal protein S25 family protein;(source:Araport11)	X
AT2G21660	AT2G21660.1	GRP7	cold, circadian rhythm, and rna binding 2;(source:Araport11)	X
AT2G22170	AT2G22170.1	PLAT2	Lipase/lipooxygenase, PLAT/LH2 family protein;(source:Araport11)		X
AT2G22430	AT2G22430.1	HB6	homeobox protein 6;(source:Araport11)	X	X
AT2G22620	AT2G22620.1	AT2G22620	Rhamnogalacturonate lyase family protein;(source:Araport11)		X
AT2G22660	AT2G22660.2	AT2G22660	DNA-binding protein, putative (duplicated DUF1399);(source:Araport11)	X
AT2G22990	AT2G22990.3	SNG1	sinapoylglucose 1;(source:Araport11)		X	X
AT2G23090	AT2G23090.1	AT2G23090	Uncharacterized protein family SERF;(source:Araport11)		X
AT2G23130	AT2G23130.1	AGP17	arabinogalactan protein 17;(source:Araport11)		X
AT2G23450	AT2G23450.2	AT2G23450	Protein kinase superfamily protein;(source:Araport11)	X
AT2G23810	AT2G23810.1	TET8	tetraspanin8;(source:Araport11)	X	X
AT2G24580	AT2G24580.1	AT2G24580	FAD-dependent oxidoreductase family protein;(source:Araport11)	X
AT2G24790	AT2G24790.1	COL3	CONSTANS-like 3;(source:Araport11)	X	X
AT2G25250	AT2G25250.1	AT2G25250	serine/arginine repetitive matrix-like protein;(source:Araport11)	X	X
AT2G25450	AT2G25450.1	AT2G25450	2-oxoglutarate (2OG) and Fe(II)-dependent oxygenase superfamily protein;(source:Araport11)	X	X
AT2G25490	AT2G25490.1	EBF1	EIN3-binding F box protein 1;(source:Araport11)	X
AT2G25900	AT2G25900.1	ATCTH	Zinc finger C-x8-C-x5-C-x3-H type family protein;(source:Araport11)		X
AT2G26500	AT2G26500.2	AT2G26500	cytochrome b6f complex subunit (petM);(source:Araport11)	X
AT2G26530	AT2G26530.1	AR781	AR781, pheromone receptor-like protein (DUF1645);(source:Araport11)	X
AT2G26980	AT2G26980.4	CIPK3	CBL-interacting protein kinase 3;(source:Araport11)			X
AT2G27385	AT2G27385.1	AT2G27385	Pollen Ole e 1 allergen and extensin family protein;(source:Araport11)		X
AT2G27400	AT2G27400.1							X
AT2G27500	AT2G27500.1	AT2G27500	Glycosyl hydrolase superfamily protein;(source:Araport11)		X	X
AT2G27510	AT2G27510.1	FD3	ferredoxin 3;(source:Araport11)			X
AT2G27530	AT2G27530.1	PGY1	Ribosomal protein L1p/L10e family;(source:Araport11)	X
AT2G27710	AT2G27710.1	AT2G27710	60S acidic ribosomal protein family;(source:Araport11)	X		X
AT2G27730	AT2G27730.1	AT2G27730	copper ion binding protein;(source:Araport11)	X
AT2G28470	AT2G28470.1	BGAL8	beta-galactosidase 8;(source:Araport11)	X
AT2G28630	AT2G28630.1	KCS12	3-ketoacyl-CoA synthase 12;(source:Araport11)	X
AT2G29210	AT2G29210.1	AT2G29210	splicing factor PWI domain-containing protein;(source:Araport11)	X
AT2G29290	AT2G29290.2	AT2G29290	NAD(P)-binding Rossmann-fold superfamily protein;(source:Araport11)		X		X
AT2G29320	AT2G29320.1	AT2G29320	NAD(P)-binding Rossmann-fold superfamily protein;(source:Araport11)		X
AT2G29340	AT2G29340.1	AT2G29340	NAD-dependent epimerase/dehydratase family protein;(source:Araport11)		X
AT2G29630	AT2G29630.2	THIC	thiaminC;(source:Araport11)	X
AT2G29650	AT2G29650.1	PHT4;1	phosphate transporter 4;(source:Araport11)		X
AT2G29670	AT2G29670.1	AT2G29670	Tetratricopeptide repeat (TPR)-like superfamily protein;(source:Araport11)	X
AT2G30520	AT2G30520.1	RPT2	Phototropic-responsive NPH3 family protein;(source:Araport11)	X	X	X
AT2G30600	AT2G30600.5	AT2G30600	BTB/POZ domain-containing protein;(source:Araport11)		X	X
AT2G30620	AT2G30620.1	AT2G30620	winged-helix DNA-binding transcription factor family protein;(source:Araport11)	X	X
AT2G30766	AT2G30766.1	AT2G30766	hypothetical protein;(source:Araport11)	X			X
AT2G31040	AT2G31040.1	AT2G31040	ATP synthase protein I-like protein;(source:Araport11)		X
AT2G31090	AT2G31090.1	AT2G31090	transmembrane protein;(source:Araport11)		X
AT2G31141	AT2G31141.1	AT2G31141	hypothetical protein;(source:Araport11)		X	X
AT2G31570	AT2G31570.1	GPX2	glutathione peroxidase 2;(source:Araport11)	X
AT2G31610	AT2G31610.1	AT2G31610	Ribosomal protein S3 family protein;(source:Araport11)	X
AT2G31880	AT2G31880.1	SOBIR1	Leucine-rich repeat protein kinase family protein;(source:Araport11)	X	X
AT2G32100	AT2G32100.1	OFP16	ovate family protein 16;(source:Araport11)		X
AT2G32150	AT2G32150.1	AT2G32150	Haloacid dehalogenase-like hydrolase (HAD) superfamily protein;(source:Araport11)		X
AT2G32260	AT2G32260.1	CCT1	phosphorylcholine cytidylyltransferase;(source:Araport11)		X
AT2G32690	AT2G32690.1	GRP23	glycine-rich protein 23;(source:Araport11)	X
AT2G33150	AT2G33150.1	PKT3	peroxisomal 3-ketoacyl-CoA thiolase 3;(source:Araport11)	X		X
AT2G34420	AT2G34420.1	LHB1B2	photosystem II light harvesting complex protein B1B2;(source:Araport11)	X	X
AT2G34430	AT2G34430.1	LHB1B1	light-harvesting chlorophyll-protein complex II subunit B1;(source:Araport11)		X
AT2G34770	AT2G34770.1	FAH1	fatty acid hydroxylase 1;(source:Araport11)	X
AT2G35260	AT2G35260.1	AT2G35260	CAAX protease self-immunity protein;(source:Araport11)	X	X
AT2G35382	AT2G35382.1							X
AT2G35384	AT2G35384.1							X
AT2G35387	AT2G35387.1							X
AT2G35470	AT2G35470.1	AT2G35470	ribosome maturation factor;(source:Araport11)		X
AT2G35744	AT2G35744.1							X
AT2G35747	AT2G35747.1							X
AT2G35750	AT2G35750.1	AT2G35750	transmembrane protein;(source:Araport11)	X	X		X
AT2G36460	AT2G36460.1	FBA6	Aldolase superfamily protein;(source:Araport11)	X
AT2G36530	AT2G36530.1	LOS2	Enolase;(source:Araport11)		X
AT2G36690	AT2G36690.1	AT2G36690	2-oxoglutarate (2OG) and Fe(II)-dependent oxygenase superfamily protein;(source:Araport11)	X
AT2G36830	AT2G36830.1	GAMMA-TIP	gamma tonoplast intrinsic protein;(source:Araport11)	X
AT2G36880	AT2G36880.1	MAT3	methionine adenosyltransferase 3;(source:Araport11)	X
AT2G36950	AT2G36950.1	AT2G36950	Heavy metal transport/detoxification superfamily protein;(source:Araport11)	X
AT2G37130	AT2G37130.1	AT2G37130	Peroxidase superfamily protein;(source:Araport11)		X
AT2G37220	AT2G37220.1	AT2G37220	RNA-binding (RRM/RBD/RNP motifs) family protein;(source:Araport11)	X
AT2G37450	AT2G37450.2	UMAMIT13	nodulin MtN21 /EamA-like transporter family protein;(source:Araport11)		X
AT2G37470	AT2G37470.1	AT2G37470	Histone superfamily protein;(source:Araport11)	X
AT2G37550	AT2G37550.1	AGD7	ARF-GAP domain 7;(source:Araport11)	X
AT2G37678	AT2G37678.1	FHY1	far-red elongated hypocotyl 1;(source:Araport11)	X	X
AT2G38120	AT2G38120.1	AUX1	Transmembrane amino acid transporter family protein;(source:Araport11)	X
AT2G38170	AT2G38170.3	CAX1	cation exchanger 1;(source:Araport11)		X
AT2G38310	AT2G38310.1	PYL4	PYR1-like 4;(source:Araport11)		X
AT2G38470	AT2G38470.1	WRKY33	WRKY DNA-binding protein 33;(source:Araport11)	X
AT2G39010	AT2G39010.1	PIP2E	plasma membrane intrinsic protein 2E;(source:Araport11)			X
AT2G39310	AT2G39310.1	JAL22	jacalin-related lectin 22;(source:Araport11)	X
AT2G39400	AT2G39400.1	AT2G39400	alpha/beta-Hydrolases superfamily protein;(source:Araport11)	X
AT2G39570	AT2G39570.1	ACR9	ACT domain-containing protein;(source:Araport11)		X
AT2G39730	AT2G39730.1	RCA	rubisco activase;(source:Araport11)	X	X	X
AT2G39770	AT2G39770.1	CYT1	Glucose-1-phosphate adenylyltransferase family protein;(source:Araport11)	X
AT2G39800	AT2G39800.1	P5CS1	delta1-pyrroline-5-carboxylate synthase 1;(source:Araport11)		X	X
AT2G39870	AT2G39870.1	AT2G39870	hypothetical protein;(source:Araport11)	X
AT2G39950	AT2G39950.1	AT2G39950	flocculation protein;(source:Araport11)	X
AT2G40140	AT2G40140.1	CZF1	zinc finger (CCCH-type) family protein;(source:Araport11)	X
AT2G40490	AT2G40490.1	HEME2	Uroporphyrinogen decarboxylase;(source:Araport11)		X
AT2G40900	AT2G40900.1	UMAMIT11	nodulin MtN21 /EamA-like transporter family protein;(source:Araport11)	X
AT2G41100	AT2G41100.1	TCH3	Calcium-binding EF hand family protein;(source:Araport11)	X	X
AT2G41110	AT2G41110.2	CAM2	calmodulin 2;(source:Araport11)		X
AT2G41310	AT2G41310.1	RR3	response regulator 3;(source:Araport11)				X
AT2G41410	AT2G41410.1	AT2G41410	Calcium-binding EF-hand family protein;(source:Araport11)		X
AT2G41420	AT2G41420.1	WIH2	proline-rich family protein;(source:Araport11)	X
AT2G41430	AT2G41430.1	ERD15	dehydration-induced protein (ERD15);(source:Araport11)	X	X	X	X
AT2G41630	AT2G41630.1	TFIIB	transcription factor IIB;(source:Araport11)	X
AT2G42690	AT2G42690.1	AT2G42690	alpha/beta-Hydrolases superfamily protein;(source:Araport11)	X	X
AT2G42750	AT2G42750.1	AT2G42750	DNAJ heat shock N-terminal domain-containing protein;(source:Araport11)		X
AT2G43010	AT2G43010.1	PIF4	phytochrome interacting factor 4;(source:Araport11)	X
AT2G43110	AT2G43110.1	AT2G43110	U3 containing 90S pre-ribosomal complex subunit;(source:Araport11)			X
AT2G43137	AT2G43137.1							X
AT2G43141	AT2G43141.1							X
AT2G43150	AT2G43150.1	AT2G43150	Proline-rich extensin-like family protein;(source:Araport11)		X
AT2G43375	AT2G43375.1							X
AT2G43910	AT2G43910.2	HOL1	HARMLESS TO OZONE LAYER 1;(source:Araport11)		X
AT2G44060	AT2G44060.1	AT2G44060	Late embryogenesis abundant protein, group 2;(source:Araport11)	X
AT2G44100	AT2G44100.1	GDI1	guanosine nucleotide diphosphate dissociation inhibitor 1;(source:Araport11)	X
AT2G44110	AT2G44110.2	MLO15	Seven transmembrane MLO family protein;(source:Araport11)		X
AT2G44230	AT2G44230.1	AT2G44230	hypothetical protein (DUF946);(source:Araport11)		X
AT2G44410	AT2G44410.1	AT2G44410	RING/U-box superfamily protein;(source:Araport11)	X
AT2G44490	AT2G44490.1	PEN2	Glycosyl hydrolase superfamily protein;(source:Araport11)	X
AT2G44670	AT2G44670.1	AT2G44670	senescence-associated family protein (DUF581);(source:Araport11)	X	X
AT2G44790	AT2G44790.1	UCC2	uclacyanin 2;(source:Araport11)		X
AT2G44840	AT2G44840.1	ERF13	ethylene-responsive element binding factor 13;(source:Araport11)	X
AT2G45070	AT2G45070.1	SEC61 BETA	Preprotein translocase Sec, Sec61-beta subunit protein;(source:Araport11)	X
AT2G45180	AT2G45180.1	AT2G45180	Bifunctional inhibitor/lipid-transfer protein/seed storage 2S albumin superfamily protein;(source:Araport11)	X	X
AT2G45470	AT2G45470.1	FLA8	FASCICLIN-like arabinogalactan protein 8;(source:Araport11)	X
AT2G45960	AT2G45960.3	PIP1B	plasma membrane intrinsic protein 1B;(source:Araport11)		X
AT2G45980	AT2G45980.1	ATI1	mesoderm induction early response protein;(source:Araport11)	X
AT2G46170	AT2G46170.1	AT2G46170	Reticulon family protein;(source:Araport11)	X
AT2G46192	AT2G46192.1							X
AT2G46330	AT2G46330.1	AGP16	arabinogalactan protein 16;(source:Araport11)	X		X
AT2G46370	AT2G46370.4	JAR1	Auxin-responsive GH3 family protein;(source:Araport11)	X
AT2G46450	AT2G46450.1	CNGC12	cyclic nucleotide-gated channel 12;(source:Araport11)	X
AT2G46600	AT2G46600.1	AT2G46600	Calcium-binding EF-hand family protein;(source:Araport11)	X
AT2G46610	AT2G46610.1	RS31a	RNA-binding (RRM/RBD/RNP motifs) family protein;(source:Araport11)	X
AT2G46820	AT2G46820.1	PSI-P	photosystem I P subunit;(source:Araport11)		X	X
AT2G47610	AT2G47610.1	AT2G47610	Ribosomal protein L7Ae/L30e/S12e/Gadd45 family protein;(source:Araport11)	X
AT2G47630	AT2G47630.1	AT2G47630	alpha/beta-Hydrolases superfamily protein;(source:Araport11)	X
AT2G47730	AT2G47730.1	GSTF8	glutathione S-transferase phi 8;(source:Araport11)		X
AT2G47940	AT2G47940.1	DEG2	DEGP protease 2;(source:Araport11)			X
AT3G00980	AT3G00980.1							X
AT3G00985	AT3G00985.1							X
AT3G01120	AT3G01120.1	MTO1	Pyridoxal phosphate (PLP)-dependent transferases superfamily protein;(source:Araport11)				X
AT3G01130	AT3G01130.1	AT3G01130	ATP synthase E chain;(source:Araport11)			X
AT3G01145	AT3G01145.1							X
AT3G01155	AT3G01155.1							X
AT3G01313	AT3G01313.1							X
AT3G01316	AT3G01316.1							X
AT3G01340	AT3G01340.1	AT3G01340	Transducin/WD40 repeat-like superfamily protein;(source:Araport11)	X
AT3G01420	AT3G01420.1	DOX1	Peroxidase superfamily protein;(source:Araport11)		X
AT3G01470	AT3G01470.1	HB-1	homeobox 1;(source:Araport11)	X
AT3G01500	AT3G01500.2	CA1	carbonic anhydrase 1;(source:Araport11)		X
AT3G01910	AT3G01910.1	SOX	sulfite oxidase;(source:Araport11)	X
AT3G02045	AT3G02045.1							X
AT3G02230	AT3G02230.1	RGP1	reversibly glycosylated polypeptide 1;(source:Araport11)	X
AT3G02290	AT3G02290.1	AT3G02290	RING/U-box superfamily protein;(source:Araport11)	X
AT3G02380	AT3G02380.1	COL2	CONSTANS-like 2;(source:Araport11)		X
AT3G02435	AT3G02435.1							X
AT3G02445	AT3G02445.1							X
AT3G02470	AT3G02470.1	SAMDC	S-adenosylmethionine decarboxylase;(source:Araport11)	X	X
AT3G02795	AT3G02795.1							X
AT3G02830	AT3G02830.1	ZFN1	zinc finger protein 1;(source:Araport11)		X
AT3G02832	AT3G02832.1							X
AT3G03150	AT3G03150.1	AT3G03150	hypothetical protein;(source:Araport11)			X
AT3G03175	AT3G03175.1							X
AT3G03415	AT3G03415.1							X
AT3G03425	AT3G03425.1							X
AT3G03435	AT3G03435.1							X
AT3G03585	AT3G03585.1							X
AT3G03595	AT3G03595.1							X
AT3G03820	AT3G03820.1	SAUR29	SAUR-like auxin-responsive protein family;(source:Araport11)	X
AT3G03830	AT3G03830.1	SAUR28	SAUR-like auxin-responsive protein family;(source:Araport11)	X
AT3G03850	AT3G03850.1	SAUR26	SAUR-like auxin-responsive protein family;(source:Araport11)	X
AT3G03990	AT3G03990.1	AT3G03990	alpha/beta-Hydrolases superfamily protein;(source:Araport11)		X
AT3G04120	AT3G04120.1	GAPC1	glyceraldehyde-3-phosphate dehydrogenase C subunit 1;(source:Araport11)	X		X
AT3G04155	AT3G04155.1							X
AT3G04165	AT3G04165.1							X
AT3G04175	AT3G04175.1							X
AT3G04290	AT3G04290.1	LTL1	Li-tolerant lipase 1;(source:Araport11)		X
AT3G04400	AT3G04400.1	emb2171	Ribosomal protein L14p/L23e family protein;(source:Araport11)	X
AT3G04640	AT3G04640.1	AT3G04640	glycine-rich protein;(source:Araport11)		X
AT3G04730	AT3G04730.1	IAA16	indoleacetic acid-induced protein 16;(source:Araport11)		X	X
AT3G04775	AT3G04775.1							X
AT3G04840	AT3G04840.1	AT3G04840	Ribosomal protein S3Ae;(source:Araport11)	X
AT3G04920	AT3G04920.1	AT3G04920	Ribosomal protein S24e family protein;(source:Araport11)	X
AT3G04975	AT3G04975.1							X
AT3G04985	AT3G04985.1							X
AT3G05325	AT3G05325.1							X
AT3G05335	AT3G05335.1							X
AT3G05355	AT3G05355.1							X
AT3G05490	AT3G05490.1	RALFL22	ralf-like 22;(source:Araport11)	X
AT3G05655	AT3G05655.1							X
AT3G05715	AT3G05715.1							X
AT3G06070	AT3G06070.1	AT3G06070	hypothetical protein;(source:Araport11)	X	X
AT3G06190	AT3G06190.1	BPM2	BTB-POZ and MATH domain 2;(source:Araport11)	X
AT3G06325	AT3G06325.1							X
AT3G06355	AT3G06355.1							X
AT3G06650	AT3G06650.1	ACLB-1	ATP-citrate lyase B-1;(source:Araport11)	X
AT3G06700	AT3G06700.1	AT3G06700	Ribosomal L29e protein family;(source:Araport11)	X
AT3G06900	AT3G06900.1							X
AT3G07215	AT3G07215.1							X
AT3G07230	AT3G07230.1	AT3G07230	wound-responsive protein-like protein;(source:Araport11)	X	X
AT3G07350	AT3G07350.1	AT3G07350	sulfate/thiosulfate import ATP-binding protein, putative (DUF506);(source:Araport11)	X
AT3G07570	AT3G07570.1	AT3G07570	Cytochrome b561/ferric reductase transmembrane with DOMON related domain-containing protein;(source:Araport11)		X
AT3G07715	AT3G07715.1							X
AT3G07725	AT3G07725.1							X
AT3G07790	AT3G07790.1	AT3G07790	DGCR14-like protein;(source:Araport11)	X
AT3G07860	AT3G07860.1	AT3G07860	Ubiquitin-like superfamily protein;(source:Araport11)			X
AT3G08030	AT3G08030.1	AT3G08030	DNA-directed RNA polymerase subunit beta (Protein of unknown function, DUF642);(source:Araport11)	X
AT3G08165	AT3G08165.1							X
AT3G08275	AT3G08275.1							X
AT3G08485	AT3G08485.1							X
AT3G08710	AT3G08710.1	TH9	thioredoxin H-type 9;(source:Araport11)	X
AT3G08730	AT3G08730.1	PK1	protein-serine kinase 1;(source:Araport11)	X
AT3G08940	AT3G08940.2	LHCB4.2	light harvesting complex photosystem II;(source:Araport11)		X
AT3G09105	AT3G09105.1							X
AT3G09220	AT3G09220.1	LAC7	laccase 7;(source:Araport11)		X
AT3G09225	AT3G09225.1							X
AT3G09260	AT3G09260.1	PYK10	Glycosyl hydrolase superfamily protein;(source:Araport11)	X	X	X
AT3G09410	AT3G09410.1	AT3G09410	Pectinacetylesterase family protein;(source:Araport11)		X
AT3G09855	AT3G09855.1							X
AT3G09865	AT3G09865.1							X
AT3G10020	AT3G10020.1	AT3G10020	plant/protein;(source:Araport11)	X
AT3G10405	AT3G10405.1	AT3G10405	vacuolar acid trehalase;(source:Araport11)		X
AT3G10525	AT3G10525.1	LGO	LOSS OF GIANT CELLS FROM ORGANS;(source:Araport11)	X
AT3G10640	AT3G10640.1	VPS60.1	SNF7 family protein;(source:Araport11)	X
AT3G10985	AT3G10985.1	SAG20	senescence associated gene 20;(source:Araport11)	X
AT3G11410	AT3G11410.1	PP2CA	protein phosphatase 2CA;(source:Araport11)	X
AT3G11530	AT3G11530.1	AT3G11530	Vacuolar protein sorting 55 (VPS55) family protein;(source:Araport11)	X
AT3G11630	AT3G11630.1	AT3G11630	Thioredoxin superfamily protein;(source:Araport11)		X
AT3G12587	AT3G12587.1	AT3G12587	Oligosaccaryltransferase;(source:Araport11)			X
AT3G12630	AT3G12630.1	SAP5	A20/AN1-like zinc finger family protein;(source:Araport11)	X
AT3G13060	AT3G13060.2	ECT5	evolutionarily conserved C-terminal region 5;(source:Araport11)	X	X
AT3G13062	AT3G13062.2	AT3G13062	Polyketide cyclase/dehydrase and lipid transport superfamily protein;(source:Araport11)		X
AT3G13300	AT3G13300.1	VCS	Transducin/WD40 repeat-like superfamily protein;(source:Araport11)		X
AT3G13310	AT3G13310.1	AT3G13310	Chaperone DnaJ-domain superfamily protein;(source:Araport11)		X
AT3G13450	AT3G13450.1	DIN4	Transketolase family protein;(source:Araport11)		X
AT3G13525	AT3G13525.1							X
AT3G13570	AT3G13570.1	SCL30A	SC35-like splicing factor 30A;(source:Araport11)	X
AT3G13750	AT3G13750.1	BGAL1	beta galactosidase 1;(source:Araport11)	X	X	X
AT3G13857	AT3G13857.1	AT3G13857	hypothetical protein;(source:Araport11)	X
AT3G13920	AT3G13920.2	EIF4A1	eukaryotic translation initiation factor 4A1;(source:Araport11)	X
AT3G14010	AT3G14010.1	CID4	CTC-interacting domain 4;(source:Araport11)			X
AT3G14210	AT3G14210.1	ESM1	GDSL-like lipase/acylhydrolase superfamily protein;(source:Araport11)		X
AT3G14400	AT3G14400.1	UBP25	ubiquitin-specific protease 25;(source:Araport11)	X
AT3G14415	AT3G14415.2	GOX2	Aldolase-type TIM barrel family protein;(source:Araport11)	X
AT3G14420	AT3G14420.1	GOX1	Aldolase-type TIM barrel family protein;(source:Araport11)	X
AT3G14650	AT3G14650.1	CYP72A11	cytochrome P450, family 72, subfamily A, polypeptide 11;(source:Araport11)				X
AT3G15210	AT3G15210.1	ERF4	ethylene responsive element binding factor 4;(source:Araport11)	X
AT3G15450	AT3G15450.1	AT3G15450	aluminum induced protein with YGL and LRDR motifs;(source:Araport11)		X
AT3G15530	AT3G15530.1	AT3G15530	S-adenosyl-L-methionine-dependent methyltransferases superfamily protein;(source:Araport11)	X
AT3G15730	AT3G15730.1	PLDALPHA1	phospholipase D alpha 1;(source:Araport11)	X
AT3G15850	AT3G15850.1	FAD5	fatty acid desaturase 5;(source:Araport11)		X
AT3G16140	AT3G16140.1	PSAH-1	photosystem I subunit H-1;(source:Araport11)				X
AT3G16240	AT3G16240.1	DELTA-TIP	delta tonoplast integral protein;(source:Araport11)	X	X
AT3G16370	AT3G16370.1	AT3G16370	GDSL-like Lipase/Acylhydrolase superfamily protein;(source:Araport11)	X	X
AT3G16400	AT3G16400.1	NSP1	nitrile specifier protein 1;(source:Araport11)	X
AT3G16410	AT3G16410.1	NSP4	nitrile specifier protein 4;(source:Araport11)				X
AT3G16420	AT3G16420.1	PBP1	PYK10-binding protein 1;(source:Araport11)	X	X	X
AT3G16460	AT3G16460.1	JAL34	Mannose-binding lectin superfamily protein;(source:Araport11)	X	X
AT3G16640	AT3G16640.1	TCTP	translationally controlled tumor protein;(source:Araport11)	X
AT3G16770	AT3G16770.1	EBP	ethylene-responsive element binding protein;(source:Araport11)		X
AT3G16800	AT3G16800.2	AT3G16800	Protein phosphatase 2C family protein;(source:Araport11)	X
AT3G17390	AT3G17390.1	MTO3	S-adenosylmethionine synthetase family protein;(source:Araport11)	X	X
AT3G17510	AT3G17510.1	CIPK1	CBL-interacting protein kinase 1;(source:Araport11)	X		X
AT3G18080	AT3G18080.1	BGLU44	B-S glucosidase 44;(source:Araport11)	X
AT3G18290	AT3G18290.1	BTS	zinc finger protein-like protein;(source:Araport11)	X
AT3G18350	AT3G18350.1	AT3G18350	Plant protein of unknown function (DUF639);(source:TAIR10)	X
AT3G18490	AT3G18490.1	ASPG1	Eukaryotic aspartyl protease family protein;(source:Araport11)		X
AT3G18740	AT3G18740.1	RLK902	Ribosomal protein L7Ae/L30e/S12e/Gadd45 family protein;(source:Araport11)	X
AT3G18773	AT3G18773.1	AT3G18773	RING/U-box superfamily protein;(source:Araport11)		X
AT3G18780	AT3G18780.2	ACT2	actin 2;(source:Araport11)	X
AT3G19010	AT3G19010.1	AT3G19010	2-oxoglutarate (2OG) and Fe(II)-dependent oxygenase superfamily protein;(source:Araport11)		X
AT3G19030	AT3G19030.1	AT3G19030	transcription initiation factor TFIID subunit 1b-like protein;(source:Araport11)	X
AT3G19290	AT3G19290.3	ABF4	ABRE binding factor 4;(source:Araport11)	X
AT3G19680	AT3G19680.1	AT3G19680	hypothetical protein (DUF1005);(source:Araport11)	X
AT3G19800	AT3G19800.1	AT3G19800	E3 ubiquitin-protein ligase, putative (DUF177);(source:Araport11)		X
AT3G20460	AT3G20460.1	AT3G20460	Major facilitator superfamily protein;(source:Araport11)		X
AT3G20670	AT3G20670.1	HTA13	histone H2A 13;(source:Araport11)	X
AT3G20760	AT3G20760.1	AT3G20760	Nse4, component of Smc5/6 DNA repair complex;(source:Araport11)	X
AT3G20820	AT3G20820.1	AT3G20820	Leucine-rich repeat (LRR) family protein;(source:Araport11)		X
AT3G21055	AT3G21055.1	PSBTN	photosystem II subunit T;(source:Araport11)	X	X		X
AT3G21805	AT3G21805.1							X
AT3G22200	AT3G22200.2	POP2	Pyridoxal phosphate (PLP)-dependent transferases superfamily protein;(source:Araport11)	X
AT3G22210	AT3G22210.1	AT3G22210	transmembrane protein;(source:Araport11)		X
AT3G22890	AT3G22890.1	APS1	ATP sulfurylase 1;(source:Araport11)		X
AT3G23000	AT3G23000.1	CIPK7	CBL-interacting protein kinase 7;(source:Araport11)	X	X
AT3G23030	AT3G23030.1	IAA2	indole-3-acetic acid inducible 2;(source:Araport11)	X
AT3G23050	AT3G23050.1	IAA7	indole-3-acetic acid 7;(source:Araport11)		X
AT3G23300	AT3G23300.1	AT3G23300	S-adenosyl-L-methionine-dependent methyltransferases superfamily protein;(source:Araport11)	X
AT3G23470	AT3G23470.1	AT3G23470	Cyclopropane-fatty-acyl-phospholipid synthase;(source:Araport11)	X
AT3G24220	AT3G24220.1	NCED6	nine-cis-epoxycarotenoid dioxygenase 6;(source:Araport11)				X
AT3G24480	AT3G24480.1	AT3G24480	Leucine-rich repeat (LRR) family protein;(source:Araport11)	X
AT3G24550	AT3G24550.1	PERK1	proline extensin-like receptor kinase 1;(source:Araport11)		X
AT3G24612	AT3G24612.1							X
AT3G24614	AT3G24614.1							X
AT3G24615	AT3G24615.1							X
AT3G25520	AT3G25520.1	ATL5	ribosomal protein L5;(source:Araport11)	X
AT3G25717	AT3G25717.1	RTFL16	ROTUNDIFOLIA like 16;(source:Araport11)	X
AT3G26100	AT3G26100.2	AT3G26100	Regulator of chromosome condensation (RCC1) family protein;(source:Araport11)	X	X
AT3G26420	AT3G26420.1	ATRZ-1A	RNA-binding (RRM/RBD/RNP motifs) family protein with retrovirus zinc finger-like domain-containing protein;(source:Araport11)	X
AT3G26430	AT3G26430.1	AT3G26430	GDSL-like Lipase/Acylhydrolase superfamily protein;(source:Araport11)	X
AT3G26470	AT3G26470.1	AT3G26470	Powdery mildew resistance protein, RPW8 domain-containing protein;(source:Araport11)		X
AT3G26510	AT3G26510.5	AT3G26510	Octicosapeptide/Phox/Bem1p family protein;(source:Araport11)	X	X		X
AT3G26520	AT3G26520.1	TIP2	tonoplast intrinsic protein 2;(source:Araport11)		X	X
AT3G26612	AT3G26612.1							X
AT3G26650	AT3G26650.1	GAPA	glyceraldehyde 3-phosphate dehydrogenase A subunit;(source:Araport11)	X
AT3G27090	AT3G27090.1	AT3G27090	DCD (Development and Cell Death) domain protein;(source:Araport11)	X
AT3G27325	AT3G27325.2	AT3G27325	hydrolases, acting on ester bond;(source:Araport11)		X
AT3G27690	AT3G27690.1	LHCB2.3	photosystem II light harvesting complex protein 2.3;(source:Araport11)		X
AT3G27770	AT3G27770.1	AT3G27770	plant/protein;(source:Araport11)	X
AT3G27865	AT3G27865.1							X
AT3G28180	AT3G28180.1	CSLC04	Cellulose-synthase-like C4;(source:Araport11)		X
AT3G28860	AT3G28860.1	ABCB19	ATP binding cassette subfamily B19;(source:Araport11)	X
AT3G28900	AT3G28900.1	AT3G28900	Ribosomal protein L34e superfamily protein;(source:Araport11)		X	X
AT3G28910	AT3G28910.1	MYB30	myb domain protein 30;(source:Araport11)	X
AT3G29240	AT3G29240.1	AT3G29240	PPR containing protein (DUF179);(source:Araport11)			X
AT3G29360	AT3G29360.1	UGD2	UDP-glucose 6-dehydrogenase family protein;(source:Araport11)	X
AT3G30775	AT3G30775.1	ERD5	Methylenetetrahydrofolate reductase family protein;(source:Araport11)		X
AT3G32980	AT3G32980.1	AT3G32980	Peroxidase superfamily protein;(source:Araport11)		X
AT3G41761	AT3G41761.1							X
AT3G43990	AT3G43990.1	AT3G43990	Bromo-adjacent homology (BAH) domain-containing protein;(source:Araport11)			X
AT3G44260	AT3G44260.1	CAF1a	Polynucleotidyl transferase, ribonuclease H-like superfamily protein;(source:Araport11)	X	X
AT3G44310	AT3G44310.1	NIT1	nitrilase 1;(source:Araport11)		X
AT3G44320	AT3G44320.1	NIT3	nitrilase 3;(source:Araport11)		X
AT3G44340	AT3G44340.1	CEF	hypothetical protein;(source:Araport11)	X
AT3G44720	AT3G44720.1	ADT4	arogenate dehydratase 4;(source:Araport11)	X	X
AT3G44990	AT3G44990.1	XTH31	xyloglucan endo-transglycosylase-related 8;(source:Araport11)		X
AT3G45210	AT3G45210.1	AT3G45210	transcription initiation factor TFIID subunit (Protein of unknown function, DUF584);(source:Araport11)		X
AT3G45300	AT3G45300.1	IVD	isovaleryl-CoA-dehydrogenase;(source:Araport11)		X
AT3G45980	AT3G45980.1	HTB9	Histone superfamily protein;(source:Araport11)	X
AT3G46030	AT3G46030.1	HTB11	Histone superfamily protein;(source:Araport11)	X
AT3G46280	AT3G46280.1	AT3G46280	kinase-like protein;(source:Araport11)		X
AT3G46600	AT3G46600.1	AT3G46600	GRAS family transcription factor;(source:Araport11)		X
AT3G46620	AT3G46620.1	RDUF1	zinc finger (C3HC4-type RING finger) family protein;(source:Araport11)	X	X
AT3G47070	AT3G47070.1	AT3G47070	thylakoid soluble phosphoprotein;(source:Araport11)		X
AT3G47340	AT3G47340.1	ASN1	glutamine-dependent asparagine synthase 1;(source:Araport11)		X
AT3G47347	AT3G47347.1							X
AT3G47348	AT3G47348.1							X
AT3G47370	AT3G47370.2	AT3G47370	Ribosomal protein S10p/S20e family protein;(source:Araport11)	X
AT3G47470	AT3G47470.1	LHCA4	light-harvesting chlorophyll-protein complex I subunit A4;(source:Araport11)		X	X
AT3G47560	AT3G47560.2	AT3G47560	alpha/beta-Hydrolases superfamily protein;(source:Araport11)		X
AT3G47640	AT3G47640.1	PYE	basic helix-loop-helix (bHLH) DNA-binding superfamily protein;(source:Araport11)	X
AT3G47810	AT3G47810.2	MAG1	Calcineurin-like metallo-phosphoesterase superfamily protein;(source:Araport11)		X
AT3G47910	AT3G47910.2	AT3G47910	Ubiquitin carboxyl-terminal hydrolase-related protein;(source:Araport11)			X
AT3G47960	AT3G47960.1	GTR1	Major facilitator superfamily protein;(source:Araport11)		X
AT3G48100	AT3G48100.1	RR5	response regulator 5;(source:Araport11)	X
AT3G48140	AT3G48140.1	AT3G48140	B12D protein;(source:Araport11)	X
AT3G48360	AT3G48360.1	BT2	BTB and TAZ domain protein 2;(source:Araport11)	X	X
AT3G48690	AT3G48690.1	CXE12	alpha/beta-Hydrolases superfamily protein;(source:Araport11)	X
AT3G48930	AT3G48930.1	EMB1080	Nucleic acid-binding, OB-fold-like protein;(source:Araport11)	X
AT3G48990	AT3G48990.1	AAE3	AMP-dependent synthetase and ligase family protein;(source:Araport11)		X	X
AT3G49590	AT3G49590.3	ATG13	Autophagy-related protein 13;(source:Araport11)	X
AT3G49720	AT3G49720.1	AT3G49720	transmembrane protein;(source:Araport11)	X		X
AT3G49780	AT3G49780.1	PSK4	phytosulfokine 4 precursor;(source:Araport11)	X	X
AT3G49910	AT3G49910.1	AT3G49910	Translation protein SH3-like family protein;(source:Araport11)		X
AT3G49940	AT3G49940.1	LBD38	LOB domain-containing protein 38;(source:Araport11)		X
AT3G49990	AT3G49990.1	AT3G49990	Low temperature viability protein;(source:Araport11)	X
AT3G50825	AT3G50825.1							X
AT3G50950	AT3G50950.2	ZAR1	HOPZ-ACTIVATED RESISTANCE 1;(source:Araport11)	X
AT3G51160	AT3G51160.1	MUR1	NAD(P)-binding Rossmann-fold superfamily protein;(source:Araport11)	X
AT3G51180	AT3G51180.1	AT3G51180	Zinc finger C-x8-C-x5-C-x3-H type family protein;(source:Araport11)	X
AT3G51510	AT3G51510.1	AT3G51510	transmembrane protein;(source:Araport11)		X
AT3G51550	AT3G51550.1	FER	Malectin/receptor-like protein kinase family protein;(source:Araport11)	X
AT3G51600	AT3G51600.1	LTP5	lipid transfer protein 5;(source:Araport11)	X	X
AT3G51660	AT3G51660.1	AT3G51660	Tautomerase/MIF superfamily protein;(source:Araport11)		X
AT3G51730	AT3G51730.1	AT3G51730	saposin B domain-containing protein;(source:Araport11)		X
AT3G51840	AT3G51840.1	ACX4	acyl-CoA oxidase 4;(source:Araport11)	X	X	X
AT3G51920	AT3G51920.1	CAM9	calmodulin 9;(source:Araport11)		X
AT3G51950	AT3G51950.1	AT3G51950	Zinc finger (CCCH-type) family protein / RNA recognition motif (RRM)-containing protein;(source:Araport11)	X
AT3G52060	AT3G52060.1	AT3G52060	core-2/I-branching beta-1,6-N-acetylglucosaminyltransferase family protein;(source:Araport11)		X
AT3G52120	AT3G52120.1	AT3G52120	SWAP (Suppressor-of-White-APricot)/surp domain-containing protein / D111/G-patch domain-containing protein;(source:Araport11)	X
AT3G52155	AT3G52155.1	AT3G52155	Phosphoglycerate mutase family protein;(source:Araport11)		X
AT3G52340	AT3G52340.1	SPP2	sucrose-6F-phosphate phosphohydrolase 2;(source:Araport11)	X
AT3G52400	AT3G52400.1	SYP122	syntaxin of plants 122;(source:Araport11)	X
AT3G52590	AT3G52590.1	UBQ1	ubiquitin extension protein 1;(source:Araport11)		X	X
AT3G52800	AT3G52800.1	AT3G52800	A20/AN1-like zinc finger family protein;(source:Araport11)	X	X
AT3G52930	AT3G52930.1	FBA8	Aldolase superfamily protein;(source:Araport11)	X	X
AT3G53420	AT3G53420.1	PIP2A	plasma membrane intrinsic protein 2A;(source:Araport11)	X	X
AT3G53470	AT3G53470.2	AT3G53470	2,3-bisphosphoglycerate-independent phosphoglycerate mutase;(source:Araport11)	X
AT3G53560	AT3G53560.1	AT3G53560	Tetratricopeptide repeat (TPR)-like superfamily protein;(source:Araport11)		X
AT3G53570	AT3G53570.1	FC1	serine/threonine-protein kinase AFC1;(source:Araport11)	X
AT3G53800	AT3G53800.1	Fes1B	Fes1B;(source:Araport11)		X
AT3G53870	AT3G53870.1	AT3G53870	Ribosomal protein S3 family protein;(source:Araport11)	X
AT3G53990	AT3G53990.1	AT3G53990	Adenine nucleotide alpha hydrolases-like superfamily protein;(source:Araport11)		X
AT3G54210	AT3G54210.1	AT3G54210	Ribosomal protein L17 family protein;(source:Araport11)		X
AT3G54500	AT3G54500.3	AT3G54500	agglutinin-like protein;(source:Araport11)	X
AT3G54830	AT3G54830.1	AT3G54830	Transmembrane amino acid transporter family protein;(source:Araport11)		X
AT3G54880	AT3G54880.1	AT3G54880	zinc finger protein;(source:Araport11)	X
AT3G54890	AT3G54890.1	LHCA1	chlorophyll a-b binding protein 6;(source:Araport11)	X	X	X	X
AT3G55240	AT3G55240.1	AT3G55240	Plant protein 1589 of unknown function;(source:Araport11)		X
AT3G55360	AT3G55360.1	CER10	3-oxo-5-alpha-steroid 4-dehydrogenase family protein;(source:Araport11)	X
AT3G55440	AT3G55440.1	TPI	triosephosphate isomerase;(source:Araport11)	X
AT3G55485	AT3G55485.1							X
AT3G55770	AT3G55770.7	WLIM2b	GATA type zinc finger transcription factor family protein;(source:Araport11)	X
AT3G55850	AT3G55850.2	LAF3	Amidohydrolase family;(source:Araport11)	X
AT3G55860	AT3G55860.1	AT3G55860	hypothetical protein;(source:Araport11)	X
AT3G55960	AT3G55960.1	AT3G55960	Haloacid dehalogenase-like hydrolase (HAD) superfamily protein;(source:Araport11)		X
AT3G55980	AT3G55980.1	SZF1	salt-inducible zinc finger 1;(source:Araport11)	X
AT3G56050	AT3G56050.1	AT3G56050	Protein kinase family protein;(source:Araport11)	X
AT3G56150	AT3G56150.1	EIF3C	eukaryotic translation initiation factor 3C;(source:Araport11)	X
AT3G56240	AT3G56240.1	CCH	copper chaperone;(source:Araport11)	X
AT3G56340	AT3G56340.1	AT3G56340	Ribosomal protein S26e family protein;(source:Araport11)	X
AT3G56360	AT3G56360.1	AT3G56360	hypothetical protein;(source:Araport11)	X
AT3G56705	AT3G56705.1							X
AT3G56825	AT3G56825.1							X
AT3G56880	AT3G56880.1	AT3G56880	VQ motif-containing protein;(source:Araport11)	X
AT3G56940	AT3G56940.1	CRD1	dicarboxylate diiron protein, putative (Crd1);(source:Araport11)	X	X
AT3G57070	AT3G57070.1	AT3G57070	Glutaredoxin family protein;(source:Araport11)	X
AT3G57410	AT3G57410.1	VLN3	villin 3;(source:Araport11)	X
AT3G57450	AT3G57450.1	AT3G57450	hypothetical protein;(source:Araport11)	X
AT3G57520	AT3G57520.1	SIP2	seed imbibition 2;(source:Araport11)	X
AT3G57530	AT3G57530.1	CPK32	calcium-dependent protein kinase 32;(source:Araport11)	X
AT3G57765	AT3G57765.1							X
AT3G58193	AT3G58193.1							X
AT3G58196	AT3G58196.1							X
AT3G58680	AT3G58680.1	MBF1B	multiprotein bridging factor 1B;(source:Araport11)	X
AT3G59060	AT3G59060.2	PIL6	phytochrome interacting factor 3-like 6;(source:Araport11)	X	X
AT3G59068	AT3G59068.1							X
AT3G59220	AT3G59220.1	PRN	pirin;(source:Araport11)	X
AT3G59280	AT3G59280.1	TXR1	Protein Transporter, Pam16;(source:Araport11)	X
AT3G59400	AT3G59400.1	GUN4	protein GENOMES UNCOUPLED 4;(source:Araport11)	X
AT3G59710	AT3G59710.1	AT3G59710	NAD(P)-binding Rossmann-fold superfamily protein;(source:Araport11)				X
AT3G59780	AT3G59780.1	AT3G59780	Rhodanese/Cell cycle control phosphatase superfamily protein;(source:Araport11)	X
AT3G59940	AT3G59940.1	AT3G59940	Galactose oxidase/kelch repeat superfamily protein;(source:Araport11)	X	X
AT3G60245	AT3G60245.1	AT3G60245	Zinc-binding ribosomal protein family protein;(source:Araport11)	X
AT3G61060	AT3G61060.2	PP2-A13	phloem protein 2-A13;(source:Araport11)		X
AT3G61198	AT3G61198.1							X
AT3G61440	AT3G61440.1	CYSC1	cysteine synthase C1;(source:Araport11)		X
AT3G61470	AT3G61470.1	LHCA2	photosystem I light harvesting complex protein;(source:Araport11)		X	X
AT3G61530	AT3G61530.1	PANB2	Phosphoenolpyruvate carboxylase family protein;(source:Araport11)			X
AT3G61640	AT3G61640.1	AGP20	arabinogalactan protein 20;(source:Araport11)	X
AT3G61860	AT3G61860.1	RS31	RNA-binding (RRM/RBD/RNP motifs) family protein;(source:Araport11)	X		X
AT3G62120	AT3G62120.1	AT3G62120	Class II aaRS and biotin synthetases superfamily protein;(source:Araport11)	X
AT3G62410	AT3G62410.1	CP12-2	CP12 domain-containing protein 2;(source:Araport11)	X
AT3G62550	AT3G62550.1	AT3G62550	Adenine nucleotide alpha hydrolases-like superfamily protein;(source:Araport11)	X	X
AT3G62720	AT3G62720.1	XT1	xylosyltransferase 1;(source:Araport11)	X
AT3G62860	AT3G62860.1	AT3G62860	alpha/beta-Hydrolases superfamily protein;(source:Araport11)	X
AT3G62870	AT3G62870.1	AT3G62870	Ribosomal protein L7Ae/L30e/S12e/Gadd45 family protein;(source:Araport11)	X
AT3G63052	AT3G63052.1	AT3G63052	hypothetical protein;(source:Araport11)		X		X
AT3G63140	AT3G63140.1	CSP41A	chloroplast stem-loop binding protein of 41 kDa;(source:Araport11)		X
AT3G63270	AT3G63270.1	AT3G63270	nuclease;(source:Araport11)		X
AT3G63400	AT3G63400.1	AT3G63400	Cyclophilin-like peptidyl-prolyl cis-trans isomerase family protein;(source:Araport11)	X
AT3G63460	AT3G63460.1	AT3G63460	transducin family protein / WD-40 repeat family protein;(source:Araport11)	X
AT3G66654	AT3G66654.1	AT3G66654	Cyclophilin-like peptidyl-prolyl cis-trans isomerase family protein;(source:Araport11)	X
AT4G00300	AT4G00300.1	AT4G00300	receptor-like kinase;(source:Araport11)	X	X
AT4G00585	AT4G00585.1	AT4G00585	transmembrane protein;(source:Araport11)	X
AT4G00780	AT4G00780.1	AT4G00780	TRAF-like family protein;(source:Araport11)	X
AT4G00975	AT4G00975.1							X
AT4G01850	AT4G01850.1	SAM-2	S-adenosylmethionine synthetase 2;(source:Araport11)	X
AT4G01870	AT4G01870.1	AT4G01870	tolB protein-like protein;(source:Araport11)		X
AT4G01995	AT4G01995.1	AT4G01995	beta-carotene isomerase D27;(source:Araport11)		X
AT4G02380	AT4G02380.1	SAG21	senescence-associated gene 21;(source:Araport11)	X
AT4G02440	AT4G02440.1	EID1	F-box family protein;(source:Araport11)		X
AT4G02450	AT4G02450.1	AT4G02450	HSP20-like chaperones superfamily protein;(source:Araport11)	X
AT4G02510	AT4G02510.1	TOC159	translocon at the outer envelope membrane of chloroplasts 159;(source:Araport11)	X
AT4G02540	AT4G02540.1	AT4G02540	Cysteine/Histidine-rich C1 domain family protein;(source:Araport11)	X
AT4G02555	AT4G02555.1							X
AT4G02770	AT4G02770.1	PSAD-1	photosystem I subunit D-1;(source:Araport11)		X
AT4G02890	AT4G02890.3	UBQ14	Ubiquitin family protein;(source:Araport11)	X
AT4G03295	AT4G03295.1							X
AT4G03410	AT4G03410.2	AT4G03410	Peroxisomal membrane 22 kDa (Mpv17/PMP22) family protein;(source:Araport11)	X
AT4G03905	AT4G03905.1							X
AT4G03915	AT4G03915.1							X
AT4G03925	AT4G03925.1							X
AT4G04185	AT4G04185.1							X
AT4G04205	AT4G04205.1							X
AT4G04465	AT4G04465.1							X
AT4G04475	AT4G04475.1							X
AT4G04485	AT4G04485.1							X
AT4G04640	AT4G04640.1	ATPC1	ATPase, F1 complex, gamma subunit protein;(source:Araport11)		X
AT4G04830	AT4G04830.1	MSRB5	methionine sulfoxide reductase B5;(source:Araport11)	X
AT4G05050	AT4G05050.1	UBQ11	ubiquitin 11;(source:Araport11)	X
AT4G05070	AT4G05070.1	AT4G05070	Wound-responsive family protein;(source:Araport11)	X
AT4G05180	AT4G05180.1	PSBQ-2	photosystem II subunit Q-2;(source:Araport11)		X
AT4G05320	AT4G05320.2	UBQ10	polyubiquitin 10;(source:Araport11)	X	X	X
AT4G05631	AT4G05631.1	AT4G05631	hypothetical protein;(source:Araport11)			X
AT4G05845	AT4G05845.1							X
AT4G06010	AT4G06010.1							X
AT4G06015	AT4G06015.1							X
AT4G06255	AT4G06255.1							X
AT4G06305	AT4G06305.1							X
AT4G06320	AT4G06320.1							X
AT4G06375	AT4G06375.1							X
AT4G06688	AT4G06688.1	AT4G06688	myosin heavy chain-like protein;(source:Araport11)		X
AT4G06705	AT4G06705.1							X
AT4G06795	AT4G06795.1							X
AT4G06810	AT4G06810.1							X
AT4G06945	AT4G06945.1							X
AT4G07070	AT4G07070.1							X
AT4G07075	AT4G07075.1							X
AT4G07120	AT4G07120.1							X
AT4G07135	AT4G07135.1							X
AT4G07145	AT4G07145.1							X
AT4G07625	AT4G07625.1							X
AT4G07635	AT4G07635.1							X
AT4G08035	AT4G08035.1							X
AT4G08125	AT4G08125.1							X
AT4G08425	AT4G08425.1							X
AT4G08460	AT4G08460.1	AT4G08460	hypothetical protein (DUF1644);(source:Araport11)	X
AT4G08520	AT4G08520.1	AT4G08520	SNARE-like superfamily protein;(source:Araport11)	X
AT4G08625	AT4G08625.1							X
AT4G08755	AT4G08755.1							X
AT4G08950	AT4G08950.1	EXO	Phosphate-responsive 1 family protein;(source:Araport11)	X
AT4G09030	AT4G09030.1	AGP10	arabinogalactan protein 10;(source:Araport11)	X	X
AT4G09135	AT4G09135.1							X
AT4G09460	AT4G09460.1	MYB6	myb domain protein 6;(source:Araport11)	X	X
AT4G09650	AT4G09650.1	ATPD	F-type H+-transporting ATPase subunit delta;(source:Araport11)		X
AT4G09720	AT4G09720.3	RABG3A	RAB GTPase homolog G3A;(source:Araport11)	X
AT4G09800	AT4G09800.1	RPS18C	S18 ribosomal protein;(source:Araport11)	X
AT4G10340	AT4G10340.1	LHCB5	light harvesting complex of photosystem II 5;(source:Araport11)	X	X	X	X
AT4G11150	AT4G11150.1	TUF	vacuolar ATP synthase subunit E1;(source:Araport11)	X
AT4G11280	AT4G11280.1	ACS6	1-aminocyclopropane-1-carboxylic acid (acc) synthase 6;(source:Araport11)	X
AT4G11570	AT4G11570.1	AT4G11570	Haloacid dehalogenase-like hydrolase (HAD) superfamily protein;(source:Araport11)	X
AT4G11600	AT4G11600.1	GPX6	glutathione peroxidase 6;(source:Araport11)		X
AT4G12040	AT4G12040.1	SAP7	A20/AN1-like zinc finger family protein;(source:Araport11)	X
AT4G12390	AT4G12390.1	PME1	pectin methylesterase inhibitor 1;(source:Araport11)		X
AT4G12470	AT4G12470.1	AZI1	azelaic acid induced 1;(source:Araport11)	X	X
AT4G12480	AT4G12480.1	EARLI1	Bifunctional inhibitor/lipid-transfer protein/seed storage 2S albumin superfamily protein;(source:Araport11)	X
AT4G12800	AT4G12800.1	PSAL	photosystem I subunit l;(source:Araport11)		X		X
AT4G13245	AT4G13245.1							X
AT4G13340	AT4G13340.1	LRX3	Leucine-rich repeat (LRR) family protein;(source:Araport11)		X
AT4G13350	AT4G13350.1	NIG	NSP (nuclear shuttle protein)-interacting GTPase;(source:Araport11)	X
AT4G13430	AT4G13430.1	IIL1	isopropyl malate isomerase large subunit 1;(source:Araport11)	X
AT4G13495	AT4G13495.1							X
AT4G13510	AT4G13510.1	AMT1;1	ammonium transporter 1;(source:Araport11)	X	X
AT4G13550	AT4G13550.1	AT4G13550	putative triglyceride lipase;(source:Araport11)			X
AT4G13575	AT4G13575.1	AT4G13575	hypothetical protein;(source:Araport11)		X	X	X
AT4G13850	AT4G13850.1	GR-RBP2	glycine-rich RNA-binding protein 2;(source:Araport11)	X
AT4G13930	AT4G13930.1	SHM4	serine hydroxymethyltransferase 4;(source:Araport11)	X
AT4G13940	AT4G13940.1	HOG1	S-adenosyl-L-homocysteine hydrolase;(source:Araport11)	X
AT4G14270	AT4G14270.1	AT4G14270	polyadenylate-binding protein interacting protein;(source:Araport11)	X
AT4G14880	AT4G14880.1	OASA1	O-acetylserine (thiol) lyase (OAS-TL) isoform A1;(source:Araport11)	X
AT4G14890	AT4G14890.1	FdC1	2Fe-2S ferredoxin-like superfamily protein;(source:Araport11)	X
AT4G15390	AT4G15390.1	AT4G15390	HXXXD-type acyl-transferase family protein;(source:Araport11)		X
AT4G15470	AT4G15470.1	AT4G15470	Bax inhibitor-1 family protein;(source:Araport11)	X
AT4G15540	AT4G15540.1	UMAMIT38	EamA-like transporter family;(source:Araport11)		X
AT4G15545	AT4G15545.1	AT4G15545	PH-response transcription factor;(source:Araport11)		X
AT4G15560	AT4G15560.1	CLA1	Deoxyxylulose-5-phosphate synthase;(source:Araport11)		X
AT4G15760	AT4G15760.1	MO1	monooxygenase 1;(source:Araport11)		X
AT4G15800	AT4G15800.1	RALFL33	ralf-like 33;(source:Araport11)		X
AT4G16141	AT4G16141.1	AT4G16141	GATA type zinc finger transcription factor family protein;(source:Araport11)	X
AT4G16190	AT4G16190.1	AT4G16190	Papain family cysteine protease;(source:Araport11)		X
AT4G16260	AT4G16260.1	AT4G16260	Glycosyl hydrolase superfamily protein;(source:Araport11)		X
AT4G16370	AT4G16370.1	OPT3	oligopeptide transporter;(source:Araport11)		X
AT4G16380	AT4G16380.1	AT4G16380	Heavy metal transport/detoxification superfamily protein;(source:Araport11)	X
AT4G16410	AT4G16410.1	AT4G16410	transmembrane protein;(source:Araport11)		X
AT4G16860	AT4G16860.1	RPP4	Disease resistance protein (TIR-NBS-LRR class) family;(source:Araport11)		X
AT4G16950	AT4G16950.1	RPP5	Disease resistance protein (TIR-NBS-LRR class) family;(source:Araport11)		X
AT4G16990	AT4G16990.2	RLM3	disease resistance protein (TIR-NBS class);(source:Araport11)		X
AT4G17230	AT4G17230.1	SCL13	SCARECROW-like 13;(source:Araport11)	X
AT4G17245	AT4G17245.1	AT4G17245	RING/U-box superfamily protein;(source:Araport11)		X
AT4G17390	AT4G17390.1	AT4G17390	Ribosomal protein L23/L15e family protein;(source:Araport11)			X
AT4G17460	AT4G17460.1	HAT1	Homeobox-leucine zipper protein 4 (HB-4) / HD-ZIP protein;(source:Araport11)	X	X
AT4G17500	AT4G17500.1	ERF-1	ethylene responsive element binding factor 1;(source:Araport11)	X
AT4G17530	AT4G17530.1	RAB1C	RAB GTPase homolog 1C;(source:Araport11)	X
AT4G17900	AT4G17900.1	AT4G17900	PLATZ transcription factor family protein;(source:Araport11)			X
AT4G18710	AT4G18710.1	BIN2	Protein kinase superfamily protein;(source:Araport11)		X	X
AT4G19200	AT4G19200.1	AT4G19200	proline-rich family protein;(source:Araport11)	X
AT4G19420	AT4G19420.1	AT4G19420	Pectinacetylesterase family protein;(source:Araport11)	X	X
AT4G19700	AT4G19700.1	RING	SBP (S-ribonuclease binding protein) family protein;(source:Araport11)	X
AT4G20260	AT4G20260.4	PCAP1	plasma-membrane associated cation-binding protein 1;(source:Araport11)			X
AT4G20410	AT4G20410.1	GSNAP	gamma-soluble NSF attachment protein;(source:Araport11)	X
AT4G20480	AT4G20480.1	AT4G20480	Putative endonuclease or glycosyl hydrolase;(source:Araport11)	X
AT4G20830	AT4G20830.1	AT4G20830	FAD-binding Berberine family protein;(source:Araport11)		X
AT4G21192	AT4G21192.1	AT4G21192	Cytochrome c oxidase biogenesis protein Cmc1-like protein;(source:Araport11)	X
AT4G21280	AT4G21280.2	PSBQA	photosystem II subunit QA;(source:Araport11)		X	X
AT4G21670	AT4G21670.1	CPL1	C-terminal domain phosphatase-like 1;(source:Araport11)	X
AT4G21710	AT4G21710.1	NRPB2	DNA-directed RNA polymerase family protein;(source:Araport11)	X
AT4G21800	AT4G21800.1	QQT2	P-loop containing nucleoside triphosphate hydrolases superfamily protein;(source:Araport11)	X
AT4G21870	AT4G21870.1	AT4G21870	HSP20-like chaperones superfamily protein;(source:Araport11)		X
AT4G21960	AT4G21960.1	PRXR1	Peroxidase superfamily protein;(source:Araport11)		X	X
AT4G22910	AT4G22910.1	FZR2	FIZZY-related 2;(source:Araport11)			X
AT4G23180	AT4G23180.1	CRK10	cysteine-rich RLK (RECEPTOR-like protein kinase) 10;(source:Araport11)		X
AT4G23260	AT4G23260.1	CRK18	cysteine-rich RLK (RECEPTOR-like protein kinase) 18;(source:Araport11)		X
AT4G23420	AT4G23420.3	AT4G23420	NAD(P)-binding Rossmann-fold superfamily protein;(source:Araport11)	X
AT4G24740	AT4G24740.1	FC2	LAMMER-type protein kinase AFC2;(source:Araport11)		X
AT4G24760	AT4G24760.1	AT4G24760	alpha/beta-Hydrolases superfamily protein;(source:Araport11)		X
AT4G24972	AT4G24972.1	TPD1	tapetum determinant 1;(source:Araport11)	X
AT4G25030	AT4G25030.1	AT4G25030	Serine/Threonine-kinase;(source:Araport11)	X
AT4G25100	AT4G25100.1	FSD1	Fe superoxide dismutase 1;(source:Araport11)		X
AT4G25170	AT4G25170.2	AT4G25170	Uncharacterized conserved protein (UCP012943);(source:Araport11)	X
AT4G25180	AT4G25180.1	AT4G25180	RNA polymerase III RPC4;(source:Araport11)	X
AT4G25500	AT4G25500.1	RS40	arginine/serine-rich splicing factor 35;(source:Araport11)	X
AT4G25630	AT4G25630.1	FIB2	fibrillarin 2;(source:Araport11)			X
AT4G25631	AT4G25631.1							X
AT4G25640	AT4G25640.2	DTX35	detoxifying efflux carrier 35;(source:Araport11)		X
AT4G25810	AT4G25810.1	XTR6	xyloglucan endotransglycosylase 6;(source:Araport11)	X
AT4G26288	AT4G26288.1	AT4G26288	hypothetical protein;(source:Araport11)	X
AT4G26365	AT4G26365.1							X
AT4G26530	AT4G26530.1	FBA5	Aldolase superfamily protein;(source:Araport11)	X
AT4G26690	AT4G26690.1	SHV3	PLC-like phosphodiesterase family protein;(source:Araport11)		X
AT4G26740	AT4G26740.1	ATS1	peroxygenase 1;(source:Araport11)			X
AT4G27280	AT4G27280.1	AT4G27280	Calcium-binding EF-hand family protein;(source:Araport11)	X	X
AT4G27470	AT4G27470.1	RMA3	RING membrane-anchor 3;(source:Araport11)	X
AT4G27520	AT4G27520.1	ENODL2	early nodulin-like protein 2;(source:Araport11)		X
AT4G27652	AT4G27652.1	AT4G27652	hypothetical protein;(source:Araport11)	X
AT4G27700	AT4G27700.1	AT4G27700	Rhodanese/Cell cycle control phosphatase superfamily protein;(source:Araport11)		X
AT4G27860	AT4G27860.1	MEB1	vacuolar iron transporter (VIT) family protein;(source:Araport11)		X
AT4G27960	AT4G27960.2	UBC9	ubiquitin conjugating enzyme 9;(source:Araport11)	X
AT4G28060	AT4G28060.1	AT4G28060	Cytochrome c oxidase, subunit Vib family protein;(source:Araport11)	X
AT4G28080	AT4G28080.1	AT4G28080	Tetratricopeptide repeat (TPR)-like superfamily protein;(source:Araport11)		X
AT4G28220	AT4G28220.1	NDB1	NAD(P)H dehydrogenase B1;(source:Araport11)	X
AT4G28240	AT4G28240.1	AT4G28240	Wound-responsive family protein;(source:Araport11)	X
AT4G28300	AT4G28300.1	AT4G28300	formin-like protein (DUF1421);(source:Araport11)		X
AT4G28610	AT4G28610.1	PHR1	phosphate starvation response 1;(source:Araport11)	X
AT4G28750	AT4G28750.1	PSAE-1	Photosystem I reaction centre subunit IV / PsaE protein;(source:Araport11)	X	X	X
AT4G29410	AT4G29410.1	AT4G29410	Ribosomal L28e protein family;(source:Araport11)	X		X
AT4G29720	AT4G29720.1	PAO5	polyamine oxidase 5;(source:Araport11)	X
AT4G29905	AT4G29905.1	AT4G29905	hypothetical protein;(source:Araport11)	X
AT4G29950	AT4G29950.1	AT4G29950	Ypt/Rab-GAP domain of gyp1p superfamily protein;(source:Araport11)	X
AT4G30190	AT4G30190.2	HA2	H[+]-ATPase 2;(source:Araport11)	X	X
AT4G30270	AT4G30270.1	XTH24	xyloglucan endotransglucosylase/hydrolase 24;(source:Araport11)	X		X
AT4G30310	AT4G30310.2	AT4G30310	FGGY family of carbohydrate kinase;(source:Araport11)	X	X
AT4G30440	AT4G30440.1	GAE1	UDP-D-glucuronate 4-epimerase 1;(source:Araport11)	X	X
AT4G30510	AT4G30510.1	ATG18B	yeast autophagy 18 B-like protein;(source:Araport11)		X
AT4G30760	AT4G30760.1	AT4G30760	Putative endonuclease or glycosyl hydrolase;(source:Araport11)	X
AT4G30920	AT4G30920.1	LAP2	Cytosol aminopeptidase family protein;(source:Araport11)		X
AT4G30993	AT4G30993.2	AT4G30993	Calcineurin-like metallo-phosphoesterase superfamily protein;(source:Araport11)				X
AT4G31408	AT4G31408.1							X
AT4G31800	AT4G31800.1	WRKY18	WRKY DNA-binding protein 18;(source:Araport11)	X	X
AT4G31980	AT4G31980.1	AT4G31980	PPPDE thiol peptidase family protein;(source:Araport11)			X
AT4G31985	AT4G31985.1	AT4G31985	Ribosomal protein L39 family protein;(source:Araport11)	X
AT4G32020	AT4G32020.1	AT4G32020	serine/arginine repetitive matrix-like protein;(source:Araport11)				X
AT4G32060	AT4G32060.1	AT4G32060	calcium-binding EF hand family protein;(source:Araport11)		X
AT4G32285	AT4G32285.1	AT4G32285	ENTH/ANTH/VHS superfamily protein;(source:Araport11)	X
AT4G32480	AT4G32480.1	AT4G32480	sugar phosphate exchanger, putative (DUF506);(source:Araport11)		X
AT4G33090	AT4G33090.1	APM1	aminopeptidase M1;(source:Araport11)		X
AT4G33300	AT4G33300.1	ADR1-L1	ADR1-like 1;(source:Araport11)	X
AT4G33666	AT4G33666.1	AT4G33666	hypothetical protein;(source:Araport11)		X
AT4G33865	AT4G33865.1	AT4G33865	Ribosomal protein S14p/S29e family protein;(source:Araport11)		X
AT4G34138	AT4G34138.1	UGT73B1	UDP-glucosyl transferase 73B1;(source:Araport11)	X
AT4G34150	AT4G34150.1	AT4G34150	Calcium-dependent lipid-binding (CaLB domain) family protein;(source:Araport11)		X
AT4G34480	AT4G34480.1	AT4G34480	O-Glycosyl hydrolases family 17 protein;(source:Araport11)	X	X
AT4G34710	AT4G34710.1	ADC2	arginine decarboxylase 2;(source:Araport11)	X
AT4G34720	AT4G34720.1	AVA-P1	ATPase, F0/V0 complex, subunit C protein;(source:Araport11)	X
AT4G34920	AT4G34920.1	AT4G34920	PLC-like phosphodiesterases superfamily protein;(source:Araport11)	X
AT4G35090	AT4G35090.1	CAT2	catalase 2;(source:Araport11)	X
AT4G35750	AT4G35750.1	AT4G35750	SEC14 cytosolic factor family protein / phosphoglyceride transfer family protein;(source:Araport11)		X
AT4G35770	AT4G35770.1	SEN1	Rhodanese/Cell cycle control phosphatase superfamily protein;(source:Araport11)	X	X
AT4G35800	AT4G35800.1	NRPB1	RNA polymerase II large subunit;(source:Araport11)	X
AT4G35940	AT4G35940.1	AT4G35940	hypothetical protein;(source:Araport11)	X
AT4G36040	AT4G36040.1	J11	Chaperone DnaJ-domain superfamily protein;(source:Araport11)	X
AT4G36648	AT4G36648.1							X
AT4G36670	AT4G36670.1	PMT6	Major facilitator superfamily protein;(source:Araport11)	X
AT4G36690	AT4G36690.1	ATU2AF65A	U2 snRNP auxilliary factor, large subunit, splicing factor;(source:Araport11)	X
AT4G36850	AT4G36850.1	AT4G36850	PQ-loop repeat family protein / transmembrane family protein;(source:Araport11)		X	X
AT4G37180	AT4G37180.2	AT4G37180	Homeodomain-like superfamily protein;(source:Araport11)	X	X
AT4G37300	AT4G37300.1	MEE59	maternal effect embryo arrest 59;(source:Araport11)	X	X		X
AT4G37410	AT4G37410.1	CYP81F4	cytochrome P450, family 81, subfamily F, polypeptide 4;(source:Araport11)		X
AT4G37540	AT4G37540.1	LBD39	LOB domain-containing protein 39;(source:Araport11)		X
AT4G37610	AT4G37610.1	BT5	BTB and TAZ domain protein 5;(source:Araport11)	X	X
AT4G37880	AT4G37880.1	AT4G37880	LisH/CRA/RING-U-box domains-containing protein;(source:Araport11)	X
AT4G37910	AT4G37910.1	mtHsc70-1	mitochondrial heat shock protein 70-1;(source:Araport11)	X
AT4G38100	AT4G38100.1	AT4G38100	CURVATURE THYLAKOID 1D-like protein;(source:Araport11)		X
AT4G38470	AT4G38470.1	STY46	ACT-like protein tyrosine kinase family protein;(source:Araport11)		X	X
AT4G38510	AT4G38510.5	VAB2	ATPase, V1 complex, subunit B protein;(source:Araport11)	X
AT4G38520	AT4G38520.1	AT4G38520	Protein phosphatase 2C family protein;(source:Araport11)	X
AT4G38550	AT4G38550.1	AT4G38550	phospholipase-like protein (PEARLI 4) family protein;(source:Araport11)	X
AT4G38840	AT4G38840.1	AT4G38840	SAUR-like auxin-responsive protein family;(source:Araport11)	X	X
AT4G38860	AT4G38860.1	AT4G38860	SAUR-like auxin-responsive protein family;(source:Araport11)	X
AT4G38930	AT4G38930.2	AT4G38930	Ubiquitin fusion degradation UFD1 family protein;(source:Araport11)		X
AT4G38950	AT4G38950.1	AT4G38950	ATP binding microtubule motor family protein;(source:Araport11)	X
AT4G39090	AT4G39090.1	RD19	Papain family cysteine protease;(source:Araport11)		X	X
AT4G39100	AT4G39100.1	SHL1	PHD finger family protein / bromo-adjacent homology (BAH) domain-containing protein;(source:Araport11)	X
AT4G39220	AT4G39220.1	ATRER1A	Rer1 family protein;(source:Araport11)	X
AT4G39260	AT4G39260.1	CCR1	cold, circadian rhythm, and RNA binding 1;(source:Araport11)		X
AT4G39350	AT4G39350.1	CESA2	cellulose synthase A2;(source:Araport11)			X
AT4G39361	AT4G39361.1							X
AT4G39363	AT4G39363.1							X
AT4G39364	AT4G39364.1							X
AT4G39366	AT4G39366.1							X
AT4G39910	AT4G39910.1	UBP3	ubiquitin-specific protease 3;(source:Araport11)	X
AT4G40040	AT4G40040.1	AT4G40040	Histone superfamily protein;(source:Araport11)	X		X
AT5G00750	AT5G00750.1							X
AT5G00755	AT5G00755.1							X
AT5G00760	AT5G00760.1							X
AT5G00765	AT5G00765.1							X
AT5G01040	AT5G01040.1	LAC8	laccase 8;(source:Araport11)	X	X
AT5G01165	AT5G01165.1							X
AT5G01195	AT5G01195.1							X
AT5G01350	AT5G01350.1	AT5G01350	UvrABC system C protein;(source:Araport11)	X		X
AT5G01505	AT5G01505.1							X
AT5G01515	AT5G01515.1							X
AT5G01530	AT5G01530.1	LHCB4.1	light harvesting complex photosystem II;(source:Araport11)	X	X	X
AT5G01600	AT5G01600.1	FER1	ferretin 1;(source:Araport11)	X
AT5G01775	AT5G01775.1							X
AT5G01785	AT5G01785.1							X
AT5G02055	AT5G02055.1							X
AT5G02160	AT5G02160.1	AT5G02160	transmembrane protein;(source:Araport11)		X
AT5G02305	AT5G02305.1							X
AT5G02325	AT5G02325.1							X
AT5G02500	AT5G02500.1	HSC70-1	heat shock cognate protein 70-1;(source:Araport11)	X
AT5G02565	AT5G02565.1							X
AT5G02575	AT5G02575.1							X
AT5G02645	AT5G02645.1							X
AT5G02655	AT5G02655.1							X
AT5G02665	AT5G02665.1							X
AT5G02760	AT5G02760.1	AT5G02760	Protein phosphatase 2C family protein;(source:Araport11)	X
AT5G02810	AT5G02810.1	PRR7	pseudo-response regulator 7;(source:Araport11)		X
AT5G02915	AT5G02915.1							X
AT5G02960	AT5G02960.1	AT5G02960	Ribosomal protein S12/S23 family protein;(source:Araport11)	X
AT5G03120	AT5G03120.1	AT5G03120	transmembrane protein;(source:Araport11)		X
AT5G03230	AT5G03230.1	AT5G03230	senescence regulator (Protein of unknown function, DUF584);(source:Araport11)	X
AT5G03240	AT5G03240.1	UBQ3	polyubiquitin 3;(source:Araport11)	X
AT5G03300	AT5G03300.1	ADK2	adenosine kinase 2;(source:Araport11)	X
AT5G03380	AT5G03380.1	AT5G03380	Heavy metal transport/detoxification superfamily protein;(source:Araport11)	X	X
AT5G03430	AT5G03430.1	AT5G03430	phosphoadenosine phosphosulfate (PAPS) reductase family protein;(source:Araport11)	X
AT5G03690	AT5G03690.1	FBA4	Aldolase superfamily protein;(source:Araport11)	X
AT5G04040	AT5G04040.1	SDP1	Patatin-like phospholipase family protein;(source:Araport11)	X
AT5G04085	AT5G04085.1							X
AT5G04105	AT5G04105.1							X
AT5G04305	AT5G04305.1							X
AT5G04315	AT5G04315.1							X
AT5G04325	AT5G04325.1							X
AT5G04455	AT5G04455.1							X
AT5G04490	AT5G04490.1	VTE5	phytol kinase 1 VTE5;(source:Araport11)		X
AT5G05250	AT5G05250.1	AT5G05250	hypothetical protein;(source:Araport11)	X
AT5G05440	AT5G05440.1	PYL5	Polyketide cyclase/dehydrase and lipid transport superfamily protein;(source:Araport11)	X
AT5G06115	AT5G06115.1							X
AT5G06165	AT5G06165.1							X
AT5G06305	AT5G06305.1							X
AT5G06320	AT5G06320.1	NHL3	NDR1/HIN1-like 3;(source:Araport11)	X	X
AT5G06440	AT5G06440.4	AT5G06440	polyketide cyclase/dehydrase/lipid transport superfamily protein;(source:Araport11)	X
AT5G06565	AT5G06565.1							X
AT5G06825	AT5G06825.1							X
AT5G06845	AT5G06845.1							X
AT5G06980	AT5G06980.4	AT5G06980	hypothetical protein;(source:Araport11)	X
AT5G07095	AT5G07095.1							X
AT5G07100	AT5G07100.1	WRKY26	WRKY DNA-binding protein 26;(source:Araport11)	X
AT5G07105	AT5G07105.1							X
AT5G07325	AT5G07325.1							X
AT5G07440	AT5G07440.1	GDH2	glutamate dehydrogenase 2;(source:Araport11)	X
AT5G07725	AT5G07725.1							X
AT5G07735	AT5G07735.1							X
AT5G07745	AT5G07745.1							X
AT5G08050	AT5G08050.1	AT5G08050	wiskott-aldrich syndrome family protein, putative (DUF1118);(source:Araport11)		X
AT5G08180	AT5G08180.1	AT5G08180	Ribosomal protein L7Ae/L30e/S12e/Gadd45 family protein;(source:Araport11)			X
AT5G08495	AT5G08495.1							X
AT5G08515	AT5G08515.1							X
AT5G08525	AT5G08525.1							X
AT5G08650	AT5G08650.1	AT5G08650	Small GTP-binding protein;(source:Araport11)		X
AT5G08690	AT5G08690.1	AT5G08690	ATP synthase alpha/beta family protein;(source:Araport11)		X
AT5G08740	AT5G08740.1	NDC1	NAD(P)H dehydrogenase C1;(source:Araport11)	X
AT5G08760	AT5G08760.1	AT5G08760	transmembrane protein;(source:Araport11)		X
AT5G08790	AT5G08790.1	ATAF2	NAC (No Apical Meristem) domain transcriptional regulator superfamily protein;(source:Araport11)	X
AT5G09000	AT5G09000.1							X
AT5G09065	AT5G09065.1							X
AT5G09125	AT5G09125.1							X
AT5G09330	AT5G09330.1	NAC082	NAC domain containing protein 82;(source:Araport11)	X
AT5G09495	AT5G09495.1							X
AT5G09505	AT5G09505.1							X
AT5G09515	AT5G09515.1							X
AT5G09585	AT5G09585.1							X
AT5G10100	AT5G10100.1	TPPI	Haloacid dehalogenase-like hydrolase (HAD) superfamily protein;(source:Araport11)				X
AT5G10360	AT5G10360.1	EMB3010	Ribosomal protein S6e;(source:Araport11)		X
AT5G10400	AT5G10400.1	AT5G10400	Histone superfamily protein;(source:Araport11)	X
AT5G10572	AT5G10572.1							X
AT5G10860	AT5G10860.1	CBSX3	Cystathionine beta-synthase (CBS) family protein;(source:Araport11)	X
AT5G10960	AT5G10960.1	AT5G10960	Polynucleotidyl transferase, ribonuclease H-like superfamily protein;(source:Araport11)	X
AT5G10980	AT5G10980.1	AT5G10980	Histone superfamily protein;(source:Araport11)	X
AT5G11090	AT5G11090.1	AT5G11090	serine-rich protein-like protein;(source:Araport11)	X
AT5G11200	AT5G11200.2	UAP56b	DEAD/DEAH box RNA helicase family protein;(source:Araport11)	X
AT5G12250	AT5G12250.1	TUB6	beta-6 tubulin;(source:Araport11)	X
AT5G13140	AT5G13140.1	AT5G13140	Pollen Ole e 1 allergen and extensin family protein;(source:Araport11)		X
AT5G13180	AT5G13180.1	NAC083	NAC domain containing protein 83;(source:Araport11)		X
AT5G13225	AT5G13225.1							X
AT5G13240	AT5G13240.1	AT5G13240	transcription regulator;(source:Araport11)	X
AT5G13630	AT5G13630.1	GUN5	magnesium-chelatase subunit chlH, chloroplast, putative / Mg-protoporphyrin IX chelatase, putative (CHLH);(source:Araport11)		X
AT5G13700	AT5G13700.1	PAO1	polyamine oxidase 1;(source:Araport11)	X
AT5G13710	AT5G13710.1	SMT1	sterol methyltransferase 1;(source:Araport11)			X
AT5G13740	AT5G13740.1	ZIF1	zinc induced facilitator 1;(source:Araport11)	X
AT5G13810	AT5G13810.1	AT5G13810	Glutaredoxin family protein;(source:Araport11)	X
AT5G13950	AT5G13950.3	AT5G13950	nuclear factor kappa-B-binding protein;(source:Araport11)	X
AT5G14120	AT5G14120.1	AT5G14120	Major facilitator superfamily protein;(source:Araport11)	X
AT5G14740	AT5G14740.1	CA2	carbonic anhydrase 2;(source:Araport11)		X
AT5G14780	AT5G14780.1	FDH	formate dehydrogenase;(source:Araport11)			X
AT5G14920	AT5G14920.1	AT5G14920	Gibberellin-regulated family protein;(source:Araport11)		X
AT5G15022	AT5G15022.1							X
AT5G15200	AT5G15200.1	AT5G15200	Ribosomal protein S4;(source:Araport11)	X
AT5G15230	AT5G15230.1	GASA4	GAST1 protein homolog 4;(source:Araport11)	X	X
AT5G15490	AT5G15490.1	UGD3	UDP-glucose 6-dehydrogenase family protein;(source:Araport11)	X
AT5G15650	AT5G15650.1	RGP2	reversibly glycosylated polypeptide 2;(source:Araport11)	X
AT5G15950	AT5G15950.1	AT5G15950	Adenosylmethionine decarboxylase family protein;(source:Araport11)	X
AT5G16030	AT5G16030.3	AT5G16030	mental retardation GTPase activating protein;(source:Araport11)		X
AT5G16110	AT5G16110.1	AT5G16110	hypothetical protein;(source:Araport11)		X
AT5G17020	AT5G17020.1	XPO1A	exportin 1A;(source:Araport11)	X
AT5G17330	AT5G17330.1	GAD	glutamate decarboxylase;(source:Araport11)	X
AT5G17920	AT5G17920.1	ATMS1	Cobalamin-independent synthase family protein;(source:Araport11)	X	X
AT5G18010	AT5G18010.1	SAUR19	SAUR-like auxin-responsive protein family;(source:Araport11)				X
AT5G18030	AT5G18030.1	AT5G18030	SAUR-like auxin-responsive protein family;(source:Araport11)	X
AT5G18080	AT5G18080.1	SAUR24	SAUR-like auxin-responsive protein family;(source:Araport11)	X
AT5G18255	AT5G18255.1							X
AT5G18310	AT5G18310.2	AT5G18310	ubiquitin hydrolase;(source:Araport11)		X
AT5G18580	AT5G18580.1	FASS	tonneau 2 (TON2);(source:Araport11)			X
AT5G18650	AT5G18650.1	AT5G18650	CHY-type/CTCHY-type/RING-type Zinc finger protein;(source:Araport11)			X
AT5G19120	AT5G19120.1	AT5G19120	Eukaryotic aspartyl protease family protein;(source:Araport11)		X
AT5G19140	AT5G19140.1	AILP1	aluminum induced protein with YGL and LRDR motifs;(source:Araport11)	X
AT5G19190	AT5G19190.1	AT5G19190	hypothetical protein;(source:Araport11)	X	X
AT5G19220	AT5G19220.1	APL1	ADP glucose pyrophosphorylase large subunit 1;(source:Araport11)		X
AT5G19230	AT5G19230.1	AT5G19230	Glycoprotein membrane precursor GPI-anchored;(source:Araport11)	X	X
AT5G19240	AT5G19240.1	AT5G19240	Glycoprotein membrane precursor GPI-anchored;(source:Araport11)	X
AT5G19250	AT5G19250.1	AT5G19250	Glycoprotein membrane precursor GPI-anchored;(source:Araport11)		X
AT5G20020	AT5G20020.1	RAN2	RAS-related GTP-binding nuclear protein 2;(source:Araport11)	X
AT5G20150	AT5G20150.1	SPX1	SPX domain-containing protein 1;(source:Araport11)	X
AT5G20190	AT5G20190.1	AT5G20190	Tetratricopeptide repeat (TPR)-like superfamily protein;(source:Araport11)	X
AT5G20250	AT5G20250.4	DIN10	Raffinose synthase family protein;(source:Araport11)			X
AT5G20290	AT5G20290.1	AT5G20290	Ribosomal protein S8e family protein;(source:Araport11)	X
AT5G20620	AT5G20620.1	UBQ4	ubiquitin 4;(source:Araport11)	X
AT5G20690	AT5G20690.1	PRK6	Leucine-rich repeat protein kinase family protein;(source:Araport11)				X
AT5G22000	AT5G22000.2	RHF2A	RING-H2 group F2A;(source:Araport11)	X
AT5G22060	AT5G22060.1	J2	DNAJ homologue 2;(source:Araport11)	X
AT5G22090	AT5G22090.1	AT5G22090	FAF-like protein (DUF3049);(source:Araport11)	X
AT5G22270	AT5G22270.1	AT5G22270	hypothetical protein;(source:Araport11)	X
AT5G22630	AT5G22630.1	ADT5	arogenate dehydratase 5;(source:Araport11)	X
AT5G22920	AT5G22920.1	AT5G22920	CHY-type/CTCHY-type/RING-type Zinc finger protein;(source:Araport11)	X	X	X
AT5G23030	AT5G23030.1	TET12	tetraspanin12;(source:Araport11)				X
AT5G23380	AT5G23380.1	AT5G23380	hypothetical protein (DUF789);(source:Araport11)				X
AT5G24165	AT5G24165.1	AT5G24165	hypothetical protein;(source:Araport11)		X
AT5G24210	AT5G24210.1	AT5G24210	alpha/beta-Hydrolases superfamily protein;(source:Araport11)	X
AT5G24530	AT5G24530.1	DMR6	2-oxoglutarate (2OG) and Fe(II)-dependent oxygenase superfamily protein;(source:Araport11)		X
AT5G24610	AT5G24610.1	AT5G24610	cyclic AMP-responsive element-binding protein;(source:Araport11)	X
AT5G24740	AT5G24740.1	AT5G24740	vacuolar protein sorting-associated protein, putative (DUF1162);(source:Araport11)		X
AT5G25280	AT5G25280.1	AT5G25280	serine-rich protein-like protein;(source:Araport11)		X		X
AT5G25440	AT5G25440.1	AT5G25440	Protein kinase superfamily protein;(source:Araport11)		X
AT5G25560	AT5G25560.2	AT5G25560	CHY-type/CTCHY-type/RING-type Zinc finger protein;(source:Araport11)	X
AT5G27700	AT5G27700.1	AT5G27700	Ribosomal protein S21e;(source:Araport11)	X
AT5G27720	AT5G27720.1	emb1644	Small nuclear ribonucleoprotein family protein;(source:Araport11)	X
AT5G27850	AT5G27850.1	AT5G27850	Ribosomal protein L18e/L15 superfamily protein;(source:Araport11)	X	X
AT5G27860	AT5G27860.1	AT5G27860	hypothetical protein;(source:Araport11)		X
AT5G28050	AT5G28050.2	AT5G28050	Cytidine/deoxycytidylate deaminase family protein;(source:Araport11)	X
AT5G28840	AT5G28840.1	GME	GDP-D-mannose 3,5-epimerase;(source:Araport11)	X
AT5G32450	AT5G32450.1	AT5G32450	RNA binding (RRM/RBD/RNP motifs) family protein;(source:Araport11)		X
AT5G34850	AT5G34850.1	PAP26	purple acid phosphatase 26;(source:Araport11)	X		X
AT5G35170	AT5G35170.1	AT5G35170	adenylate kinase family protein;(source:Araport11)		X
AT5G35220	AT5G35220.1	EGY1	Peptidase M50 family protein;(source:Araport11)	X
AT5G35630	AT5G35630.1	GS2	glutamine synthetase 2;(source:Araport11)	X
AT5G35735	AT5G35735.1	AT5G35735	Auxin-responsive family protein;(source:Araport11)	X
AT5G35790	AT5G35790.1	G6PD1	glucose-6-phosphate dehydrogenase 1;(source:Araport11)		X
AT5G36290	AT5G36290.1	AT5G36290	Uncharacterized protein family (UPF0016);(source:Araport11)	X
AT5G37370	AT5G37370.1	ATSRL1	PRP38 family protein;(source:Araport11)	X
AT5G37740	AT5G37740.2	AT5G37740	Calcium-dependent lipid-binding (CaLB domain) family protein;(source:Araport11)	X
AT5G37770	AT5G37770.1	TCH2	EF hand calcium-binding protein family;(source:Araport11)	X	X
AT5G37850	AT5G37850.1	SOS4	pfkB-like carbohydrate kinase family protein;(source:Araport11)		X
AT5G38410	AT5G38410.3	RBCS3B	Ribulose bisphosphate carboxylase (small chain) family protein;(source:Araport11)	X	X		X
AT5G38420	AT5G38420.1	RBCS2B	Ribulose bisphosphate carboxylase (small chain) family protein;(source:Araport11)				X
AT5G38430	AT5G38430.1	RBCS1B	Ribulose bisphosphate carboxylase (small chain) family protein;(source:Araport11)	X	X		X
AT5G38480	AT5G38480.1	GRF3	general regulatory factor 3;(source:Araport11)	X
AT5G39050	AT5G39050.1	PMAT1	HXXXD-type acyl-transferase family protein;(source:Araport11)		X
AT5G39740	AT5G39740.1	RPL5B	ribosomal protein L5 B;(source:Araport11)	X
AT5G40330	AT5G40330.1	MYB23	myb domain protein 23;(source:Araport11)	X
AT5G40395	AT5G40395.1							X
AT5G41010	AT5G41010.1	NRPB12	DNA directed RNA polymerase, 7 kDa subunit;(source:Araport11)			X
AT5G41080	AT5G41080.1	GDPD2	PLC-like phosphodiesterases superfamily protein;(source:Araport11)		X
AT5G41360	AT5G41360.1	XPB2	homolog of Xeroderma pigmentosum complementation group B 2;(source:Araport11)	X
AT5G41400	AT5G41400.1	AT5G41400	RING/U-box superfamily protein;(source:Araport11)	X
AT5G41471	AT5G41471.1							X
AT5G41520	AT5G41520.1	RPS10B	RNA binding Plectin/S10 domain-containing protein;(source:Araport11)	X
AT5G41740	AT5G41740.2	AT5G41740	Disease resistance protein (TIR-NBS-LRR class) family;(source:Araport11)		X
AT5G42030	AT5G42030.1	ABIL4	ABL interactor-like protein 4;(source:Araport11)	X	X
AT5G42050	AT5G42050.1	AT5G42050	DCD (Development and Cell Death) domain protein;(source:Araport11)	X	X
AT5G42530	AT5G42530.1	AT5G42530	hypothetical protein;(source:Araport11)		X
AT5G43060	AT5G43060.1	RD21B	Granulin repeat cysteine protease family protein;(source:Araport11)		X
AT5G43460	AT5G43460.1	AT5G43460	HR-like lesion-inducing protein-like protein;(source:Araport11)	X
AT5G43700	AT5G43700.1	ATAUX2-11	AUX/IAA transcriptional regulator family protein;(source:Araport11)	X
AT5G44060	AT5G44060.1	AT5G44060	embryo sac development arrest protein;(source:Araport11)	X
AT5G44120	AT5G44120.3	CRA1	RmlC-like cupins superfamily protein;(source:Araport11)		X
AT5G44190	AT5G44190.1	GLK2	GOLDEN2-like 2;(source:Araport11)		X
AT5G44286	AT5G44286.1							X
AT5G44568	AT5G44568.1	AT5G44568	transmembrane protein;(source:Araport11)		X	X
AT5G45100	AT5G45100.1	BRG1	SBP (S-ribonuclease binding protein) family protein;(source:Araport11)	X
AT5G45340	AT5G45340.1	CYP707A3	cytochrome P450, family 707, subfamily A, polypeptide 3;(source:Araport11)	X
AT5G45740	AT5G45740.1	AT5G45740	Ubiquitin domain-containing protein;(source:Araport11)				X
AT5G45775	AT5G45775.2	AT5G45775	Ribosomal L5P family protein;(source:Araport11)	X
AT5G46110	AT5G46110.4	APE2	Glucose-6-phosphate/phosphate translocator-like protein;(source:Araport11)		X
AT5G46310	AT5G46310.1	AT5G46310	WRKY family transcription factor;(source:Araport11)		X
AT5G46315	AT5G46315.1							X
AT5G46430	AT5G46430.1	AT5G46430	Ribosomal protein L32e;(source:Araport11)	X		X
AT5G46470	AT5G46470.1	RPS6	disease resistance protein (TIR-NBS-LRR class) family;(source:Araport11)		X
AT5G46630	AT5G46630.2	AT5G46630	Clathrin adaptor complexes medium subunit family protein;(source:Araport11)		X
AT5G46710	AT5G46710.1	AT5G46710	PLATZ transcription factor family protein;(source:Araport11)	X
AT5G47040	AT5G47040.1	LON2	lon protease 2;(source:Araport11)		X
AT5G47160	AT5G47160.1	AT5G47160	YDG/SRA domain-containing protein;(source:Araport11)	X
AT5G47220	AT5G47220.1	ERF2	ethylene responsive element binding factor 2;(source:Araport11)	X
AT5G47390	AT5G47390.1	AT5G47390	myb-like transcription factor family protein;(source:Araport11)	X		X
AT5G47560	AT5G47560.1	TDT	tonoplast dicarboxylate transporter;(source:Araport11)		X	X
AT5G48380	AT5G48380.1	BIR1	BAK1-interacting receptor-like kinase 1;(source:Araport11)	X
AT5G48540	AT5G48540.1	AT5G48540	receptor-like protein kinase-related family protein;(source:Araport11)		X
AT5G49360	AT5G49360.1	BXL1	beta-xylosidase 1;(source:Araport11)		X
AT5G49480	AT5G49480.1	CP1	Ca2+-binding protein 1;(source:Araport11)	X
AT5G49730	AT5G49730.1	FRO6	ferric reduction oxidase 6;(source:Araport11)		X
AT5G49880	AT5G49880.1	MAD1	mitotic checkpoint family protein;(source:Araport11)			X
AT5G50850	AT5G50850.1	MAB1	Transketolase family protein;(source:Araport11)	X
AT5G51174	AT5G51174.1							X
AT5G51190	AT5G51190.1	AT5G51190	Integrase-type DNA-binding superfamily protein;(source:Araport11)	X	X
AT5G51300	AT5G51300.1	AT5G51300	splicing factor-like protein;(source:Araport11)		X
AT5G52040	AT5G52040.2	RS41	RNA-binding (RRM/RBD/RNP motifs) family protein;(source:Araport11)			X
AT5G52100	AT5G52100.1	CRR1	Dihydrodipicolinate reductase, bacterial/plant;(source:Araport11)		X	X
AT5G52470	AT5G52470.1	FIB1	fibrillarin 1;(source:Araport11)			X
AT5G52471	AT5G52471.1							X
AT5G52530	AT5G52530.1	AT5G52530	dentin sialophosphoprotein-like protein;(source:Araport11)	X
AT5G52580	AT5G52580.2	AT5G52580	RabGAP/TBC domain-containing protein;(source:Araport11)	X
AT5G52650	AT5G52650.1	AT5G52650	RNA binding Plectin/S10 domain-containing protein;(source:Araport11)	X
AT5G52900	AT5G52900.1	MAKR6	membrane-associated kinase regulator;(source:Araport11)		X
AT5G53300	AT5G53300.1	UBC10	ubiquitin-conjugating enzyme 10;(source:Araport11)	X
AT5G53450	AT5G53450.1	ORG1	OBP3-responsive protein 1;(source:Araport11)	X
AT5G53460	AT5G53460.1	GLT1	NADH-dependent glutamate synthase 1;(source:Araport11)			X
AT5G53560	AT5G53560.1	CB5-E	cytochrome B5 isoform E;(source:Araport11)	X
AT5G53902	AT5G53902.1							X
AT5G54075	AT5G54075.1							X
AT5G54145	AT5G54145.1	AT5G54145	hypothetical protein;(source:Araport11)		X
AT5G54160	AT5G54160.1	OMT1	O-methyltransferase 1;(source:Araport11)		X
AT5G54500	AT5G54500.2	FQR1	flavodoxin-like quinone reductase 1;(source:Araport11)	X
AT5G54770	AT5G54770.1	THI1	thiazole biosynthetic enzyme, chloroplast (ARA6) (THI1) (THI4);(source:Araport11)		X
AT5G54940	AT5G54940.1	AT5G54940	Translation initiation factor SUI1 family protein;(source:Araport11)	X	X
AT5G55390	AT5G55390.1	EDM2	ENHANCED DOWNY MILDEW 2;(source:Araport11)		X
AT5G56010	AT5G56010.1	HSP81-3	heat shock protein 81-3;(source:Araport11)		X
AT5G56150	AT5G56150.1	UBC30	ubiquitin-conjugating enzyme 30;(source:Araport11)	X
AT5G56170	AT5G56170.1	LLG1	LORELEI-LIKE-GPI-ANCHORED PROTEIN 1;(source:Araport11)			X
AT5G56550	AT5G56550.1	OXS3	oxidative stress 3;(source:Araport11)	X
AT5G56670	AT5G56670.1	AT5G56670	Ribosomal protein S30 family protein;(source:Araport11)	X
AT5G56710	AT5G56710.1	AT5G56710	Ribosomal protein L31e family protein;(source:Araport11)	X
AT5G56870	AT5G56870.1	BGAL4	beta-galactosidase 4;(source:Araport11)		X
AT5G57345	AT5G57345.1	AT5G57345	transmembrane protein;(source:Araport11)		X
AT5G57350	AT5G57350.1	HA3	H[+]-ATPase 3;(source:Araport11)	X
AT5G57560	AT5G57560.1	TCH4	Xyloglucan endotransglucosylase/hydrolase family protein;(source:Araport11)	X
AT5G57630	AT5G57630.1	CIPK21	CBL-interacting protein kinase 21;(source:Araport11)		X
AT5G57660	AT5G57660.1	COL5	CONSTANS-like 5;(source:Araport11)		X
AT5G57710	AT5G57710.1	AT5G57710	Double Clp-N motif-containing P-loop nucleoside triphosphate hydrolases superfamily protein;(source:Araport11)	X
AT5G58595	AT5G58595.1							X
AT5G58650	AT5G58650.1	PSY1	plant peptide containing sulfated tyrosine 1;(source:Araport11)			X
AT5G58800	AT5G58800.1	AT5G58800	Quinone reductase family protein;(source:Araport11)	X
AT5G59080	AT5G59080.1	AT5G59080	hypothetical protein;(source:Araport11)		X
AT5G59340	AT5G59340.1	WOX2	WUSCHEL related homeobox 2;(source:Araport11)	X
AT5G59550	AT5G59550.1	RDUF2	zinc finger (C3HC4-type RING finger) family protein;(source:Araport11)	X
AT5G59820	AT5G59820.1	RHL41	C2H2-type zinc finger family protein;(source:Araport11)	X
AT5G59910	AT5G59910.1	HTB4	Histone superfamily protein;(source:Araport11)	X
AT5G60040	AT5G60040.2	NRPC1	nuclear RNA polymerase C1;(source:Araport11)	X
AT5G60360	AT5G60360.3	ALP	aleurain-like protease;(source:Araport11)		X
AT5G60390	AT5G60390.1	AT5G60390	GTP binding Elongation factor Tu family protein;(source:Araport11)	X
AT5G60850	AT5G60850.1	OBP4	OBF binding protein 4;(source:Araport11)	X
AT5G61230	AT5G61230.1	ANK6	Ankyrin repeat family protein;(source:Araport11)	X
AT5G61310	AT5G61310.1	AT5G61310	Cytochrome c oxidase subunit Vc family protein;(source:Araport11)			X
AT5G61455	AT5G61455.1							X
AT5G61590	AT5G61590.1	AT5G61590	Integrase-type DNA-binding superfamily protein;(source:Araport11)	X
AT5G61790	AT5G61790.1	CNX1	calnexin 1;(source:Araport11)	X
AT5G61830	AT5G61830.1	AT5G61830	NAD(P)-binding Rossmann-fold superfamily protein;(source:Araport11)				X
AT5G62300	AT5G62300.1	AT5G62300	Ribosomal protein S10p/S20e family protein;(source:Araport11)	X
AT5G62540	AT5G62540.1	UBC3	ubiquitin-conjugating enzyme 3;(source:Araport11)	X
AT5G62720	AT5G62720.1	AT5G62720	Integral membrane HPP family protein;(source:Araport11)		X
AT5G62880	AT5G62880.1	RAC10	RAC-like 10;(source:Araport11)		X
AT5G62980	AT5G62980.1	FOLB2	Dihydroneopterin aldolase;(source:Araport11)			X
AT5G63160	AT5G63160.1	BT1	BTB and TAZ domain protein 1;(source:Araport11)	X	X
AT5G63370	AT5G63370.1	AT5G63370	Protein kinase superfamily protein;(source:Araport11)	X
AT5G63790	AT5G63790.1	NAC102	NAC domain containing protein 102;(source:Araport11)		X
AT5G64040	AT5G64040.2	PSAN	photosystem I reaction center subunit PSI-N, chloroplast, putative / PSI-N, putative (PSAN);(source:Araport11)		X	X
AT5G64130	AT5G64130.3	AT5G64130	cAMP-regulated phosphoprotein 19-related protein;(source:Araport11)	X
AT5G64300	AT5G64300.1	GCH	GTP cyclohydrolase II;(source:Araport11)	X	X
AT5G64340	AT5G64340.1	SAC51	transcription factor SAC51;(source:Araport11)	X
AT5G64370	AT5G64370.1	BETA-UP	beta-ureidopropionase;(source:Araport11)		X
AT5G64400	AT5G64400.2	AT5G64400	CHCH domain protein;(source:Araport11)	X
AT5G64500	AT5G64500.1	AT5G64500	Major facilitator superfamily protein;(source:Araport11)		X
AT5G64660	AT5G64660.1	CMPG2	CYS, MET, PRO, and GLY protein 2;(source:Araport11)	X
AT5G64740	AT5G64740.1	CESA6	cellulose synthase 6;(source:Araport11)	X
AT5G65010	AT5G65010.2	ASN2	asparagine synthetase 2;(source:Araport11)		X	X
AT5G65310	AT5G65310.1	HB5	homeobox protein 5;(source:Araport11)	X
AT5G65360	AT5G65360.1	AT5G65360	Histone superfamily protein;(source:Araport11)	X
AT5G65380	AT5G65380.1	AT5G65380	MATE efflux family protein;(source:Araport11)	X
AT5G65630	AT5G65630.1	GTE7	global transcription factor group E7;(source:Araport11)	X
AT5G65860	AT5G65860.1	AT5G65860	ankyrin repeat family protein;(source:Araport11)	X
AT5G65940	AT5G65940.1	CHY1	beta-hydroxyisobutyryl-CoA hydrolase 1;(source:Araport11)	X
AT5G66070	AT5G66070.2	AT5G66070	RING/U-box superfamily protein;(source:Araport11)	X	X
AT5G66210	AT5G66210.2	CPK28	calcium-dependent protein kinase 28;(source:Araport11)		X
AT5G66562	AT5G66562.1							X
AT5G66564	AT5G66564.1							X
AT5G66567	AT5G66567.1							X
AT5G66570	AT5G66570.1	PSBO1	PS II oxygen-evolving complex 1;(source:Araport11)		X	X
AT5G66830	AT5G66830.1	AT5G66830	F-box protein (DUF295);(source:Araport11)				X
AT5G67300	AT5G67300.1	MYBR1	myb domain protein r1;(source:Araport11)	X	X
AT5G67385	AT5G67385.1	AT5G67385	Phototropic-responsive NPH3 family protein;(source:Araport11)		X
AT5G67420	AT5G67420.1	LBD37	LOB domain-containing protein 37;(source:Araport11)	X	X
AT5G67480	AT5G67480.2	BT4	BTB and TAZ domain protein 4;(source:Araport11)	X
AT5G67500	AT5G67500.2	VDAC2	voltage dependent anion channel 2;(source:Araport11)	X	X

## Sheet: S6
Table S6. Distances from transcription start sites to At-RS31 binding sites in Arabidopsis thaliana
The positional relationship of At-RS31 binding sites to transcription start sites (TSS) was mapped though intersecting the annotated genomic TSS locations (Zhang et al., 2022). The most 5' TSS for each gene was chosen. Columns with the suffix '1' refer to TSS coordinates and annotation, and columns with the suffix '2' refer to the corresponding At-RS31 binding site coordinates and annotation. Chr…
TSS						Binding site
chr 1	start 1	end 1	AGI locus code 1	score 1	strand 1	chr 2	start 2	end 2	AGI locus code 2	score 2	strand 2	bases covered	BS dist
Chr1	74484	74736	AT1G01170	131	-	Chr1	74682	74683	AT1G01170.1	0.946797	-	1	53
Chr1	74484	74736	AT1G01170	131	-	Chr1	74689	74690	AT1G01170.1	0.634842	-	1	46
Chr1	74484	74736	AT1G01170	131	-	Chr1	74726	74727	AT1G01170.1	1.37902	-	1	9
Chr1	74484	74736	AT1G01170	131	-	Chr1	74728	74729	AT1G01170.1	4.02027	-	1	7
Chr1	182106	182358	AT1G01490	54	-	Chr1	182168	182169	AT1G01490.1	18.9946	-	1	189
Chr1	182106	182358	AT1G01490	54	-	Chr1	182283	182284	AT1G01490.1	11.7759	-	1	74
Chr1	182106	182358	AT1G01490	54	-	Chr1	182292	182293	AT1G01490.1	3.04836	-	1	65
Chr1	609184	609436	AT1G02780	3280	-	Chr1	609414	609415	AT1G02780.1	3.05597	-	1	21
Chr1	787122	787374	AT1G03220	3223	+	Chr1	787123	787124	AT1G03220.1	6.70523	+	1	2
Chr1	787122	787374	AT1G03220	3223	+	Chr1	787136	787137	AT1G03220.1	8.96325	+	1	15
Chr1	1142801	1143053	AT1G04270	4916	-	Chr1	1143031	1143032	AT1G04270.1	1.16005	-	1	21
Chr1	1188157	1188409	AT1G04400	49	-	Chr1	1188224	1188225	AT1G04400.2	5.15174	-	1	184
Chr1	1191103	1191355	AT1G04410	7474	-	Chr1	1191281	1191282	AT1G04410.1	10.4415	-	1	73
Chr1	1191103	1191355	AT1G04410	7474	-	Chr1	1191300	1191301	AT1G04410.1	3.57781	-	1	54
Chr1	1191103	1191355	AT1G04410	7474	-	Chr1	1191327	1191328	AT1G04410.1	1.23351	-	1	27
Chr1	1191103	1191355	AT1G04410	7474	-	Chr1	1191352	1191353	AT1G04410.1	6.57546	-	1	2
Chr1	1661937	1662189	AT1G05575	83	-	Chr1	1662180	1662181	AT1G05575.1	8.1541	-	1	8
Chr1	1768417	1768669	AT1G05850	7605	-	Chr1	1768641	1768642	AT1G05850.1	0.379598	-	1	27
Chr1	1768417	1768669	AT1G05850	7605	-	Chr1	1768648	1768649	AT1G05850.1	1.26533	-	1	20
Chr1	2238061	2238313	AT1G07280	49	+	Chr1	2238087	2238088	AT1G07280.1	2.35872	+	1	27
Chr1	2277825	2278077	AT1G07420	71	+	Chr1	2277847	2277848	AT1G07420.1	5.58112	+	1	23
Chr1	2339135	2339387	AT1G07590	15210	-	Chr1	2339356	2339357	AT1G07590.1	2.17545	-	1	30
Chr1	2339135	2339387	AT1G07590	15210	-	Chr1	2339375	2339376	AT1G07590.1	11.4277	-	1	11
Chr1	2421693	2421945	AT1G07820	279	-	Chr1	2421933	2421934	AT1G07820.1	2.58337	-	1	11
Chr1	2458275	2458527	AT1G07930	8135	+	Chr1	2458313	2458314	AT1G07930.1	4.39015	+	1	39
Chr1	2636028	2636280	AT1G08360	868	+	Chr1	2636037	2636038	AT1G08360.1	5.07762	+	1	10
Chr1	2945705	2945957	AT1G09140	175	-	Chr1	2945947	2945948	AT1G09140.1	6.3492	-	1	9
Chr1	2976497	2976749	AT1G09210	107	-	Chr1	2976693	2976694	AT1G09210.1	0.252626	-	1	55
Chr1	3130842	3131094	AT1G09660	22	-	Chr1	3130960	3130961	AT1G09660.1	8.22834	-	1	133
Chr1	3337810	3338062	AT1G10170	90	-	Chr1	3338054	3338055	AT1G10170.1	1.8786	-	1	7
Chr1	3412582	3412834	AT1G10390	20	-	Chr1	3412779	3412780	AT1G10390.1	3.74829	-	1	54
Chr1	3469622	3469874	AT1G10522	12	+	Chr1	3469622	3469623	AT1G10522.1	53.337	+	1	1
Chr1	3469622	3469874	AT1G10522	12	+	Chr1	3469678	3469679	AT1G10522.1	28.8228	+	1	57
Chr1	3469622	3469874	AT1G10522	12	+	Chr1	3469801	3469802	AT1G10522.1	88.3936	+	1	180
Chr1	3535505	3535757	AT1G10670	263	+	Chr1	3535540	3535541	AT1G10670.3	2.99952	+	1	36
Chr1	3627668	3627920	AT1G10890	30	+	Chr1	3627723	3627724	AT1G10890.1	0.0743407	+	1	56
Chr1	3849311	3849563	AT1G11440	36	+	Chr1	3849373	3849374	AT1G11440.1	1.53754	+	1	63
Chr1	3995406	3995658	AT1G11840	856	+	Chr1	3995449	3995450	AT1G11840.6	3.65428	+	1	44
Chr1	4020733	4020985	AT1G11910	215	-	Chr1	4020900	4020901	AT1G11910.1	13.9692	-	1	84
Chr1	4020733	4020985	AT1G11910	215	-	Chr1	4020920	4020921	AT1G11910.1	1.68054	-	1	64
Chr1	4282900	4283152	AT1G12580	104	+	Chr1	4282931	4282932	AT1G12580.1	4.28655	+	1	32
Chr1	4282900	4283152	AT1G12580	104	+	Chr1	4282948	4282949	AT1G12580.1	4.10564	+	1	49
Chr1	4371043	4371295	AT1G12820	191	-	Chr1	4371215	4371216	AT1G12820.1	5.15174	-	1	79
Chr1	4525815	4526067	AT1G13245	499	-	Chr1	4526000	4526001	AT1G13245.1	4.55554	-	1	66
Chr1	4542301	4542553	AT1G13260	873	+	Chr1	4542346	4542347	AT1G13260.1	0.724305	+	1	46
Chr1	4577655	4577907	AT1G13360	842	-	Chr1	4577870	4577871	AT1G13360.1	1.44446	-	1	36
Chr1	4610320	4610572	AT1G13440	3541	-	Chr1	4610523	4610524	AT1G13440.1	40.3298	-	1	48
Chr1	4610320	4610572	AT1G13440	3541	-	Chr1	4610537	4610538	AT1G13440.1	1.43268	-	1	34
Chr1	4610320	4610572	AT1G13440	3541	-	Chr1	4610541	4610542	AT1G13440.1	1.52994	-	1	30
Chr1	4641855	4642107	AT1G13560	26	-	Chr1	4641995	4641996	AT1G13560.1	2.88506	-	1	111
Chr1	4983558	4983810	AT1G14570	198	+	Chr1	4983614	4983615	AT1G14570.2	2.65951	+	1	57
Chr1	5251850	5252102	AT1G15270	151	-	Chr1	5252081	5252082	AT1G15270.1	7.68626	-	1	20
Chr1	5251850	5252102	AT1G15270	151	-	Chr1	5252098	5252099	AT1G15270.1	2.13298	-	1	3
Chr1	5264692	5264944	AT1G15290	7	-	Chr1	5264919	5264920	AT1G15290.1	13.3008	-	1	24
Chr1	5304316	5304568	AT1G15430	113	+	Chr1	5304335	5304336	AT1G15430.1	15.1766	+	1	20
Chr1	5304316	5304568	AT1G15430	113	+	Chr1	5304430	5304431	AT1G15430.1	3.65265	+	1	115
Chr1	5556566	5556818	AT1G16240	179	-	Chr1	5556704	5556705	AT1G16240.1	17.9964	-	1	113
Chr1	5556566	5556818	AT1G16240	179	-	Chr1	5556708	5556709	AT1G16240.1	0.368159	-	1	109
Chr1	5556566	5556818	AT1G16240	179	-	Chr1	5556743	5556744	AT1G16240.1	3.32588	-	1	74
Chr1	5580853	5581105	AT1G16320	164	+	Chr1	5580858	5580859	AT1G16320.1	1.92876	+	1	6
Chr1	5773674	5773926	AT1G16880	10	+	Chr1	5773725	5773726	AT1G16880.1	3.97732	+	1	52
Chr1	5778176	5778428	AT1G16890	442	-	Chr1	5778357	5778358	AT1G16890.3	0.380001	-	1	70
Chr1	6463992	6464244	AT1G18740	218	+	Chr1	6464001	6464002	AT1G18740.1	2.61224	+	1	10
Chr1	6562536	6562788	AT1G19000	294	-	Chr1	6562746	6562747	AT1G19000.1	1.03928	-	1	41
Chr1	6562536	6562788	AT1G19000	294	-	Chr1	6562763	6562764	AT1G19000.1	3.97732	-	1	24
Chr1	6562536	6562788	AT1G19000	294	-	Chr1	6562765	6562766	AT1G19000.1	4.59502	-	1	22
Chr1	6734632	6734884	AT1G19450	302	-	Chr1	6734854	6734855	AT1G19450.1	14.0088	-	1	29
Chr1	6774205	6774457	AT1G19570	797	-	Chr1	6774456	6774457	AT1G19570.1	4.69734	-	1	0
Chr1	6832324	6832576	AT1G19770	737	+	Chr1	6832335	6832336	AT1G19770.1	6.71387	+	1	12
Chr1	6832324	6832576	AT1G19770	737	+	Chr1	6832340	6832341	AT1G19770.1	9.15656	+	1	17
Chr1	6832324	6832576	AT1G19770	737	+	Chr1	6832392	6832393	AT1G19770.1	0.393593	+	1	69
Chr1	6832324	6832576	AT1G19770	737	+	Chr1	6832404	6832405	AT1G19770.1	3.13176	+	1	81
Chr1	6873102	6873354	AT1G19840	18	-	Chr1	6873336	6873337	AT1G19840.1	2.35226	-	1	17
Chr1	6873102	6873354	AT1G19840	18	-	Chr1	6873346	6873347	AT1G19840.1	2.36826	-	1	7
Chr1	6942761	6943013	AT1G20020	113	+	Chr1	6942828	6942829	AT1G20020.1	6.62775	+	1	68
Chr1	6942761	6943013	AT1G20020	113	+	Chr1	6942843	6942844	AT1G20020.1	2.48628	+	1	83
Chr1	7143062	7143314	AT1G20620	159	+	Chr1	7143089	7143090	AT1G20620.1	7.45595	+	1	28
Chr1	7143062	7143314	AT1G20620	159	+	Chr1	7143126	7143127	AT1G20620.1	0.706756	+	1	65
Chr1	7176774	7177026	AT1G20693	61	+	Chr1	7176861	7176862	AT1G20693.1	1.05724	+	1	88
Chr1	7346157	7346409	AT1G21010	6	+	Chr1	7346172	7346173	AT1G21010.1	0.837574	+	1	16
Chr1	7346157	7346409	AT1G21010	6	+	Chr1	7346185	7346186	AT1G21010.1	3.47634	+	1	29
Chr1	7400356	7400608	AT1G21130	733	-	Chr1	7400592	7400593	AT1G21130.1	2.13958	-	1	15
Chr1	7508930	7509182	AT1G21450	17	+	Chr1	7509133	7509134	AT1G21450.1	2.19303	+	1	204
Chr1	7613000	7613252	AT1G21680	3104	+	Chr1	7613010	7613011	AT1G21680.1	4.51459	+	1	11
Chr1	7696534	7696786	AT1G21910	308	+	Chr1	7696545	7696546	AT1G21910.1	10.0063	+	1	12
Chr1	7835807	7836059	AT1G22190	52	+	Chr1	7835956	7835957	AT1G22190.1	9.53482	+	1	150
Chr1	7919157	7919409	AT1G22430	16	+	Chr1	7919227	7919228	AT1G22430.1	1.05843	+	1	71
Chr1	7925350	7925602	AT1G22450	370	+	Chr1	7925417	7925418	AT1G22450.1	5.74839	+	1	68
Chr1	8067893	8068145	AT1G22780	52	+	Chr1	8067930	8067931	AT1G22780.1	2.89864	+	1	38
Chr1	8271539	8271791	AT1G23310	430	-	Chr1	8271674	8271675	AT1G23310.1	2.89488	-	1	116
Chr1	8336697	8336949	AT1G23490	176	+	Chr1	8336746	8336747	AT1G23490.1	0.0882843	+	1	50
Chr1	8336697	8336949	AT1G23490	176	+	Chr1	8336776	8336777	AT1G23490.1	0.088284	+	1	80
Chr1	8385249	8385501	AT1G23710	360	+	Chr1	8385252	8385253	AT1G23710.1	0.622803	+	1	4
Chr1	8385249	8385501	AT1G23710	360	+	Chr1	8385299	8385300	AT1G23710.1	8.66367	+	1	51
Chr1	8935195	8935447	AT1G25440	464	-	Chr1	8935423	8935424	AT1G25440.1	7.30627	-	1	23
Chr1	8951201	8951453	AT1G25490	46	+	Chr1	8951293	8951294	AT1G25490.1	5.33976	+	1	93
Chr1	9329502	9329754	AT1G26920	24	+	Chr1	9329510	9329511	AT1G26920.1	0.0705505	+	1	9
Chr1	9378576	9378828	AT1G27020	86	+	Chr1	9378580	9378581	AT1G27020.1	1.9901	+	1	5
Chr1	9378576	9378828	AT1G27020	86	+	Chr1	9378622	9378623	AT1G27020.1	1.62455	+	1	47
Chr1	9378576	9378828	AT1G27020	86	+	Chr1	9378626	9378627	AT1G27020.1	1.20292	+	1	51
Chr1	9515193	9515445	AT1G27400	1708	+	Chr1	9515193	9515194	AT1G27400.1	2.16935	+	1	1
Chr1	9515193	9515445	AT1G27400	1708	+	Chr1	9515200	9515201	AT1G27400.1	32.626	+	1	8
Chr1	9648823	9649075	AT1G27730	455	-	Chr1	9649058	9649059	AT1G27730.1	0.43648	-	1	16
Chr1	10308564	10308816	AT1G29465	17	+	Chr1	10308774	10308775	AT1G29465.1	1.24784	+	1	211
Chr1	10381822	10382074	AT1G29690	10	-	Chr1	10381949	10381950	AT1G29690.1	2.13958	-	1	124
Chr1	10381822	10382074	AT1G29690	10	-	Chr1	10381958	10381959	AT1G29690.1	8.0721	-	1	115
Chr1	10381822	10382074	AT1G29690	10	-	Chr1	10381965	10381966	AT1G29690.1	2.13958	-	1	108
Chr1	10473053	10473305	AT1G29910	13893	-	Chr1	10473299	10473300	AT1G29910.1	11.4374	-	1	5
Chr1	10475697	10475949	AT1G29920	14838	-	Chr1	10475896	10475897	AT1G29920.1	6.41736	-	1	52
Chr1	10475697	10475949	AT1G29920	14838	-	Chr1	10475935	10475936	AT1G29920.1	11.0345	-	1	13
Chr1	10475697	10475949	AT1G29920	14838	-	Chr1	10475944	10475945	AT1G29920.1	11.7296	-	1	4
Chr1	10477998	10478250	AT1G29930	7855	+	Chr1	10478012	10478013	AT1G29930.1	0.658135	+	1	15
Chr1	10638913	10639165	AT1G30230	5434	+	Chr1	10638926	10638927	AT1G30230.2	3.89435	+	1	14
Chr1	11115852	11116104	AT1G31130	29	-	Chr1	11115964	11115965	AT1G31130.1	1.24494	-	1	139
Chr1	11293517	11293769	AT1G31540	38	-	Chr1	11293763	11293764	AT1G31540.2	10.5734	-	1	5
Chr1	11411945	11412197	AT1G31812	98	-	Chr1	11412115	11412116	AT1G31812.1	11.0468	-	1	81
Chr1	11411945	11412197	AT1G31812	98	-	Chr1	11412127	11412128	AT1G31812.1	40.2183	-	1	69
Chr1	11411945	11412197	AT1G31812	98	-	Chr1	11412129	11412130	AT1G31812.1	14.6869	-	1	67
Chr1	11411945	11412197	AT1G31812	98	-	Chr1	11412150	11412151	AT1G31812.1	0.35675	-	1	46
Chr1	11411945	11412197	AT1G31812	98	-	Chr1	11412156	11412157	AT1G31812.1	2.61399	-	1	40
Chr1	11532467	11532719	AT1G32060	122	+	Chr1	11532557	11532558	AT1G32060.1	4.084	+	1	91
Chr1	11532467	11532719	AT1G32060	122	+	Chr1	11532577	11532578	AT1G32060.1	0.635476	+	1	111
Chr1	11612116	11612368	AT1G32230	75	+	Chr1	11612166	11612167	AT1G32230.1	2.882	+	1	51
Chr1	11612116	11612368	AT1G32230	75	+	Chr1	11612176	11612177	AT1G32230.1	11.6168	+	1	61
Chr1	11800738	11800990	AT1G32640	1488	-	Chr1	11800973	11800974	AT1G32640.1	0.392144	-	1	16
Chr1	11800738	11800990	AT1G32640	1488	-	Chr1	11800989	11800990	AT1G32640.1	9.91524	-	1	0
Chr1	12180761	12181013	AT1G33600	811	+	Chr1	12180762	12180763	AT1G33600.1	4.71049	+	1	2
Chr1	12180761	12181013	AT1G33600	811	+	Chr1	12180773	12180774	AT1G33600.1	7.243	+	1	13
Chr1	12371299	12371551	AT1G34030	1656	-	Chr1	12371493	12371494	AT1G34030.1	2.04062	-	1	57
Chr1	12371299	12371551	AT1G34030	1656	-	Chr1	12371503	12371504	AT1G34030.1	2.06479	-	1	47
Chr1	12550444	12550696	AT1G34370	39	+	Chr1	12550495	12550496	AT1G34370.2	1.28385	+	1	52
Chr1	12851999	12852251	AT1G35140	205	+	Chr1	12852008	12852009	AT1G35140.1	2.19602	+	1	10
Chr1	13900575	13900827	AT1G36730	36	-	Chr1	13900676	13900677	AT1G36730.1	0.7207	-	1	150
Chr1	14158496	14158748	AT1G37130	18	+	Chr1	14158581	14158582	AT1G37130.1	8.20764	+	1	86
Chr1	14158496	14158748	AT1G37130	18	+	Chr1	14158585	14158586	AT1G37130.1	5.12033	+	1	90
Chr1	16266738	16266990	AT1G43170	1642	+	Chr1	16266741	16266742	AT1G43170.1	4.24629	+	1	4
Chr1	16266738	16266990	AT1G43170	1642	+	Chr1	16266756	16266757	AT1G43170.1	1.12127	+	1	19
Chr1	16646732	16646984	AT1G43890	549	+	Chr1	16646769	16646770	AT1G43890.1	2.58337	+	1	38
Chr1	16850948	16851200	AT1G44446	248	-	Chr1	16851175	16851176	AT1G44446.1	3.75946	-	1	24
Chr1	17191388	17191640	AT1G45688	84	+	Chr1	17191411	17191412	AT1G45688.1	7.78174	+	1	24
Chr1	17285422	17285674	AT1G47128	11692	-	Chr1	17285672	17285673	AT1G47128.1	1.24653	-	1	1
Chr1	18098093	18098345	AT1G48920	876	+	Chr1	18098141	18098142	AT1G48920.1	2.41943	+	1	49
Chr1	18138172	18138424	AT1G49032	104	+	Chr1	18138279	18138280	AT1G49032.1	3.28023	+	1	108
Chr1	18215905	18216157	AT1G49240	2249	+	Chr1	18215913	18215914	AT1G49240.1	1.6635	+	1	9
Chr1	18234722	18234974	AT1G49300	20	+	Chr1	18234813	18234814	AT1G49300.1	1.7593	+	1	92
Chr1	18379550	18379802	AT1G49660	64	-	Chr1	18379796	18379797	AT1G49660.1	1.07759	-	1	5
Chr1	18701944	18702196	AT1G50480	93	+	Chr1	18702022	18702023	AT1G50480.1	1.55246	+	1	79
Chr1	18715723	18715975	AT1G50500	18	-	Chr1	18715876	18715877	AT1G50500.2	2.50319	-	1	98
Chr1	18715723	18715975	AT1G50500	18	-	Chr1	18715879	18715880	AT1G50500.2	5.44123	-	1	95
Chr1	19385286	19385538	AT1G52100	288	-	Chr1	19385518	19385519	AT1G52100.1	1.08102	-	1	19
Chr1	19443176	19443428	AT1G52200	633	-	Chr1	19443409	19443410	AT1G52200.1	3.1876	-	1	18
Chr1	19499159	19499411	AT1G52360	80	+	Chr1	19499260	19499261	AT1G52360.2	2.55859	+	1	102
Chr1	19844615	19844867	AT1G53210	181	+	Chr1	19844707	19844708	AT1G53210.1	4.54103	+	1	93
Chr1	19844615	19844867	AT1G53210	181	+	Chr1	19844726	19844727	AT1G53210.1	1.47305	+	1	112
Chr1	19888120	19888372	AT1G53310	721	-	Chr1	19888344	19888345	AT1G53310.1	1.52399	-	1	27
Chr1	19935161	19935413	AT1G53430	12	+	Chr1	19935186	19935187	AT1G53430.1	1.55586	+	1	26
Chr1	20214973	20215225	AT1G54140	152	-	Chr1	20215176	20215177	AT1G54140.1	0.0207744	-	1	48
Chr1	20259815	20260067	AT1G54270	1166	+	Chr1	20259870	20259871	AT1G54270.1	4.30245	+	1	56
Chr1	20310416	20310668	AT1G54410	1417	-	Chr1	20310653	20310654	AT1G54410.1	4.28224	-	1	14
Chr1	20357538	20357790	AT1G54500	14	-	Chr1	20357715	20357716	AT1G54500.1	2.65729	-	1	74
Chr1	20562909	20563161	AT1G55110	58	-	Chr1	20563101	20563102	AT1G55110.1	0.379598	-	1	59
Chr1	20562909	20563161	AT1G55110	58	-	Chr1	20563126	20563127	AT1G55110.1	8.30798	-	1	34
Chr1	20630063	20630315	AT1G55310	157	+	Chr1	20630085	20630086	AT1G55310.3	4.29458	+	1	23
Chr1	20803192	20803444	AT1G55670	520	-	Chr1	20803425	20803426	AT1G55670.1	2.32179	-	1	18
Chr1	20912319	20912571	AT1G55920	680	+	Chr1	20912341	20912342	AT1G55920.1	3.48799	+	1	23
Chr1	20971490	20971742	AT1G56070	195	-	Chr1	20971694	20971695	AT1G56070.1	4.15572	-	1	47
Chr1	20971490	20971742	AT1G56070	195	-	Chr1	20971715	20971716	AT1G56070.1	4.34712	-	1	26
Chr1	21626056	21626308	AT1G58290	39	-	Chr1	21626156	21626157	AT1G58290.1	2.03903	-	1	151
Chr1	21626056	21626308	AT1G58290	39	-	Chr1	21626163	21626164	AT1G58290.1	4.92814	-	1	144
Chr1	21746376	21746628	AT1G58602	11	+	Chr1	21746450	21746451	AT1G58602.1	3.49852	+	1	75
Chr1	21746376	21746628	AT1G58602	11	+	Chr1	21746475	21746476	AT1G58602.1	0.951587	+	1	100
Chr1	22034504	22034756	AT1G59870	615	+	Chr1	22034511	22034512	AT1G59870.1	0.917421	+	1	8
Chr1	22034504	22034756	AT1G59870	615	+	Chr1	22034517	22034518	AT1G59870.1	5.26368	+	1	14
Chr1	22056945	22057197	AT1G59910	15	-	Chr1	22057093	22057094	AT1G59910.1	1.95856	-	1	103
Chr1	22444494	22444746	AT1G60950	301	+	Chr1	22444510	22444511	AT1G60950.1	2.88127	+	1	17
Chr1	22700053	22700305	AT1G61520	2626	+	Chr1	22700061	22700062	AT1G61520.1	4.78547	+	1	9
Chr1	22700053	22700305	AT1G61520	2626	+	Chr1	22700085	22700086	AT1G61520.1	0.693168	+	1	33
Chr1	22722900	22723152	AT1G61580	132	-	Chr1	22723131	22723132	AT1G61580.1	4.70798	-	1	20
Chr1	22722900	22723152	AT1G61580	132	-	Chr1	22723137	22723138	AT1G61580.1	1.92551	-	1	14
Chr1	22813878	22814130	AT1G61780	15	-	Chr1	22814043	22814044	AT1G61780.1	2.88487	-	1	86
Chr1	23136914	23137166	AT1G62510	573	-	Chr1	23137141	23137142	AT1G62510.1	2.35223	-	1	24
Chr1	23230947	23231199	AT1G62740	296	+	Chr1	23230978	23230979	AT1G62740.1	2.70946	+	1	32
Chr1	23392603	23392855	AT1G63090	35	-	Chr1	23392794	23392795	AT1G63090.1	3.89487	-	1	60
Chr1	23392603	23392855	AT1G63090	35	-	Chr1	23392804	23392805	AT1G63090.1	3.82964	-	1	50
Chr1	23826825	23827077	AT1G64190	350	-	Chr1	23827063	23827064	AT1G64190.1	2.58337	-	1	13
Chr1	23833561	23833813	AT1G64230	656	+	Chr1	23833623	23833624	AT1G64230.4	8.01566	+	1	63
Chr1	24048372	24048624	AT1G64720	170	-	Chr1	24048578	24048579	AT1G64720.1	12.0939	-	1	45
Chr1	24048372	24048624	AT1G64720	170	-	Chr1	24048599	24048600	AT1G64720.1	4.04845	-	1	24
Chr1	24163371	24163623	AT1G65040	119	-	Chr1	24163529	24163530	AT1G65040.2	0.420695	-	1	93
Chr1	24552033	24552285	AT1G65960	202	+	Chr1	24552067	24552068	AT1G65960.2	2.11728	+	1	35
Chr1	24647186	24647438	AT1G66180	829	+	Chr1	24647188	24647189	AT1G66180.1	7.22246	+	1	3
Chr1	25049030	25049282	AT1G67090	18981	-	Chr1	25049249	25049250	AT1G67090.1	11.0203	-	1	32
Chr1	25049030	25049282	AT1G67090	18981	-	Chr1	25049277	25049278	AT1G67090.1	9.10539	-	1	4
Chr1	25127272	25127524	AT1G67170	33	+	Chr1	25127333	25127334	AT1G67170.1	11.6992	+	1	62
Chr1	25235425	25235677	AT1G67350	61	+	Chr1	25235509	25235510	AT1G67350.1	2.27802	+	1	85
Chr1	25262171	25262423	AT1G67430	1568	+	Chr1	25262173	25262174	AT1G67430.1	5.58494	+	1	3
Chr1	25262171	25262423	AT1G67430	1568	+	Chr1	25262181	25262182	AT1G67430.1	10.7169	+	1	11
Chr1	25262171	25262423	AT1G67430	1568	+	Chr1	25262187	25262188	AT1G67430.1	1.81239	+	1	17
Chr1	25394851	25395103	AT1G67740	143	-	Chr1	25395016	25395017	AT1G67740.1	6.6163	-	1	86
Chr1	25394851	25395103	AT1G67740	143	-	Chr1	25395020	25395021	AT1G67740.1	12.5912	-	1	82
Chr1	25693477	25693729	AT1G68490	122	+	Chr1	25693483	25693484	AT1G68490.1	0.974796	+	1	7
Chr1	25737745	25737997	AT1G68560	1213	-	Chr1	25737914	25737915	AT1G68560.1	1.52399	-	1	82
Chr1	25737745	25737997	AT1G68560	1213	-	Chr1	25737943	25737944	AT1G68560.1	1.7593	-	1	53
Chr1	25880327	25880579	AT1G68840	709	+	Chr1	25880328	25880329	AT1G68840.1	2.25843	+	1	2
Chr1	26000210	26000462	AT1G69160	46	+	Chr1	26000232	26000233	AT1G69160.1	5.2903	+	1	23
Chr1	26141833	26142085	AT1G69530	118	+	Chr1	26141874	26141875	AT1G69530.3	3.76017	+	1	42
Chr1	26141833	26142085	AT1G69530	118	+	Chr1	26141881	26141882	AT1G69530.3	0.989375	+	1	49
Chr1	26240458	26240710	AT1G69760	15	-	Chr1	26240633	26240634	AT1G69760.1	8.78874	-	1	76
Chr1	26474496	26474748	AT1G70290	79	-	Chr1	26474610	26474611	AT1G70290.1	4.92706	-	1	137
Chr1	26474496	26474748	AT1G70290	79	-	Chr1	26474655	26474656	AT1G70290.1	3.84912	-	1	92
Chr1	26474496	26474748	AT1G70290	79	-	Chr1	26474706	26474707	AT1G70290.1	0.540656	-	1	41
Chr1	27303364	27303616	AT1G72510	442	+	Chr1	27303369	27303370	AT1G72510.1	5.00283	+	1	6
Chr1	27339790	27340042	AT1G72610	58	-	Chr1	27339952	27339953	AT1G72610.1	2.27033	-	1	89
Chr1	27634684	27634936	AT1G73490	89	-	Chr1	27634873	27634874	AT1G73490.2	10.0099	-	1	62
Chr1	27634684	27634936	AT1G73490	89	-	Chr1	27634877	27634878	AT1G73490.2	1.63348	-	1	58
Chr1	27634684	27634936	AT1G73490	89	-	Chr1	27634885	27634886	AT1G73490.2	4.14273	-	1	50
Chr1	27640167	27640419	AT1G73500	42	-	Chr1	27640393	27640394	AT1G73500.1	9.15233	-	1	25
Chr1	27640167	27640419	AT1G73500	42	-	Chr1	27640396	27640397	AT1G73500.1	0.38568	-	1	22
Chr1	27646448	27646700	AT1G73540	368	-	Chr1	27646694	27646695	AT1G73540.1	2.79753	-	1	5
Chr1	27790874	27791126	AT1G73920	277	+	Chr1	27790885	27790886	AT1G73920.1	1.3584	+	1	12
Chr1	28053282	28053534	AT1G74670	625	+	Chr1	28053327	28053328	AT1G74670.1	7.99791	+	1	46
Chr1	28117155	28117407	AT1G74840	1157	-	Chr1	28117378	28117379	AT1G74840.1	0.920229	-	1	28
Chr1	28117155	28117407	AT1G74840	1157	-	Chr1	28117385	28117386	AT1G74840.1	5.83823	-	1	21
Chr1	28283813	28284065	AT1G75380	23	-	Chr1	28283923	28283924	AT1G75380.1	3.47834	-	1	141
Chr1	28327881	28328133	AT1G75460	35	+	Chr1	28327950	28327951	AT1G75460.1	1.36441	+	1	70
Chr1	28485707	28485959	AT1G75860	266	-	Chr1	28485909	28485910	AT1G75860.1	1.0588	-	1	49
Chr1	28580896	28581148	AT1G76160	64	-	Chr1	28581057	28581058	AT1G76160.1	7.509	-	1	90
Chr1	28587503	28587755	AT1G76180	634	-	Chr1	28587734	28587735	AT1G76180.1	1.7221	-	1	20
Chr1	28746882	28747134	AT1G76600	279	+	Chr1	28746885	28746886	AT1G76600.1	6.05017	+	1	4
Chr1	29239195	29239447	AT1G77760	468	-	Chr1	29239397	29239398	AT1G77760.1	5.64348	-	1	49
Chr1	29247797	29248049	AT1G77770	75	-	Chr1	29248040	29248041	AT1G77770.1	4.71993	-	1	8
Chr1	29305110	29305362	AT1G77940	1997	-	Chr1	29305337	29305338	AT1G77940.1	1.21316	-	1	24
Chr1	29345859	29346111	AT1G78040	336	+	Chr1	29345932	29345933	AT1G78040.1	3.84954	+	1	74
Chr1	29355016	29355268	AT1G78070	64	+	Chr1	29355026	29355027	AT1G78070.1	1.47305	+	1	11
Chr1	29364242	29364494	AT1G78080	100	+	Chr1	29364246	29364247	AT1G78080.1	13.0189	+	1	5
Chr1	29364242	29364494	AT1G78080	100	+	Chr1	29364351	29364352	AT1G78080.1	8.03152	+	1	110
Chr1	29414057	29414309	AT1G78170	197	+	Chr1	29414070	29414071	AT1G78170.1	0.0422716	+	1	14
Chr1	29638301	29638553	AT1G78830	3823	-	Chr1	29638533	29638534	AT1G78830.1	2.82079	-	1	19
Chr1	29638301	29638553	AT1G78830	3823	-	Chr1	29638540	29638541	AT1G78830.1	6.268	-	1	12
Chr1	29638301	29638553	AT1G78830	3823	-	Chr1	29638551	29638552	AT1G78830.1	0.448028	-	1	1
Chr1	29993474	29993726	AT1G79700	83	-	Chr1	29993723	29993724	AT1G79700.2	0.375303	-	1	2
Chr1	29995078	29995330	AT1G79710	7	+	Chr1	29995132	29995133	AT1G79710.1	3.27501	+	1	55
Chr1	30067282	30067534	AT1G79930	62	-	Chr1	30067470	30067471	AT1G79930.1	2.98031	-	1	63
Chr1	30165482	30165734	AT1G80210	39	-	Chr1	30165727	30165728	AT1G80210.1	2.88512	-	1	6
Chr1	30241608	30241860	AT1G80440	988	+	Chr1	30241620	30241621	AT1G80440.1	13.2882	+	1	13
Chr1	30241608	30241860	AT1G80440	988	+	Chr1	30241623	30241624	AT1G80440.1	10.2542	+	1	16
Chr1	30241608	30241860	AT1G80440	988	+	Chr1	30241629	30241630	AT1G80440.1	9.96012	+	1	22
Chr1	30383689	30383941	AT1G80840	416	+	Chr1	30383751	30383752	AT1G80840.1	7.95871	+	1	63
Chr1	30383689	30383941	AT1G80840	416	+	Chr1	30383760	30383761	AT1G80840.1	5.58369	+	1	72
Chr2	81434	81686	AT2G01100	119	+	Chr2	81477	81478	AT2G01100.1	1.8786	+	1	44
Chr2	81434	81686	AT2G01100	119	+	Chr2	81483	81484	AT2G01100.1	4.73629	+	1	50
Chr2	108500	108752	AT2G01180	18	-	Chr2	108593	108594	AT2G01180.1	0.974802	-	1	158
Chr2	202052	202304	AT2G01450	346	-	Chr2	202284	202285	AT2G01450.1	0.974796	-	1	19
Chr2	202052	202304	AT2G01450	346	-	Chr2	202299	202300	AT2G01450.1	4.05931	-	1	4
Chr2	297844	298096	AT2G01670	601	-	Chr2	298060	298061	AT2G01670.1	2.61224	-	1	35
Chr2	297844	298096	AT2G01670	601	-	Chr2	298073	298074	AT2G01670.1	2.79683	-	1	22
Chr2	398961	399213	AT2G01890	175	-	Chr2	399210	399211	AT2G01890.1	2.71894	-	1	2
Chr2	628921	629173	AT2G02390	15	+	Chr2	628978	628979	AT2G02390.3	5.44482	+	1	58
Chr2	1120802	1121054	AT2G03680	914	+	Chr2	1120809	1120810	AT2G03680.1	5.5364	+	1	8
Chr2	1120802	1121054	AT2G03680	914	+	Chr2	1120833	1120834	AT2G03680.1	5.19629	+	1	32
Chr2	1179999	1180251	AT2G03870	23	+	Chr2	1180116	1180117	AT2G03870.2	2.42923	+	1	118
Chr2	1462687	1462939	AT2G04240	360	-	Chr2	1462926	1462927	AT2G04240.1	1.37241	-	1	12
Chr2	1575609	1575861	AT2G04520	47	-	Chr2	1575774	1575775	AT2G04520.1	1.12127	-	1	86
Chr2	1575609	1575861	AT2G04520	47	-	Chr2	1575804	1575805	AT2G04520.1	10.2872	-	1	56
Chr2	1800142	1800394	AT2G05070	3861	-	Chr2	1800344	1800345	AT2G05070.1	21.9339	-	1	49
Chr2	2026160	2026412	AT2G05520	5566	+	Chr2	2026176	2026177	AT2G05520.1	2.26701	+	1	17
Chr2	2590195	2590447	AT2G06530	64	-	Chr2	2590312	2590313	AT2G06530.1	14.9818	-	1	134
Chr2	2590195	2590447	AT2G06530	64	-	Chr2	2590327	2590328	AT2G06530.1	0.282552	-	1	119
Chr2	2763559	2763811	AT2G06850	3093	+	Chr2	2763570	2763571	AT2G06850.1	0.790643	+	1	12
Chr2	5541023	5541275	AT2G13360	12284	-	Chr2	5541251	5541252	AT2G13360.1	14.396	-	1	23
Chr2	5541023	5541275	AT2G13360	12284	-	Chr2	5541259	5541260	AT2G13360.1	6.4986	-	1	15
Chr2	5541023	5541275	AT2G13360	12284	-	Chr2	5541263	5541264	AT2G13360.1	18.2677	-	1	11
Chr2	6053735	6053987	AT2G14285	11	-	Chr2	6053956	6053957	AT2G14285.1	2.35872	-	1	30
Chr2	6810495	6810747	AT2G15620	111	+	Chr2	6810539	6810540	AT2G15620.1	0.852769	+	1	45
Chr2	7153089	7153341	AT2G16500	2498	-	Chr2	7153322	7153323	AT2G16500.1	1.31526	-	1	18
Chr2	7153089	7153341	AT2G16500	2498	-	Chr2	7153324	7153325	AT2G16500.1	4.67464	-	1	16
Chr2	7153089	7153341	AT2G16500	2498	-	Chr2	7153340	7153341	AT2G16500.1	1.21241	-	1	0
Chr2	7864288	7864540	AT2G18090	86	+	Chr2	7864335	7864336	AT2G18090.1	2.06479	+	1	48
Chr2	7954421	7954673	AT2G18300	248	-	Chr2	7954662	7954663	AT2G18300.3	0.634025	-	1	10
Chr2	8736735	8736987	AT2G20260	1869	+	Chr2	8736762	8736763	AT2G20260.1	3.22248	+	1	28
Chr2	9006650	9006902	AT2G20960	62	+	Chr2	9006703	9006704	AT2G20960.1	5.55524	+	1	54
Chr2	9236547	9236799	AT2G21580	282	+	Chr2	9236602	9236603	AT2G21580.1	1.52399	+	1	56
Chr2	9266125	9266377	AT2G21660	24311	-	Chr2	9266348	9266349	AT2G21660.1	3.05036	-	1	28
Chr2	9266125	9266377	AT2G21660	24311	-	Chr2	9266374	9266375	AT2G21660.1	11.8103	-	1	2
Chr2	9527586	9527838	AT2G22430	73	-	Chr2	9527799	9527800	AT2G22430.1	0.0632693	-	1	38
Chr2	9527586	9527838	AT2G22430	73	-	Chr2	9527803	9527804	AT2G22430.1	0.0737979	-	1	34
Chr2	9527586	9527838	AT2G22430	73	-	Chr2	9527805	9527806	AT2G22430.1	0.306439	-	1	32
Chr2	9527586	9527838	AT2G22430	73	-	Chr2	9527816	9527817	AT2G22430.1	0.34297	-	1	21
Chr2	9627412	9627664	AT2G22660	108	+	Chr2	9627433	9627434	AT2G22660.2	1.8619	+	1	22
Chr2	9991484	9991736	AT2G23450	54	-	Chr2	9991616	9991617	AT2G23450.2	0.656299	-	1	119
Chr2	10137336	10137588	AT2G23810	137	-	Chr2	10137413	10137414	AT2G23810.1	2.90848	-	1	174
Chr2	10446031	10446283	AT2G24580	21	-	Chr2	10446193	10446194	AT2G24580.1	10.8035	-	1	89
Chr2	10566896	10567148	AT2G24790	155	+	Chr2	10566899	10566900	AT2G24790.1	7.73386	+	1	4
Chr2	10753833	10754085	AT2G25250	330	+	Chr2	10753879	10753880	AT2G25250.1	1.72408	+	1	47
Chr2	10831367	10831619	AT2G25450	5436	-	Chr2	10831599	10831600	AT2G25450.1	9.36774	-	1	19
Chr2	10831367	10831619	AT2G25450	5436	-	Chr2	10831609	10831610	AT2G25450.1	2.31972	-	1	9
Chr2	10850285	10850537	AT2G25490	117	-	Chr2	10850493	10850494	AT2G25490.1	0.87395	-	1	43
Chr2	11270150	11270402	AT2G26500	95	+	Chr2	11270222	11270223	AT2G26500.2	14.2848	+	1	73
Chr2	11283843	11284095	AT2G26530	55	-	Chr2	11284015	11284016	AT2G26530.1	11.2446	-	1	79
Chr2	11764595	11764847	AT2G27530	47	-	Chr2	11764796	11764797	AT2G27530.1	7.62181	-	1	50
Chr2	11816771	11817023	AT2G27710	3494	+	Chr2	11816774	11816775	AT2G27710.1	0.549947	+	1	4
Chr2	11816771	11817023	AT2G27710	3494	+	Chr2	11816776	11816777	AT2G27710.1	2.05956	+	1	6
Chr2	11821628	11821880	AT2G27730	531	-	Chr2	11821862	11821863	AT2G27730.1	6.49888	-	1	17
Chr2	12173319	12173571	AT2G28470	210	-	Chr2	12173555	12173556	AT2G28470.1	2.76612	-	1	15
Chr2	12276995	12277247	AT2G28630	428	-	Chr2	12277233	12277234	AT2G28630.1	11.4587	-	1	13
Chr2	12558049	12558301	AT2G29210	113	+	Chr2	12558119	12558120	AT2G29210.1	0.751111	+	1	71
Chr2	12558049	12558301	AT2G29210	113	+	Chr2	12558136	12558137	AT2G29210.1	3.48814	+	1	88
Chr2	12666974	12667226	AT2G29630	698	+	Chr2	12667077	12667078	AT2G29630.2	2.72361	+	1	104
Chr2	12684840	12685092	AT2G29670	229	-	Chr2	12684998	12684999	AT2G29670.1	0.34297	-	1	93
Chr2	12684840	12685092	AT2G29670	229	-	Chr2	12685025	12685026	AT2G29670.1	0.557011	-	1	66
Chr2	12684840	12685092	AT2G29670	229	-	Chr2	12685027	12685028	AT2G29670.1	3.48503	-	1	64
Chr2	13005350	13005602	AT2G30520	263	-	Chr2	13005592	13005593	AT2G30520.1	2.24995	-	1	9
Chr2	13045279	13045531	AT2G30620	251	+	Chr2	13045297	13045298	AT2G30620.1	14.3693	+	1	19
Chr2	13045279	13045531	AT2G30620	251	+	Chr2	13045318	13045319	AT2G30620.1	5.19629	+	1	40
Chr2	13108011	13108263	AT2G30766	11	+	Chr2	13108014	13108015	AT2G30766.1	3.6754	+	1	4
Chr2	13439631	13439883	AT2G31570	52	-	Chr2	13439789	13439790	AT2G31570.1	4.05931	-	1	93
Chr2	13450309	13450561	AT2G31610	1300	+	Chr2	13450327	13450328	AT2G31610.1	1.60299	+	1	19
Chr2	13864347	13864599	AT2G32690	45	-	Chr2	13864589	13864590	AT2G32690.1	1.83659	-	1	9
Chr2	13864347	13864599	AT2G32690	45	-	Chr2	13864591	13864592	AT2G32690.1	1.88391	-	1	7
Chr2	13864347	13864599	AT2G32690	45	-	Chr2	13864597	13864598	AT2G32690.1	2.53331	-	1	1
Chr2	14050907	14051159	AT2G33150	67	-	Chr2	14051033	14051034	AT2G33150.1	2.41614	-	1	125
Chr2	14523314	14523566	AT2G34420	19742	-	Chr2	14523559	14523560	AT2G34420.1	23.5985	-	1	6
Chr2	14523314	14523566	AT2G34420	19742	-	Chr2	14523563	14523564	AT2G34420.1	2.15106	-	1	2
Chr2	14665784	14666036	AT2G34770	97	+	Chr2	14665863	14665864	AT2G34770.1	5.02948	+	1	80
Chr2	14849532	14849784	AT2G35260	442	+	Chr2	14849574	14849575	AT2G35260.1	1.0832	+	1	43
Chr2	15030069	15030321	AT2G35750	238	-	Chr2	15030174	15030175	AT2G35750.1	47.674	-	1	146
Chr2	15030069	15030321	AT2G35750	238	-	Chr2	15030192	15030193	AT2G35750.1	16.1439	-	1	128
Chr2	15298203	15298455	AT2G36460	2566	-	Chr2	15298421	15298422	AT2G36460.1	8.97284	-	1	33
Chr2	15379698	15379950	AT2G36690	69	+	Chr2	15379706	15379707	AT2G36690.1	8.62771	+	1	9
Chr2	15445427	15445679	AT2G36830	14094	+	Chr2	15445430	15445431	AT2G36830.1	1.95856	+	1	4
Chr2	15481158	15481410	AT2G36880	330	-	Chr2	15481288	15481289	AT2G36880.1	0.353076	-	1	121
Chr2	15481158	15481410	AT2G36880	330	-	Chr2	15481296	15481297	AT2G36880.1	0.403293	-	1	113
Chr2	15481158	15481410	AT2G36880	330	-	Chr2	15481312	15481313	AT2G36880.1	0.509611	-	1	97
Chr2	15515137	15515389	AT2G36950	91	+	Chr2	15515209	15515210	AT2G36950.1	0.376199	+	1	73
Chr2	15636157	15636409	AT2G37220	356	-	Chr2	15636392	15636393	AT2G37220.1	1.16322	-	1	16
Chr2	15736762	15737014	AT2G37470	34	+	Chr2	15736769	15736770	AT2G37470.1	21.1705	+	1	8
Chr2	15757329	15757581	AT2G37550	93	-	Chr2	15757492	15757493	AT2G37550.1	14.3355	-	1	88
Chr2	15802504	15802756	AT2G37678	9	-	Chr2	15802696	15802697	AT2G37678.1	1.60299	-	1	59
Chr2	15972992	15973244	AT2G38120	268	+	Chr2	15973036	15973037	AT2G38120.1	0.267116	+	1	45
Chr2	16108355	16108607	AT2G38470	89	+	Chr2	16108355	16108356	AT2G38470.1	1.993	+	1	1
Chr2	16108355	16108607	AT2G38470	89	+	Chr2	16108386	16108387	AT2G38470.1	1.40961	+	1	32
Chr2	16416564	16416816	AT2G39310	661	-	Chr2	16416806	16416807	AT2G39310.1	3.1712	-	1	9
Chr2	16452638	16452890	AT2G39400	99	+	Chr2	16452642	16452643	AT2G39400.1	0.454472	+	1	5
Chr2	16573183	16573435	AT2G39730	3609	-	Chr2	16573431	16573432	AT2G39730.1	21.3601	-	1	3
Chr2	16573183	16573435	AT2G39730	3609	-	Chr2	16573434	16573435	AT2G39730.1	6.9684	-	1	0
Chr2	16588699	16588951	AT2G39770	98	+	Chr2	16588707	16588708	AT2G39770.1	0.110316	+	1	9
Chr2	16588699	16588951	AT2G39770	98	+	Chr2	16588796	16588797	AT2G39770.1	2.62217	+	1	98
Chr2	16643624	16643876	AT2G39870	7	+	Chr2	16643676	16643677	AT2G39870.1	2.03812	+	1	53
Chr2	16680239	16680491	AT2G39950	257	-	Chr2	16680476	16680477	AT2G39950.1	6.49175	-	1	14
Chr2	16680239	16680491	AT2G39950	257	-	Chr2	16680483	16680484	AT2G39950.1	18.2401	-	1	7
Chr2	16680239	16680491	AT2G39950	257	-	Chr2	16680486	16680487	AT2G39950.1	5.65021	-	1	4
Chr2	16680239	16680491	AT2G39950	257	-	Chr2	16680489	16680490	AT2G39950.1	14.5562	-	1	1
Chr2	16772154	16772406	AT2G40140	135	+	Chr2	16772176	16772177	AT2G40140.1	9.62107	+	1	23
Chr2	16772154	16772406	AT2G40140	135	+	Chr2	16772230	16772231	AT2G40140.1	0.727741	+	1	77
Chr2	17065434	17065686	AT2G40900	280	-	Chr2	17065668	17065669	AT2G40900.1	2.90825	-	1	17
Chr2	17138076	17138328	AT2G41100	5114	+	Chr2	17138086	17138087	AT2G41100.1	16.7129	+	1	11
Chr2	17138076	17138328	AT2G41100	5114	+	Chr2	17138099	17138100	AT2G41100.1	7.41214	+	1	24
Chr2	17267764	17268016	AT2G41420	25	-	Chr2	17267885	17267886	AT2G41420.1	0.665962	-	1	130
Chr2	17269285	17269537	AT2G41430	476	+	Chr2	17269285	17269286	AT2G41430.1	3.25461	+	1	1
Chr2	17269285	17269537	AT2G41430	476	+	Chr2	17269316	17269317	AT2G41430.1	12.0042	+	1	32
Chr2	17269285	17269537	AT2G41430	476	+	Chr2	17269384	17269385	AT2G41430.1	10.1817	+	1	100
Chr2	17357350	17357602	AT2G41630	283	-	Chr2	17357553	17357554	AT2G41630.1	11.1564	-	1	48
Chr2	17357350	17357602	AT2G41630	283	-	Chr2	17357593	17357594	AT2G41630.1	5.34352	-	1	8
Chr2	17777463	17777715	AT2G42690	1560	-	Chr2	17777684	17777685	AT2G42690.1	0.379598	-	1	30
Chr2	17886388	17886640	AT2G43010	16	+	Chr2	17886609	17886610	AT2G43010.1	2.06479	+	1	222
Chr2	17886388	17886640	AT2G43010	16	+	Chr2	17886611	17886612	AT2G43010.1	2.06479	+	1	224
Chr2	18226315	18226567	AT2G44060	119	+	Chr2	18226321	18226322	AT2G44060.1	3.99802	+	1	7
Chr2	18226315	18226567	AT2G44060	119	+	Chr2	18226353	18226354	AT2G44060.1	0.343992	+	1	39
Chr2	18226315	18226567	AT2G44060	119	+	Chr2	18226359	18226360	AT2G44060.1	3.35502	+	1	45
Chr2	18226315	18226567	AT2G44060	119	+	Chr2	18226366	18226367	AT2G44060.1	0.352569	+	1	52
Chr2	18226315	18226567	AT2G44060	119	+	Chr2	18226383	18226384	AT2G44060.1	1.93689	+	1	69
Chr2	18241688	18241940	AT2G44100	240	+	Chr2	18241699	18241700	AT2G44100.1	2.04049	+	1	12
Chr2	18328415	18328667	AT2G44410	83	+	Chr2	18328415	18328416	AT2G44410.1	2.69409	+	1	1
Chr2	18364750	18365002	AT2G44490	906	+	Chr2	18364770	18364771	AT2G44490.1	0.249876	+	1	21
Chr2	18364750	18365002	AT2G44490	906	+	Chr2	18364834	18364835	AT2G44490.1	16.2766	+	1	85
Chr2	18425179	18425431	AT2G44670	383	+	Chr2	18425182	18425183	AT2G44670.1	2.70955	+	1	4
Chr2	18495339	18495591	AT2G44840	20	+	Chr2	18495351	18495352	AT2G44840.1	11.2205	+	1	13
Chr2	18588011	18588263	AT2G45070	274	-	Chr2	18588252	18588253	AT2G45070.1	12.7122	-	1	10
Chr2	18626343	18626595	AT2G45180	6634	+	Chr2	18626348	18626349	AT2G45180.1	4.14425	+	1	6
Chr2	18743866	18744118	AT2G45470	967	-	Chr2	18744098	18744099	AT2G45470.1	2.62535	-	1	19
Chr2	18918859	18919111	AT2G45980	80	-	Chr2	18919009	18919010	AT2G45980.1	6.09137	-	1	101
Chr2	18965311	18965563	AT2G46170	185	+	Chr2	18965319	18965320	AT2G46170.1	5.67321	+	1	9
Chr2	19019004	19019256	AT2G46330	1692	-	Chr2	19019252	19019253	AT2G46330.1	1.0136	-	1	3
Chr2	19033721	19033973	AT2G46370	32	+	Chr2	19033792	19033793	AT2G46370.4	9.58286	+	1	72
Chr2	19065609	19065861	AT2G46450	12	+	Chr2	19065764	19065765	AT2G46450.1	0.379598	+	1	156
Chr2	19136030	19136282	AT2G46600	1344	+	Chr2	19136060	19136061	AT2G46600.1	1.28935	+	1	31
Chr2	19529788	19530040	AT2G47610	2854	+	Chr2	19529788	19529789	AT2G47610.1	6.6805	+	1	1
Chr2	19529788	19530040	AT2G47610	2854	+	Chr2	19529805	19529806	AT2G47610.1	9.78163	+	1	18
Chr2	19534595	19534847	AT2G47630	49	+	Chr2	19534617	19534618	AT2G47630.1	0.0422716	+	1	23
Chr3	128717	128969	AT3G01340	36	-	Chr3	128937	128938	AT3G01340.1	11.5266	-	1	31
Chr3	317066	317318	AT3G01910	525	-	Chr3	317291	317292	AT3G01910.1	5.29792	-	1	26
Chr3	317066	317318	AT3G01910	525	-	Chr3	317313	317314	AT3G01910.1	2.51453	-	1	4
Chr3	458391	458643	AT3G02290	10	+	Chr3	458437	458438	AT3G02290.1	14.4117	+	1	47
Chr3	509077	509329	AT3G02470	994	+	Chr3	509181	509182	AT3G02470.1	16.0198	+	1	105
Chr3	983110	983362	AT3G03850	20	+	Chr3	983116	983117	AT3G03850.1	4.92739	+	1	7
Chr3	1080996	1081248	AT3G04120	19829	+	Chr3	1081019	1081020	AT3G04120.1	1.33235	+	1	24
Chr3	1080996	1081248	AT3G04120	19829	+	Chr3	1081052	1081053	AT3G04120.1	3.97376	+	1	57
Chr3	1080996	1081248	AT3G04120	19829	+	Chr3	1081062	1081063	AT3G04120.1	7.13708	+	1	67
Chr3	1167307	1167559	AT3G04400	1457	+	Chr3	1167328	1167329	AT3G04400.1	2.27825	+	1	22
Chr3	1360909	1361161	AT3G04920	312	+	Chr3	1360946	1360947	AT3G04920.1	2.42974	+	1	38
Chr3	1591284	1591536	AT3G05490	24	+	Chr3	1591287	1591288	AT3G05490.1	2.19602	+	1	4
Chr3	1831673	1831925	AT3G06070	139	-	Chr3	1831883	1831884	AT3G06070.1	0.464233	-	1	41
Chr3	1876670	1876922	AT3G06190	82	-	Chr3	1876873	1876874	AT3G06190.1	2.13958	-	1	48
Chr3	2083047	2083299	AT3G06650	18	-	Chr3	2083227	2083228	AT3G06650.1	1.91328	-	1	71
Chr3	2088124	2088376	AT3G66654	259	+	Chr3	2088129	2088130	AT3G66654.1	0.117347	+	1	6
Chr3	2088124	2088376	AT3G66654	259	+	Chr3	2088150	2088151	AT3G66654.1	15.2647	+	1	27
Chr3	2088124	2088376	AT3G66654	259	+	Chr3	2088172	2088173	AT3G66654.1	5.90682	+	1	49
Chr3	2117728	2117980	AT3G06700	196	-	Chr3	2117917	2117918	AT3G06700.1	1.2028	-	1	62
Chr3	2299772	2300024	AT3G07230	323	+	Chr3	2299870	2299871	AT3G07230.1	4.93079	+	1	99
Chr3	2487344	2487596	AT3G07790	27	+	Chr3	2487391	2487392	AT3G07790.1	0.25199	+	1	48
Chr3	2487344	2487596	AT3G07790	27	+	Chr3	2487393	2487394	AT3G07790.1	1.25536	+	1	50
Chr3	2564101	2564353	AT3G08030	1395	+	Chr3	2564105	2564106	AT3G08030.1	7.74753	+	1	5
Chr3	2645193	2645445	AT3G08710	54	+	Chr3	2645216	2645217	AT3G08710.1	2.42974	+	1	24
Chr3	2653890	2654142	AT3G08730	86	-	Chr3	2654119	2654120	AT3G08730.1	0.938419	-	1	22
Chr3	2653890	2654142	AT3G08730	86	-	Chr3	2654131	2654132	AT3G08730.1	16.1541	-	1	10
Chr3	2653890	2654142	AT3G08730	86	-	Chr3	2654134	2654135	AT3G08730.1	0.941514	-	1	7
Chr3	2843529	2843781	AT3G09260	4271	-	Chr3	2843766	2843767	AT3G09260.1	1.01451	-	1	14
Chr3	3091487	3091739	AT3G10020	125	-	Chr3	3091678	3091679	AT3G10020.1	0.294674	-	1	60
Chr3	3281782	3282034	AT3G10525	184	-	Chr3	3282019	3282020	AT3G10525.1	8.13511	-	1	14
Chr3	3324789	3325041	AT3G10640	100	-	Chr3	3324931	3324932	AT3G10640.1	2.35226	-	1	109
Chr3	3442528	3442780	AT3G10985	251	+	Chr3	3442547	3442548	AT3G10985.1	0.538295	+	1	20
Chr3	3585542	3585794	AT3G11410	1338	-	Chr3	3585755	3585756	AT3G11410.1	1.47305	-	1	38
Chr3	3630233	3630485	AT3G11530	28	-	Chr3	3630384	3630385	AT3G11530.1	1.68143	-	1	100
Chr3	4012608	4012860	AT3G12630	544	+	Chr3	4012633	4012634	AT3G12630.1	2.81542	+	1	26
Chr3	4180538	4180790	AT3G13060	76	+	Chr3	4180620	4180621	AT3G13060.2	8.30798	+	1	83
Chr3	4431858	4432110	AT3G13570	28	-	Chr3	4432060	4432061	AT3G13570.1	2.57044	-	1	49
Chr3	4510965	4511217	AT3G13750	40	+	Chr3	4511034	4511035	AT3G13750.1	2.17228	+	1	70
Chr3	4510965	4511217	AT3G13750	40	+	Chr3	4511094	4511095	AT3G13750.1	1.75938	+	1	130
Chr3	4594669	4594921	AT3G13920	6084	-	Chr3	4594844	4594845	AT3G13920.2	19.2576	-	1	76
Chr3	4594669	4594921	AT3G13920	6084	-	Chr3	4594920	4594921	AT3G13920.2	2.61224	-	1	0
Chr3	4815239	4815491	AT3G14400	54	-	Chr3	4815476	4815477	AT3G14400.1	0.876041	-	1	14
Chr3	4818437	4818689	AT3G14415	164	+	Chr3	4818483	4818484	AT3G14415.2	3.40216	+	1	47
Chr3	4818437	4818689	AT3G14415	164	+	Chr3	4818491	4818492	AT3G14415.2	0.377997	+	1	55
Chr3	4818437	4818689	AT3G14415	164	+	Chr3	4818515	4818516	AT3G14415.2	0.270147	+	1	79
Chr3	4818437	4818689	AT3G14415	164	+	Chr3	4818659	4818660	AT3G14415.2	0.89021	+	1	223
Chr3	4821598	4821850	AT3G14420	18743	+	Chr3	4821605	4821606	AT3G14420.1	0.170842	+	1	8
Chr3	5121419	5121671	AT3G15210	229	+	Chr3	5121431	5121432	AT3G15210.1	0.363267	+	1	13
Chr3	5121419	5121671	AT3G15210	229	+	Chr3	5121457	5121458	AT3G15210.1	2.41727	+	1	39
Chr3	5121419	5121671	AT3G15210	229	+	Chr3	5121462	5121463	AT3G15210.1	5.25686	+	1	44
Chr3	5254274	5254526	AT3G15530	41	-	Chr3	5254485	5254486	AT3G15530.1	4.16336	-	1	40
Chr3	5330317	5330569	AT3G15730	1091	+	Chr3	5330363	5330364	AT3G15730.1	2.15839	+	1	47
Chr3	5330317	5330569	AT3G15730	1091	+	Chr3	5330383	5330384	AT3G15730.1	1.85278	+	1	67
Chr3	5330317	5330569	AT3G15730	1091	+	Chr3	5330393	5330394	AT3G15730.1	19.6949	+	1	77
Chr3	5505461	5505713	AT3G16240	7425	+	Chr3	5505466	5505467	AT3G16240.1	0.0988219	+	1	6
Chr3	5566345	5566597	AT3G16400	3280	+	Chr3	5566357	5566358	AT3G16400.1	1.55246	+	1	13
Chr3	5579416	5579668	AT3G16420	2806	+	Chr3	5579437	5579438	AT3G16420.1	2.89333	+	1	22
Chr3	5592614	5592866	AT3G16460	2237	+	Chr3	5592628	5592629	AT3G16460.1	10.9864	+	1	15
Chr3	5592614	5592866	AT3G16460	2237	+	Chr3	5592655	5592656	AT3G16460.1	16.4632	+	1	42
Chr3	5670567	5670819	AT3G16640	8214	-	Chr3	5670815	5670816	AT3G16640.1	7.3615	-	1	3
Chr3	5721102	5721354	AT3G16800	200	+	Chr3	5721120	5721121	AT3G16800.2	4.23023	+	1	19
Chr3	5953776	5954028	AT3G17390	82	-	Chr3	5953915	5953916	AT3G17390.1	0.928274	-	1	112
Chr3	5953776	5954028	AT3G17390	82	-	Chr3	5953921	5953922	AT3G17390.1	6.70399	-	1	106
Chr3	5953776	5954028	AT3G17390	82	-	Chr3	5953924	5953925	AT3G17390.1	6.71953	-	1	103
Chr3	5953776	5954028	AT3G17390	82	-	Chr3	5953946	5953947	AT3G17390.1	4.067	-	1	81
Chr3	5953776	5954028	AT3G17390	82	-	Chr3	5953949	5953950	AT3G17390.1	4.26768	-	1	78
Chr3	5992640	5992892	AT3G17510	183	-	Chr3	5992780	5992781	AT3G17510.1	2.61224	-	1	111
Chr3	5992640	5992892	AT3G17510	183	-	Chr3	5992867	5992868	AT3G17510.1	3.3062	-	1	24
Chr3	6191548	6191800	AT3G18080	34	+	Chr3	6191560	6191561	AT3G18080.1	1.45189	+	1	13
Chr3	6296850	6297102	AT3G18350	51	+	Chr3	6296886	6296887	AT3G18350.1	2.65951	+	1	37
Chr3	6453381	6453633	AT3G18740	735	+	Chr3	6453414	6453415	AT3G18740.1	0.420531	+	1	34
Chr3	6474883	6475135	AT3G18780	138	+	Chr3	6474926	6474927	AT3G18780.2	6.43884	+	1	44
Chr3	6564169	6564421	AT3G19030	52	-	Chr3	6564404	6564405	AT3G19030.1	6.82028	-	1	16
Chr3	6687158	6687410	AT3G19290	356	+	Chr3	6687188	6687189	AT3G19290.3	5.29792	+	1	31
Chr3	6840308	6840560	AT3G19680	51	+	Chr3	6840341	6840342	AT3G19680.1	7.1014	+	1	34
Chr3	7229409	7229661	AT3G20670	564	+	Chr3	7229411	7229412	AT3G20670.1	2.2386	+	1	3
Chr3	7229409	7229661	AT3G20670	564	+	Chr3	7229419	7229420	AT3G20670.1	1.56075	+	1	11
Chr3	7376880	7377132	AT3G21055	462	-	Chr3	7377081	7377082	AT3G21055.1	10.1552	-	1	50
Chr3	7835142	7835394	AT3G22200	308	+	Chr3	7835219	7835220	AT3G22200.2	4.3825	+	1	78
Chr3	8181550	8181802	AT3G23030	518	-	Chr3	8181790	8181791	AT3G23030.1	8.05156	-	1	11
Chr3	8181550	8181802	AT3G23030	518	-	Chr3	8181794	8181795	AT3G23030.1	19.9895	-	1	7
Chr3	8333031	8333283	AT3G23300	108	+	Chr3	8333119	8333120	AT3G23300.1	5.15174	+	1	89
Chr3	8414676	8414928	AT3G23470	133	+	Chr3	8414694	8414695	AT3G23470.1	2.88512	+	1	19
Chr3	8902498	8902750	AT3G24480	15	-	Chr3	8902669	8902670	AT3G24480.1	9.8534	-	1	80
Chr3	9271139	9271391	AT3G25520	1075	-	Chr3	9271349	9271350	AT3G25520.1	3.71842	-	1	41
Chr3	9271139	9271391	AT3G25520	1075	-	Chr3	9271352	9271353	AT3G25520.1	1.44446	-	1	38
Chr3	9537036	9537288	AT3G26100	19	+	Chr3	9537109	9537110	AT3G26100.2	1.7593	+	1	74
Chr3	9671515	9671767	AT3G26430	88	+	Chr3	9671526	9671527	AT3G26420.1	1.19577	+	1	12
Chr3	9671515	9671767	AT3G26430	88	+	Chr3	9671543	9671544	AT3G26420.1	18.6186	+	1	29
Chr3	9671515	9671767	AT3G26430	88	+	Chr3	9671581	9671582	AT3G26420.1	1.35794	+	1	67
Chr3	9671515	9671767	AT3G26430	88	+	Chr3	9671526	9671527	AT3G26430.1	1.19577	+	1	12
Chr3	9671515	9671767	AT3G26430	88	+	Chr3	9671543	9671544	AT3G26430.1	18.6186	+	1	29
Chr3	9671515	9671767	AT3G26430	88	+	Chr3	9671581	9671582	AT3G26430.1	1.35794	+	1	67
Chr3	9671515	9671767	AT3G26420	88	+	Chr3	9671526	9671527	AT3G26420.1	1.19577	+	1	12
Chr3	9671515	9671767	AT3G26420	88	+	Chr3	9671543	9671544	AT3G26420.1	18.6186	+	1	29
Chr3	9671515	9671767	AT3G26420	88	+	Chr3	9671581	9671582	AT3G26420.1	1.35794	+	1	67
Chr3	9671515	9671767	AT3G26420	88	+	Chr3	9671526	9671527	AT3G26430.1	1.19577	+	1	12
Chr3	9671515	9671767	AT3G26420	88	+	Chr3	9671543	9671544	AT3G26430.1	18.6186	+	1	29
Chr3	9671515	9671767	AT3G26420	88	+	Chr3	9671581	9671582	AT3G26430.1	1.35794	+	1	67
Chr3	9712410	9712662	AT3G26510	246	-	Chr3	9712589	9712590	AT3G26510.5	0.344586	-	1	72
Chr3	9795096	9795348	AT3G26650	81	+	Chr3	9795213	9795214	AT3G26650.1	8.9833	+	1	118
Chr3	9989538	9989790	AT3G27090	455	+	Chr3	9989600	9989601	AT3G27090.1	3.5776	+	1	63
Chr3	9989538	9989790	AT3G27090	455	+	Chr3	9989617	9989618	AT3G27090.1	12.3021	+	1	80
Chr3	10287499	10287751	AT3G27770	24	-	Chr3	10287686	10287687	AT3G27770.1	2.25856	-	1	64
Chr3	10287499	10287751	AT3G27770	24	-	Chr3	10287724	10287725	AT3G27770.1	14.4317	-	1	26
Chr3	10877256	10877508	AT3G28860	54	-	Chr3	10877494	10877495	AT3G28860.1	7.75316	-	1	13
Chr3	10877256	10877508	AT3G28860	54	-	Chr3	10877505	10877506	AT3G28860.1	1.57255	-	1	2
Chr3	10911241	10911493	AT3G28910	26	+	Chr3	10911254	10911255	AT3G28910.1	7.34913	+	1	14
Chr3	10911241	10911493	AT3G28910	26	+	Chr3	10911258	10911259	AT3G28910.1	1.87708	+	1	18
Chr3	11268978	11269230	AT3G29360	3369	-	Chr3	11269193	11269194	AT3G29360.1	0.327427	-	1	36
Chr3	11268978	11269230	AT3G29360	3369	-	Chr3	11269198	11269199	AT3G29360.1	0.809937	-	1	31
Chr3	11268978	11269230	AT3G29360	3369	-	Chr3	11269216	11269217	AT3G29360.1	0.387933	-	1	13
Chr3	16020003	16020255	AT3G44340	96	-	Chr3	16020216	16020217	AT3G44340.1	0.827037	-	1	38
Chr3	16271650	16271902	AT3G44720	2010	+	Chr3	16271662	16271663	AT3G44720.1	21.6247	+	1	13
Chr3	17179825	17180077	AT3G46620	349	-	Chr3	17180052	17180053	AT3G46620.1	13.0846	-	1	24
Chr3	17179825	17180077	AT3G46620	349	-	Chr3	17180058	17180059	AT3G46620.1	63.8278	-	1	18
Chr3	17454434	17454686	AT3G47370	311	-	Chr3	17454634	17454635	AT3G47370.2	3.98668	-	1	51
Chr3	17760645	17760897	AT3G48100	16	-	Chr3	17760812	17760813	AT3G48100.1	0.271378	-	1	84
Chr3	17778388	17778640	AT3G48140	90	+	Chr3	17778397	17778398	AT3G48140.1	0.45341	+	1	10
Chr3	17910278	17910530	AT3G48360	635	-	Chr3	17910517	17910518	AT3G48360.1	2.49108	-	1	12
Chr3	18037952	18038204	AT3G48690	877	-	Chr3	18038168	18038169	AT3G48690.1	0.117927	-	1	35
Chr3	18142017	18142269	AT3G48930	2689	-	Chr3	18142212	18142213	AT3G48930.1	0.540886	-	1	56
Chr3	18142017	18142269	AT3G48930	2689	-	Chr3	18142237	18142238	AT3G48930.1	0.870151	-	1	31
Chr3	18377573	18377825	AT3G49590	27	+	Chr3	18377637	18377638	AT3G49590.3	1.75359	+	1	65
Chr3	18441948	18442200	AT3G49720	126	-	Chr3	18442104	18442105	AT3G49720.1	6.96047	-	1	95
Chr3	18465673	18465925	AT3G49780	200	+	Chr3	18465682	18465683	AT3G49780.1	0.634455	+	1	10
Chr3	18534021	18534273	AT3G49990	123	-	Chr3	18534245	18534246	AT3G49990.1	5.29792	-	1	27
Chr3	18534021	18534273	AT3G49990	123	-	Chr3	18534253	18534254	AT3G49990.1	5.26933	-	1	19
Chr3	18935812	18936064	AT3G50950	1071	+	Chr3	18935855	18935856	AT3G50950.2	2.75617	+	1	44
Chr3	19008172	19008424	AT3G51160	153	-	Chr3	19008368	19008369	AT3G51160.1	3.65874	-	1	55
Chr3	19008172	19008424	AT3G51160	153	-	Chr3	19008380	19008381	AT3G51160.1	3.74365	-	1	43
Chr3	19013390	19013642	AT3G51180	10	+	Chr3	19013508	19013509	AT3G51180.1	1.8512	+	1	119
Chr3	19120679	19120931	AT3G51550	30	-	Chr3	19120806	19120807	AT3G51550.1	1.35666	-	1	124
Chr3	19138932	19139184	AT3G51600	2558	-	Chr3	19139162	19139163	AT3G51600.1	2.38222	-	1	21
Chr3	19138932	19139184	AT3G51600	2558	-	Chr3	19139166	19139167	AT3G51600.1	2.20015	-	1	17
Chr3	19228896	19229148	AT3G51840	43	-	Chr3	19229015	19229016	AT3G51840.1	1.31141	-	1	132
Chr3	19281066	19281318	AT3G51950	126	-	Chr3	19281177	19281178	AT3G51950.1	2.17492	-	1	140
Chr3	19281066	19281318	AT3G51950	126	-	Chr3	19281182	19281183	AT3G51950.1	5.77615	-	1	135
Chr3	19281066	19281318	AT3G51950	126	-	Chr3	19281190	19281191	AT3G51950.1	2.28093	-	1	127
Chr3	19281066	19281318	AT3G51950	126	-	Chr3	19281231	19281232	AT3G51950.1	0.245406	-	1	86
Chr3	19328715	19328967	AT3G52120	824	+	Chr3	19328730	19328731	AT3G52120.1	5.20807	+	1	16
Chr3	19406990	19407242	AT3G52340	15	+	Chr3	19407093	19407094	AT3G52340.1	1.9849	+	1	104
Chr3	19426843	19427095	AT3G52400	498	-	Chr3	19427056	19427057	AT3G52400.1	2.71977	-	1	38
Chr3	19426843	19427095	AT3G52400	498	-	Chr3	19427072	19427073	AT3G52400.1	6.93451	-	1	22
Chr3	19569399	19569651	AT3G52800	85	+	Chr3	19569468	19569469	AT3G52800.1	28.2322	+	1	70
Chr3	19569399	19569651	AT3G52800	85	+	Chr3	19569470	19569471	AT3G52800.1	1.04842	+	1	72
Chr3	19569399	19569651	AT3G52800	85	+	Chr3	19569487	19569488	AT3G52800.1	12.5079	+	1	89
Chr3	19569399	19569651	AT3G52800	85	+	Chr3	19569499	19569500	AT3G52800.1	6.72933	+	1	101
Chr3	19569399	19569651	AT3G52800	85	+	Chr3	19569502	19569503	AT3G52800.1	1.11735	+	1	104
Chr3	19628692	19628944	AT3G52930	13920	-	Chr3	19628875	19628876	AT3G52930.1	3.856	-	1	68
Chr3	19628692	19628944	AT3G52930	13920	-	Chr3	19628879	19628880	AT3G52930.1	0.91877	-	1	64
Chr3	19805298	19805550	AT3G53420	44	-	Chr3	19805512	19805513	AT3G53420.1	1.10563	-	1	37
Chr3	19822735	19822987	AT3G53470	20	+	Chr3	19822772	19822773	AT3G53470.2	8.68057	+	1	38
Chr3	19864274	19864526	AT3G53570	37	-	Chr3	19864442	19864443	AT3G53570.1	2.71246	-	1	83
Chr3	19951492	19951744	AT3G53870	2884	+	Chr3	19951528	19951529	AT3G53870.1	4.77463	+	1	37
Chr3	19951492	19951744	AT3G53870	2884	+	Chr3	19951532	19951533	AT3G53870.1	2.42252	+	1	41
Chr3	20178751	20179003	AT3G54500	59	-	Chr3	20178973	20178974	AT3G54500.3	27.4999	-	1	29
Chr3	20178751	20179003	AT3G54500	59	-	Chr3	20178981	20178982	AT3G54500.3	9.95835	-	1	21
Chr3	20178751	20179003	AT3G54500	59	-	Chr3	20178986	20178987	AT3G54500.3	3.30415	-	1	16
Chr3	20178751	20179003	AT3G54500	59	-	Chr3	20178990	20178991	AT3G54500.3	0.441579	-	1	12
Chr3	20178751	20179003	AT3G54500	59	-	Chr3	20178993	20178994	AT3G54500.3	0.541279	-	1	9
Chr3	20178751	20179003	AT3G54500	59	-	Chr3	20178997	20178998	AT3G54500.3	3.67682	-	1	5
Chr3	20338198	20338450	AT3G54880	53	-	Chr3	20338420	20338421	AT3G54880.1	0.368159	-	1	29
Chr3	20338198	20338450	AT3G54880	53	-	Chr3	20338423	20338424	AT3G54880.1	0.368159	-	1	26
Chr3	20338198	20338450	AT3G54880	53	-	Chr3	20338434	20338435	AT3G54880.1	21.6423	-	1	15
Chr3	20340740	20340992	AT3G54890	42425	-	Chr3	20340965	20340966	AT3G54890.1	9.34083	-	1	26
Chr3	20340740	20340992	AT3G54890	42425	-	Chr3	20340989	20340990	AT3G54890.1	0.102399	-	1	2
Chr3	20522762	20523014	AT3G55360	33	-	Chr3	20522901	20522902	AT3G55360.1	0.956833	-	1	112
Chr3	20553697	20553949	AT3G55440	7657	+	Chr3	20553723	20553724	AT3G55440.1	0.375826	+	1	27
Chr3	20703303	20703555	AT3G55770	68	+	Chr3	20703354	20703355	AT3G55770.7	1.91212	+	1	52
Chr3	20776283	20776535	AT3G55980	110	+	Chr3	20776425	20776426	AT3G55980.1	3.18131	+	1	143
Chr3	20776283	20776535	AT3G55980	110	+	Chr3	20776429	20776430	AT3G55980.1	32.5704	+	1	147
Chr3	20800650	20800902	AT3G56050	60	-	Chr3	20800847	20800848	AT3G56050.1	1.44446	-	1	54
Chr3	20836907	20837159	AT3G56150	269	-	Chr3	20837107	20837108	AT3G56150.1	1.63639	-	1	51
Chr3	20864241	20864493	AT3G56240	2110	-	Chr3	20864473	20864474	AT3G56240.1	1.94496	-	1	19
Chr3	20893170	20893422	AT3G56340	949	-	Chr3	20893393	20893394	AT3G56340.1	1.14208	-	1	28
Chr3	20893170	20893422	AT3G56340	949	-	Chr3	20893404	20893405	AT3G56340.1	4.98313	-	1	17
Chr3	20896350	20896602	AT3G56360	11	+	Chr3	20896568	20896569	AT3G56360.1	42.6451	+	1	219
Chr3	20896350	20896602	AT3G56360	11	+	Chr3	20896593	20896594	AT3G56360.1	2.39158	+	1	244
Chr3	21059914	21060166	AT3G56880	619	+	Chr3	21059917	21059918	AT3G56880.1	0.147614	+	1	4
Chr3	21076539	21076791	AT3G56940	1571	+	Chr3	21076559	21076560	AT3G56940.1	13.9119	+	1	21
Chr3	21250844	21251096	AT3G57410	19	-	Chr3	21251036	21251037	AT3G57410.1	6.77705	-	1	59
Chr3	21261932	21262184	AT3G57450	638	+	Chr3	21261939	21261940	AT3G57450.1	25.0833	+	1	8
Chr3	21261932	21262184	AT3G57450	638	+	Chr3	21261944	21261945	AT3G57450.1	2.52415	+	1	13
Chr3	21292908	21293160	AT3G57520	3786	-	Chr3	21292992	21292993	AT3G57520.1	14.264	-	1	167
Chr3	21292908	21293160	AT3G57520	3786	-	Chr3	21293036	21293037	AT3G57520.1	4.27915	-	1	123
Chr3	21299375	21299627	AT3G57530	60	-	Chr3	21299448	21299449	AT3G57530.1	0.204896	-	1	178
Chr3	21894104	21894356	AT3G59220	161	+	Chr3	21894113	21894114	AT3G59220.1	0.011208	+	1	10
Chr3	21910435	21910687	AT3G59280	22	-	Chr3	21910625	21910626	AT3G59280.1	5.62245	-	1	61
Chr3	21949470	21949722	AT3G59400	10	-	Chr3	21949702	21949703	AT3G59400.1	4.04742	-	1	19
Chr3	21949470	21949722	AT3G59400	10	-	Chr3	21949712	21949713	AT3G59400.1	15.3609	-	1	9
Chr3	22086379	22086631	AT3G59780	26	+	Chr3	22086497	22086498	AT3G59780.1	0.809937	+	1	119
Chr3	22086379	22086631	AT3G59780	26	+	Chr3	22086544	22086545	AT3G59780.1	0.205718	+	1	166
Chr3	22142858	22143110	AT3G59940	27	+	Chr3	22142901	22142902	AT3G59940.1	13.2729	+	1	44
Chr3	22142858	22143110	AT3G59940	27	+	Chr3	22142911	22142912	AT3G59940.1	0.472188	+	1	54
Chr3	22142858	22143110	AT3G59940	27	+	Chr3	22142913	22142914	AT3G59940.1	3.29894	+	1	56
Chr3	22142858	22143110	AT3G59940	27	+	Chr3	22142920	22142921	AT3G59940.1	14.7322	+	1	63
Chr3	22268744	22268996	AT3G60245	810	+	Chr3	22268783	22268784	AT3G60245.1	4.25219	+	1	40
Chr3	22810497	22810749	AT3G61640	32	-	Chr3	22810686	22810687	AT3G61640.1	5.46219	-	1	62
Chr3	22902104	22902356	AT3G61860	10	-	Chr3	22902285	22902286	AT3G61860.1	2.2018	-	1	70
Chr3	22902104	22902356	AT3G61860	10	-	Chr3	22902289	22902290	AT3G61860.1	18.8739	-	1	66
Chr3	23004070	23004322	AT3G62120	313	-	Chr3	23004240	23004241	AT3G62120.1	0.0467612	-	1	81
Chr3	23090947	23091199	AT3G62410	1124	+	Chr3	23090993	23090994	AT3G62410.1	3.89487	+	1	47
Chr3	23136110	23136362	AT3G62550	116	+	Chr3	23136112	23136113	AT3G62550.1	1.68143	+	1	3
Chr3	23136110	23136362	AT3G62550	116	+	Chr3	23136119	23136120	AT3G62550.1	13.3552	+	1	10
Chr3	23201153	23201405	AT3G62720	41	+	Chr3	23201313	23201314	AT3G62720.1	2.12002	+	1	161
Chr3	23241952	23242204	AT3G62860	235	-	Chr3	23242185	23242186	AT3G62860.1	1.47805	-	1	18
Chr3	23241952	23242204	AT3G62860	235	-	Chr3	23242199	23242200	AT3G62860.1	5.26767	-	1	4
Chr3	23244097	23244349	AT3G62870	149	-	Chr3	23244291	23244292	AT3G62870.1	1.60922	-	1	57
Chr3	23244097	23244349	AT3G62870	149	-	Chr3	23244294	23244295	AT3G62870.1	6.83891	-	1	54
Chr3	23244097	23244349	AT3G62870	149	-	Chr3	23244299	23244300	AT3G62870.1	10.0621	-	1	49
Chr3	23244097	23244349	AT3G62870	149	-	Chr3	23244313	23244314	AT3G62870.1	2.00735	-	1	35
Chr3	23244097	23244349	AT3G62870	149	-	Chr3	23244317	23244318	AT3G62870.1	1.63123	-	1	31
Chr3	23412070	23412322	AT3G63400	148	+	Chr3	23412136	23412137	AT3G63400.1	5.15174	+	1	67
Chr3	23437086	23437338	AT3G63460	15	-	Chr3	23437304	23437305	AT3G63460.1	0.690035	-	1	33
Chr4	128627	128879	AT4G00300	49	+	Chr4	128675	128676	AT4G00300.1	3.89487	+	1	49
Chr4	252346	252598	AT4G00585	104	-	Chr4	252529	252530	AT4G00585.1	0.0117579	-	1	68
Chr4	334730	334982	AT4G00780	360	+	Chr4	334731	334732	AT4G00780.1	2.50677	+	1	2
Chr4	798035	798287	AT4G01850	661	-	Chr4	798236	798237	AT4G01850.1	0.38568	-	1	50
Chr4	798035	798287	AT4G01850	661	-	Chr4	798243	798244	AT4G01850.1	8.40474	-	1	43
Chr4	798035	798287	AT4G01850	661	-	Chr4	798282	798283	AT4G01850.1	1.24477	-	1	4
Chr4	1046746	1046998	AT4G02380	1025	-	Chr4	1046935	1046936	AT4G02380.1	3.73103	-	1	62
Chr4	1046746	1046998	AT4G02380	1025	-	Chr4	1046995	1046996	AT4G02380.1	1.03572	-	1	2
Chr4	1075627	1075879	AT4G02450	764	-	Chr4	1075864	1075865	AT4G02450.1	1.42628	-	1	14
Chr4	1075627	1075879	AT4G02450	764	-	Chr4	1075867	1075868	AT4G02450.1	1.36441	-	1	11
Chr4	1104570	1104822	AT4G02510	14	+	Chr4	1104603	1104604	AT4G02510.1	3.18382	+	1	34
Chr4	1104570	1104822	AT4G02510	14	+	Chr4	1104608	1104609	AT4G02510.1	8.83783	+	1	39
Chr4	1117152	1117404	AT4G02540	114	+	Chr4	1117157	1117158	AT4G02540.1	8.08978	+	1	6
Chr4	1279778	1280030	AT4G02890	4368	-	Chr4	1279987	1279988	AT4G02890.3	4.9517	-	1	42
Chr4	1279778	1280030	AT4G02890	4368	-	Chr4	1280017	1280018	AT4G02890.3	6.15724	-	1	12
Chr4	2445857	2446109	AT4G04830	739	+	Chr4	2445857	2445858	AT4G04830.1	5.45576	+	1	1
Chr4	2589111	2589363	AT4G05050	13151	-	Chr4	2589318	2589319	AT4G05050.1	0.49352	-	1	44
Chr4	2589111	2589363	AT4G05050	13151	-	Chr4	2589332	2589333	AT4G05050.1	0.505191	-	1	30
Chr4	2589111	2589363	AT4G05050	13151	-	Chr4	2589350	2589351	AT4G05050.1	36.2491	-	1	12
Chr4	2718186	2718438	AT4G05320	47033	+	Chr4	2718197	2718198	AT4G05320.2	166.344	+	1	12
Chr4	2718186	2718438	AT4G05320	47033	+	Chr4	2718230	2718231	AT4G05320.2	16.563	+	1	45
Chr4	2718186	2718438	AT4G05320	47033	+	Chr4	2718238	2718239	AT4G05320.2	8.05571	+	1	53
Chr4	5380368	5380620	AT4G08460	226	-	Chr4	5380558	5380559	AT4G08460.1	0.0826655	-	1	61
Chr4	5417325	5417577	AT4G08520	159	+	Chr4	5417359	5417360	AT4G08520.1	2.6435	+	1	35
Chr4	5740302	5740554	AT4G08950	637	+	Chr4	5740304	5740305	AT4G08950.1	3.82854	+	1	3
Chr4	5792205	5792457	AT4G09030	61	+	Chr4	5792219	5792220	AT4G09030.1	3.24562	+	1	15
Chr4	5992991	5993243	AT4G09460	69	+	Chr4	5993004	5993005	AT4G09460.1	0.539475	+	1	14
Chr4	6132898	6133150	AT4G09720	14	+	Chr4	6133089	6133090	AT4G09720.3	0.492006	+	1	192
Chr4	6173726	6173978	AT4G09800	598	+	Chr4	6173786	6173787	AT4G09800.1	1.44446	+	1	61
Chr4	6408109	6408361	AT4G10340	778	+	Chr4	6408154	6408155	AT4G10340.1	4.62838	+	1	46
Chr4	6799948	6800200	AT4G11150	206	+	Chr4	6800000	6800001	AT4G11150.1	4.22189	+	1	53
Chr4	6864095	6864347	AT4G11280	1043	+	Chr4	6864101	6864102	AT4G11280.1	10.9274	+	1	7
Chr4	6864095	6864347	AT4G11280	1043	+	Chr4	6864111	6864112	AT4G11280.1	7.75779	+	1	17
Chr4	7004336	7004588	AT4G11570	314	+	Chr4	7004380	7004381	AT4G11570.1	2.65949	+	1	45
Chr4	7214708	7214960	AT4G12040	1197	+	Chr4	7214732	7214733	AT4G12040.1	6.43942	+	1	25
Chr4	7401658	7401910	AT4G12470	1404	-	Chr4	7401892	7401893	AT4G12470.1	2.02376	-	1	17
Chr4	7406687	7406939	AT4G12480	539	-	Chr4	7406938	7406939	AT4G12480.1	8.65952	-	1	0
Chr4	7773437	7773689	AT4G13350	170	-	Chr4	7773657	7773658	AT4G13350.1	1.71886	-	1	31
Chr4	7807619	7807871	AT4G13430	608	-	Chr4	7807840	7807841	AT4G13430.1	8.04294	-	1	30
Chr4	7858181	7858433	AT4G13510	5527	+	Chr4	7858215	7858216	AT4G13510.1	1.6698	+	1	35
Chr4	8020953	8021205	AT4G13850	1820	+	Chr4	8020953	8020954	AT4G13850.1	7.75468	+	1	1
Chr4	8049841	8050093	AT4G13930	3151	-	Chr4	8050087	8050088	AT4G13930.1	1.99288	-	1	5
Chr4	8049841	8050093	AT4G13930	3151	-	Chr4	8050092	8050093	AT4G13930.1	19.2086	-	1	0
Chr4	8054858	8055110	AT4G13940	4753	+	Chr4	8054860	8054861	AT4G13940.1	23.1128	+	1	3
Chr4	8218376	8218628	AT4G14270	293	+	Chr4	8218387	8218388	AT4G14270.1	19.7951	+	1	12
Chr4	8520218	8520470	AT4G14880	103	-	Chr4	8520372	8520373	AT4G14880.1	2.74046	-	1	97
Chr4	8520218	8520470	AT4G14880	103	-	Chr4	8520382	8520383	AT4G14880.1	10.6985	-	1	87
Chr4	8520218	8520470	AT4G14880	103	-	Chr4	8520391	8520392	AT4G14880.1	1.08329	-	1	78
Chr4	8520218	8520470	AT4G14880	103	-	Chr4	8520396	8520397	AT4G14880.1	4.11193	-	1	73
Chr4	8520834	8521086	AT4G14890	72	+	Chr4	8520869	8520870	AT4G14890.1	4.43967	+	1	36
Chr4	8520834	8521086	AT4G14890	72	+	Chr4	8520877	8520878	AT4G14890.1	10.2049	+	1	44
Chr4	8843604	8843856	AT4G15470	2035	+	Chr4	8843623	8843624	AT4G15470.1	21.1832	+	1	20
Chr4	9254551	9254803	AT4G16380	175	+	Chr4	9254603	9254604	AT4G16380.1	9.66781	+	1	53
Chr4	9254551	9254803	AT4G16380	175	+	Chr4	9254607	9254608	AT4G16380.1	6.72892	+	1	57
Chr4	9663558	9663810	AT4G17230	16	-	Chr4	9663695	9663696	AT4G17230.1	1.26104	-	1	114
Chr4	9663558	9663810	AT4G17230	16	-	Chr4	9663698	9663699	AT4G17230.1	1.01774	-	1	111
Chr4	9663558	9663810	AT4G17230	16	-	Chr4	9663741	9663742	AT4G17230.1	6.83291	-	1	68
Chr4	9663558	9663810	AT4G17230	16	-	Chr4	9663764	9663765	AT4G17230.1	1.30637	-	1	45
Chr4	9739675	9739927	AT4G17460	206	+	Chr4	9739793	9739794	AT4G17460.1	0.805837	+	1	119
Chr4	9739675	9739927	AT4G17460	206	+	Chr4	9739843	9739844	AT4G17460.1	0.706923	+	1	169
Chr4	9759323	9759575	AT4G17500	275	+	Chr4	9759323	9759324	AT4G17500.1	2.19602	+	1	1
Chr4	9759323	9759575	AT4G17500	275	+	Chr4	9759330	9759331	AT4G17500.1	1.8053	+	1	8
Chr4	9775342	9775594	AT4G17530	1075	-	Chr4	9775437	9775438	AT4G17530.1	6.07268	-	1	156
Chr4	9775342	9775594	AT4G17530	1075	-	Chr4	9775537	9775538	AT4G17530.1	5.25961	-	1	56
Chr4	9775342	9775594	AT4G17530	1075	-	Chr4	9775581	9775582	AT4G17530.1	0.0313837	-	1	12
Chr4	10498858	10499110	AT4G19200	117	+	Chr4	10498922	10498923	AT4G19200.1	7.43378	+	1	65
Chr4	10498858	10499110	AT4G19200	117	+	Chr4	10498928	10498929	AT4G19200.1	6.77124	+	1	71
Chr4	10590339	10590591	AT4G19420	161	-	Chr4	10590515	10590516	AT4G19420.1	0.00048445	-	1	75
Chr4	10590339	10590591	AT4G19420	161	-	Chr4	10590517	10590518	AT4G19420.1	2.45341	-	1	73
Chr4	10714457	10714709	AT4G19700	262	-	Chr4	10714656	10714657	AT4G19700.1	4.05931	-	1	52
Chr4	11016339	11016591	AT4G20410	16	-	Chr4	11016492	11016493	AT4G20410.1	2.28714	-	1	98
Chr4	11035624	11035876	AT4G20480	230	-	Chr4	11035855	11035856	AT4G20480.1	3.10926	-	1	20
Chr4	11294156	11294408	AT4G21192	12	+	Chr4	11294207	11294208	AT4G21192.1	2.8096	+	1	52
Chr4	11542036	11542288	AT4G21710	105	-	Chr4	11542256	11542257	AT4G21710.1	0.572186	-	1	31
Chr4	11542036	11542288	AT4G21710	105	-	Chr4	11542284	11542285	AT4G21710.1	2.50319	-	1	3
Chr4	11572788	11573040	AT4G21800	421	+	Chr4	11572798	11572799	AT4G21800.1	2.65951	+	1	11
Chr4	12837351	12837603	AT4G24972	70	+	Chr4	12837363	12837364	AT4G24972.1	4.65555	+	1	13
Chr4	12864612	12864864	AT4G25030	65	+	Chr4	12864657	12864658	AT4G25030.1	7.65502	+	1	46
Chr4	12909592	12909844	AT4G25170	62	+	Chr4	12909618	12909619	AT4G25170.2	2.11356	+	1	27
Chr4	12913753	12914005	AT4G25180	89	-	Chr4	12913992	12913993	AT4G25180.1	11.8541	-	1	12
Chr4	12913753	12914005	AT4G25180	89	-	Chr4	12914000	12914001	AT4G25180.1	48.3247	-	1	4
Chr4	13024569	13024821	AT4G25500	375	+	Chr4	13024606	13024607	AT4G25500.1	1.12127	+	1	38
Chr4	13128644	13128896	AT4G25810	425	+	Chr4	13128645	13128646	AT4G25810.1	1.71886	+	1	2
Chr4	13391290	13391542	AT4G26530	103	+	Chr4	13391526	13391527	AT4G26530.1	0.52525	+	1	237
Chr4	13664045	13664297	AT4G27280	13	-	Chr4	13664185	13664186	AT4G27280.1	3.4783	-	1	111
Chr4	13664045	13664297	AT4G27280	13	-	Chr4	13664282	13664283	AT4G27280.1	0.549197	-	1	14
Chr4	13735049	13735301	AT4G27470	17	+	Chr4	13735107	13735108	AT4G27470.1	17.5311	+	1	59
Chr4	13735049	13735301	AT4G27470	17	+	Chr4	13735113	13735114	AT4G27470.1	9.78861	+	1	65
Chr4	13917246	13917498	AT4G27960	40	-	Chr4	13917383	13917384	AT4G27960.2	5.47509	-	1	114
Chr4	13917246	13917498	AT4G27960	40	-	Chr4	13917421	13917422	AT4G27960.2	0.0632693	-	1	76
Chr4	13945450	13945702	AT4G28060	67	-	Chr4	13945657	13945658	AT4G28060.1	5.78012	-	1	44
Chr4	13998093	13998345	AT4G28240	1258	-	Chr4	13998264	13998265	AT4G28240.1	2.78462	-	1	80
Chr4	14135009	14135261	AT4G28610	307	-	Chr4	14135226	14135227	AT4G28610.1	3.96312	-	1	34
Chr4	14203725	14203977	AT4G28750	169	-	Chr4	14203935	14203936	AT4G28750.1	0.0640449	-	1	41
Chr4	14469917	14470169	AT4G29410	318	-	Chr4	14470163	14470164	AT4G29410.1	5.05532	-	1	5
Chr4	14554921	14555173	AT4G29720	229	-	Chr4	14555141	14555142	AT4G29720.1	4.3825	-	1	31
Chr4	14554921	14555173	AT4G29720	229	-	Chr4	14555155	14555156	AT4G29720.1	9.73521	-	1	17
Chr4	14657052	14657304	AT4G29950	18	+	Chr4	14657061	14657062	AT4G29950.1	12.5866	+	1	10
Chr4	14775806	14776058	AT4G30190	1988	-	Chr4	14776016	14776017	AT4G30190.2	2.78759	-	1	41
Chr4	14775806	14776058	AT4G30190	1988	-	Chr4	14776055	14776056	AT4G30190.2	3.38726	-	1	2
Chr4	14820284	14820536	AT4G30270	418	-	Chr4	14820487	14820488	AT4G30270.1	3.48427	-	1	48
Chr4	14820284	14820536	AT4G30270	418	-	Chr4	14820509	14820510	AT4G30270.1	6.4935	-	1	26
Chr4	14883170	14883422	AT4G30440	401	-	Chr4	14883346	14883347	AT4G30440.1	4.78915	-	1	75
Chr4	14883170	14883422	AT4G30440	401	-	Chr4	14883359	14883360	AT4G30440.1	1.9901	-	1	62
Chr4	14883170	14883422	AT4G30440	401	-	Chr4	14883414	14883415	AT4G30440.1	14.8952	-	1	7
Chr4	14982520	14982772	AT4G08335	362	+	Chr4	14982542	14982543	AT4G30760.1	4.92814	+	1	23
Chr4	14982520	14982772	AT4G30760	362	+	Chr4	14982542	14982543	AT4G30760.1	4.92814	+	1	23
Chr4	15383201	15383453	AT4G31800	1097	+	Chr4	15383213	15383214	AT4G31800.1	1.60299	+	1	13
Chr4	15469860	15470112	AT4G31985	186	+	Chr4	15469893	15469894	AT4G31985.1	3.98006	+	1	34
Chr4	15585673	15585925	AT4G32285	1394	+	Chr4	15585788	15585789	AT4G32285.1	4.92814	+	1	116
Chr4	16349723	16349975	AT4G34138	354	-	Chr4	16349965	16349966	AT4G34138.1	2.04347	-	1	9
Chr4	16483764	16484016	AT4G34480	397	-	Chr4	16484014	16484015	AT4G34480.1	10.4956	-	1	1
Chr4	16562719	16562971	AT4G34710	4173	-	Chr4	16562930	16562931	AT4G34710.1	2.87482	-	1	40
Chr4	16562719	16562971	AT4G34710	4173	-	Chr4	16562961	16562962	AT4G34710.1	3.05597	-	1	9
Chr4	16569045	16569297	AT4G34720	53	-	Chr4	16569193	16569194	AT4G34720.1	4.61947	-	1	103
Chr4	16635647	16635899	AT4G34920	17	+	Chr4	16635721	16635722	AT4G34920.1	2.25246	+	1	75
Chr4	16703045	16703297	AT4G35090	760	-	Chr4	16703273	16703274	AT4G35090.1	8.41337	-	1	23
Chr4	16703045	16703297	AT4G35090	760	-	Chr4	16703290	16703291	AT4G35090.1	2.92203	-	1	6
Chr4	16945020	16945272	AT4G35770	6044	+	Chr4	16945024	16945025	AT4G35770.1	1.68128	+	1	5
Chr4	17021387	17021639	AT4G35940	509	+	Chr4	17021397	17021398	AT4G35940.1	1.6814	+	1	11
Chr4	17021387	17021639	AT4G35940	509	+	Chr4	17021419	17021420	AT4G35940.1	15.7995	+	1	33
Chr4	17021387	17021639	AT4G35940	509	+	Chr4	17021486	17021487	AT4G35940.1	1.58618	+	1	100
Chr4	17050021	17050273	AT4G36040	1804	-	Chr4	17050256	17050257	AT4G36040.1	2.53173	-	1	16
Chr4	17050021	17050273	AT4G36040	1804	-	Chr4	17050259	17050260	AT4G36040.1	2.83214	-	1	13
Chr4	17050021	17050273	AT4G36040	1804	-	Chr4	17050267	17050268	AT4G36040.1	15.4832	-	1	5
Chr4	17289357	17289609	AT4G36670	134	-	Chr4	17289516	17289517	AT4G36670.1	5.90682	-	1	92
Chr4	17297471	17297723	AT4G36690	735	-	Chr4	17297705	17297706	AT4G36690.1	5.36994	-	1	17
Chr4	17504565	17504817	AT4G37180	27	+	Chr4	17504633	17504634	AT4G37180.2	10.5905	+	1	69
Chr4	17554742	17554994	AT4G37300	18	+	Chr4	17554791	17554792	AT4G37300.1	0.790642	+	1	50
Chr4	17672100	17672352	AT4G37610	102	-	Chr4	17672300	17672301	AT4G37610.1	5.54271	-	1	51
Chr4	17672100	17672352	AT4G37610	102	-	Chr4	17672340	17672341	AT4G37610.1	1.20603	-	1	11
Chr4	17809712	17809964	AT4G37880	13	+	Chr4	17809798	17809799	AT4G37880.1	0.827811	+	1	87
Chr4	17809712	17809964	AT4G37880	13	+	Chr4	17809814	17809815	AT4G37880.1	5.74844	+	1	103
Chr4	17827927	17828179	AT4G37910	611	-	Chr4	17828136	17828137	AT4G37910.1	5.22518	-	1	42
Chr4	18014902	18015154	AT4G38510	63	-	Chr4	18015094	18015095	AT4G38510.5	6.93451	-	1	59
Chr4	18025636	18025888	AT4G38550	59	+	Chr4	18025727	18025728	AT4G38550.1	1.96786	+	1	92
Chr4	18125275	18125527	AT4G38840	190	-	Chr4	18125508	18125509	AT4G38840.1	5.20891	-	1	18
Chr4	18130266	18130518	AT4G38860	264	+	Chr4	18130286	18130287	AT4G38860.1	2.57858	+	1	21
Chr4	18159600	18159852	AT4G38950	14	-	Chr4	18159698	18159699	AT4G38950.1	0.0422716	-	1	153
Chr4	18159600	18159852	AT4G38950	14	-	Chr4	18159703	18159704	AT4G38950.1	2.13958	-	1	148
Chr4	18219923	18220175	AT4G39100	54	-	Chr4	18220143	18220144	AT4G39100.1	2.0389	-	1	31
Chr4	18219923	18220175	AT4G39100	54	-	Chr4	18220146	18220147	AT4G39100.1	4.92814	-	1	28
Chr4	18219923	18220175	AT4G39100	54	-	Chr4	18220159	18220160	AT4G39100.1	2.17228	-	1	15
Chr4	18263649	18263901	AT4G39220	25	+	Chr4	18263689	18263690	AT4G39220.1	11.7759	+	1	41
Chr4	18514086	18514338	AT4G39910	33	-	Chr4	18514244	18514245	AT4G39910.1	2.58337	-	1	93
Chr4	18558498	18558750	AT4G40040	129	-	Chr4	18558714	18558715	AT4G40040.1	4.81664	-	1	35
Chr5	15923	16175	AT5G01040	30	-	Chr5	16153	16154	AT5G01040.1	1.63639	-	1	21
Chr5	146918	147170	AT5G01350	441	-	Chr5	147122	147123	AT5G01350.1	3.83812	-	1	47
Chr5	146918	147170	AT5G01350	441	-	Chr5	147152	147153	AT5G01350.1	24.436	-	1	17
Chr5	209004	209256	AT5G01530	166	+	Chr5	209046	209047	AT5G01530.1	4.84505	+	1	43
Chr5	209004	209256	AT5G01530	166	+	Chr5	209050	209051	AT5G01530.1	1.30163	+	1	47
Chr5	229413	229665	AT5G01600	2350	-	Chr5	229607	229608	AT5G01600.1	3.76459	-	1	57
Chr5	229413	229665	AT5G01600	2350	-	Chr5	229658	229659	AT5G01600.1	12.3532	-	1	6
Chr5	556190	556442	AT5G02500	24525	-	Chr5	556413	556414	AT5G02500.1	9.92311	-	1	28
Chr5	625253	625505	AT5G02760	66	+	Chr5	625280	625281	AT5G02760.1	2.19602	+	1	28
Chr5	769466	769718	AT5G03230	14	+	Chr5	769541	769542	AT5G03230.1	0.956833	+	1	76
Chr5	773110	773362	AT5G03240	9176	-	Chr5	773330	773331	AT5G03240.1	12.2929	-	1	31
Chr5	773110	773362	AT5G03240	9176	-	Chr5	773332	773333	AT5G03240.1	21.1071	-	1	29
Chr5	773110	773362	AT5G03240	9176	-	Chr5	773338	773339	AT5G03240.1	0.73882	-	1	23
Chr5	796505	796757	AT5G03300	746	+	Chr5	796519	796520	AT5G03300.1	0.489523	+	1	15
Chr5	834163	834415	AT5G03380	173	-	Chr5	834408	834409	AT5G03380.1	0.807759	-	1	6
Chr5	852890	853142	AT5G03430	26	-	Chr5	853037	853038	AT5G03430.1	2.57369	-	1	104
Chr5	964800	965052	AT5G03690	29	-	Chr5	964986	964987	AT5G03690.1	2.64454	-	1	65
Chr5	1557754	1558006	AT5G05250	21	-	Chr5	1557935	1557936	AT5G05250.1	0.622803	-	1	70
Chr5	1557754	1558006	AT5G05250	21	-	Chr5	1557973	1557974	AT5G05250.1	6.42724	-	1	32
Chr5	1557754	1558006	AT5G05250	21	-	Chr5	1557991	1557992	AT5G05250.1	0.837574	-	1	14
Chr5	1609173	1609425	AT5G05440	26	+	Chr5	1609280	1609281	AT5G05440.1	3.39145	+	1	108
Chr5	2167583	2167835	AT5G06980	188	+	Chr5	2167613	2167614	AT5G06980.4	1.83659	+	1	31
Chr5	2204233	2204485	AT5G07100	54	+	Chr5	2204253	2204254	AT5G07100.1	1.52328	+	1	21
Chr5	2355938	2356190	AT5G07440	24	+	Chr5	2355983	2355984	AT5G07440.1	9.45118	+	1	46
Chr5	2851204	2851456	AT5G08740	8	-	Chr5	2851378	2851379	AT5G08740.1	1.68143	-	1	77
Chr5	2860012	2860264	AT5G08790	109	-	Chr5	2860261	2860262	AT5G08790.1	1.29286	-	1	2
Chr5	2895201	2895453	AT5G09330	36	-	Chr5	2895424	2895425	AT5G09330.1	19.0586	-	1	28
Chr5	3270702	3270954	AT5G10400	699	-	Chr5	3270952	3270953	AT5G10400.1	2.57372	-	1	1
Chr5	3430223	3430475	AT5G10860	1044	-	Chr5	3430388	3430389	AT5G10860.1	1.45085	-	1	86
Chr5	3464242	3464494	AT5G10960	1588	+	Chr5	3464344	3464345	AT5G10960.1	1.20482	+	1	103
Chr5	3473195	3473447	AT5G10980	1746	-	Chr5	3473437	3473438	AT5G10980.1	1.60299	-	1	9
Chr5	3524675	3524927	AT5G11090	218	+	Chr5	3524686	3524687	AT5G11090.1	40.0623	+	1	12
Chr5	3524675	3524927	AT5G11090	218	+	Chr5	3524704	3524705	AT5G11090.1	51.2952	+	1	30
Chr5	3567175	3567427	AT5G11200	1563	+	Chr5	3567178	3567179	AT5G11200.2	0.572181	+	1	4
Chr5	3963225	3963477	AT5G12250	86	-	Chr5	3963465	3963466	AT5G12250.1	1.98935	-	1	11
Chr5	4227321	4227573	AT5G13240	367	-	Chr5	4227555	4227556	AT5G13240.1	3.71118	-	1	17
Chr5	4422783	4423035	AT5G13700	36	-	Chr5	4423019	4423020	AT5G13700.1	1.9849	-	1	15
Chr5	4422783	4423035	AT5G13700	36	-	Chr5	4423025	4423026	AT5G13700.1	3.53706	-	1	9
Chr5	4432459	4432711	AT5G13740	81	+	Chr5	4432507	4432508	AT5G13740.1	0.45341	+	1	49
Chr5	4455347	4455599	AT5G13810	12	+	Chr5	4455418	4455419	AT5G13810.1	0.635262	+	1	72
Chr5	4455347	4455599	AT5G13810	12	+	Chr5	4455420	4455421	AT5G13810.1	0.635261	+	1	74
Chr5	4500431	4500683	AT5G13950	223	-	Chr5	4500678	4500679	AT5G13950.3	1.36441	-	1	4
Chr5	4556157	4556409	AT5G14120	2548	+	Chr5	4556242	4556243	AT5G14120.1	0.766547	+	1	86
Chr5	4936140	4936392	AT5G15200	1258	-	Chr5	4936349	4936350	AT5G15200.1	1.39082	-	1	42
Chr5	4936140	4936392	AT5G15200	1258	-	Chr5	4936385	4936386	AT5G15200.1	1.52399	-	1	6
Chr5	4944901	4945153	AT5G15230	2064	+	Chr5	4944928	4944929	AT5G15230.1	4.43215	+	1	28
Chr5	5029944	5030196	AT5G15490	294	-	Chr5	5030132	5030133	AT5G15490.1	1.95661	-	1	63
Chr5	5029944	5030196	AT5G15490	294	-	Chr5	5030182	5030183	AT5G15490.1	10.2983	-	1	13
Chr5	5092153	5092405	AT5G15650	1603	+	Chr5	5092177	5092178	AT5G15650.1	1.79825	+	1	25
Chr5	5205867	5206119	AT5G15950	1278	+	Chr5	5205948	5205949	AT5G15950.1	0.75934	+	1	82
Chr5	5594734	5594986	AT5G17020	33	+	Chr5	5594742	5594743	AT5G17020.1	11.0527	+	1	9
Chr5	5711051	5711303	AT5G17330	183	+	Chr5	5711116	5711117	AT5G17330.1	0.267115	+	1	66
Chr5	5935083	5935335	AT5G17920	181	+	Chr5	5935134	5935135	AT5G17920.1	3.86296	+	1	52
Chr5	5968433	5968685	AT5G18030	30	+	Chr5	5968476	5968477	AT5G18030.1	5.51177	+	1	44
Chr5	6423186	6423438	AT5G19140	28	+	Chr5	6423270	6423271	AT5G19140.1	21.1261	+	1	85
Chr5	6423186	6423438	AT5G19140	28	+	Chr5	6423274	6423275	AT5G19140.1	23.9759	+	1	89
Chr5	6423186	6423438	AT5G19140	28	+	Chr5	6423279	6423280	AT5G19140.1	39.3729	+	1	94
Chr5	6457258	6457510	AT5G19190	88	+	Chr5	6457262	6457263	AT5G19190.1	1.0834	+	1	5
Chr5	6467597	6467849	AT5G19230	333	+	Chr5	6467622	6467623	AT5G19230.1	0.806207	+	1	26
Chr5	6802378	6802630	AT5G20150	32	+	Chr5	6802407	6802408	AT5G20150.1	3.66827	+	1	30
Chr5	6813999	6814251	AT5G20190	349	+	Chr5	6814002	6814003	AT5G20190.1	1.14204	+	1	4
Chr5	6852813	6853065	AT5G20290	2130	-	Chr5	6853041	6853042	AT5G20290.1	1.01861	-	1	23
Chr5	6974696	6974948	AT5G20620	343	-	Chr5	6974943	6974944	AT5G20620.1	2.16951	-	1	4
Chr5	7277239	7277491	AT5G22000	42	+	Chr5	7277342	7277343	AT5G22000.2	2.43028	+	1	104
Chr5	7305553	7305805	AT5G22060	250	-	Chr5	7305747	7305748	AT5G22060.1	5.44123	-	1	57
Chr5	7316401	7316653	AT5G22090	537	-	Chr5	7316646	7316647	AT5G22090.1	3.74577	-	1	6
Chr5	7316401	7316653	AT5G22090	537	-	Chr5	7316649	7316650	AT5G22090.1	5.7315	-	1	3
Chr5	7316401	7316653	AT5G22090	537	-	Chr5	7316652	7316653	AT5G22090.1	1.09401	-	1	0
Chr5	7372852	7373104	AT5G22270	110	-	Chr5	7373085	7373086	AT5G22270.1	9.14742	-	1	18
Chr5	7524507	7524759	AT5G22630	1577	+	Chr5	7524524	7524525	AT5G22630.1	5.5557	+	1	18
Chr5	7664990	7665242	AT5G22920	761	+	Chr5	7664994	7664995	AT5G22920.1	8.15139	+	1	5
Chr5	7664990	7665242	AT5G22920	761	+	Chr5	7665001	7665002	AT5G22920.1	7.89854	+	1	12
Chr5	7664990	7665242	AT5G22920	761	+	Chr5	7665003	7665004	AT5G22920.1	1.92529	+	1	14
Chr5	7664990	7665242	AT5G22920	761	+	Chr5	7665007	7665008	AT5G22920.1	1.82808	+	1	18
Chr5	7664990	7665242	AT5G22920	761	+	Chr5	7665096	7665097	AT5G22920.1	0.149455	+	1	107
Chr5	8217293	8217545	AT5G24210	94	+	Chr5	8217350	8217351	AT5G24210.1	0.895155	+	1	58
Chr5	8217293	8217545	AT5G24210	94	+	Chr5	8217365	8217366	AT5G24210.1	3.72868	+	1	73
Chr5	8428076	8428328	AT5G24610	1137	+	Chr5	8428142	8428143	AT5G24610.1	1.4484	+	1	67
Chr5	8897865	8898117	AT5G25560	233	+	Chr5	8897984	8897985	AT5G25560.2	9.79698	+	1	120
Chr5	9808227	9808479	AT5G27700	763	-	Chr5	9808475	9808476	AT5G27700.1	4.58097	-	1	3
Chr5	9815599	9815851	AT5G27720	59	+	Chr5	9815683	9815684	AT5G27720.1	3.65428	+	1	85
Chr5	9873152	9873404	AT5G27850	970	+	Chr5	9873153	9873154	AT5G27850.1	2.11728	+	1	2
Chr5	9873152	9873404	AT5G27850	970	+	Chr5	9873166	9873167	AT5G27850.1	2.56847	+	1	15
Chr5	10045721	10045973	AT5G28050	271	-	Chr5	10045762	10045763	AT5G28050.2	5.544	-	1	210
Chr5	10045721	10045973	AT5G28050	271	-	Chr5	10045799	10045800	AT5G28050.2	5.54892	-	1	173
Chr5	10864623	10864875	AT5G28840	139	-	Chr5	10864741	10864742	AT5G28840.1	0.738818	-	1	133
Chr5	10864623	10864875	AT5G28840	139	-	Chr5	10864771	10864772	AT5G28840.1	3.39184	-	1	103
Chr5	10864623	10864875	AT5G28840	139	-	Chr5	10864777	10864778	AT5G28840.1	0.761262	-	1	97
Chr5	10864623	10864875	AT5G28840	139	-	Chr5	10864789	10864790	AT5G28840.1	31.212	-	1	85
Chr5	13111213	13111465	AT5G34850	130	-	Chr5	13111400	13111401	AT5G34850.1	2.55339	-	1	64
Chr5	13487320	13487572	AT5G35220	449	-	Chr5	13487566	13487567	AT5G35220.1	0.145529	-	1	5
Chr5	13487320	13487572	AT5G35220	449	-	Chr5	13487568	13487569	AT5G35220.1	2.50981	-	1	3
Chr5	13830572	13830824	AT5G35630	129	+	Chr5	13830673	13830674	AT5G35630.1	1.63348	+	1	102
Chr5	13830572	13830824	AT5G35630	129	+	Chr5	13830676	13830677	AT5G35630.1	3.22071	+	1	105
Chr5	13830572	13830824	AT5G35630	129	+	Chr5	13830716	13830717	AT5G35630.1	1.08329	+	1	145
Chr5	13902747	13902999	AT5G35735	503	-	Chr5	13902954	13902955	AT5G35735.1	1.9029	-	1	44
Chr5	14302737	14302989	AT5G36290	30	+	Chr5	14302964	14302965	AT5G36290.1	2.2137	+	1	228
Chr5	14816270	14816522	AT5G37370	274	-	Chr5	14816481	14816482	AT5G37370.1	1.8786	-	1	40
Chr5	15378107	15378359	AT5G38410	20682	-	Chr5	15378313	15378314	AT5G38410.3	13.7998	-	1	45
Chr5	15384935	15385187	AT5G38430	1002	-	Chr5	15385184	15385185	AT5G38430.1	20.2327	-	1	2
Chr5	15409723	15409975	AT5G38480	315	+	Chr5	15409778	15409779	AT5G38480.1	3.91253	+	1	56
Chr5	15409723	15409975	AT5G38480	315	+	Chr5	15409783	15409784	AT5G38480.1	1.05877	+	1	61
Chr5	15903321	15903573	AT5G39740	526	+	Chr5	15903328	15903329	AT5G39740.1	11.8201	+	1	8
Chr5	16544338	16544590	AT5G41360	178	+	Chr5	16544350	16544351	AT5G41360.1	1.90566	+	1	13
Chr5	16544338	16544590	AT5G41360	178	+	Chr5	16544358	16544359	AT5G41360.1	0.780384	+	1	21
Chr5	16610424	16610676	AT5G41520	45	-	Chr5	16610601	16610602	AT5G41520.1	8.65844	-	1	74
Chr5	16812881	16813133	AT5G42030	106	-	Chr5	16813112	16813113	AT5G42030.1	1.44446	-	1	20
Chr5	16815463	16815715	AT5G42050	230	+	Chr5	16815518	16815519	AT5G42050.1	0.706923	+	1	56
Chr5	17459908	17460160	AT5G43460	165	+	Chr5	17459917	17459918	AT5G43460.1	2.42974	+	1	10
Chr5	17550375	17550627	AT5G43700	247	+	Chr5	17550377	17550378	AT5G43700.1	9.0212	+	1	3
Chr5	17550375	17550627	AT5G43700	247	+	Chr5	17550403	17550404	AT5G43700.1	3.58393	+	1	29
Chr5	17731003	17731255	AT5G44060	58	+	Chr5	17731007	17731008	AT5G44060.1	1.66647	+	1	5
Chr5	17731003	17731255	AT5G44060	58	+	Chr5	17731010	17731011	AT5G44060.1	5.09774	+	1	8
Chr5	17731003	17731255	AT5G44060	58	+	Chr5	17731015	17731016	AT5G44060.1	7.89731	+	1	13
Chr5	17731003	17731255	AT5G44060	58	+	Chr5	17731018	17731019	AT5G44060.1	1.64913	+	1	16
Chr5	18218697	18218949	AT5G45100	323	+	Chr5	18218716	18218717	AT5G45100.1	4.65995	+	1	20
Chr5	18218697	18218949	AT5G45100	323	+	Chr5	18218720	18218721	AT5G45100.1	8.00676	+	1	24
Chr5	18370741	18370993	AT5G45340	61	-	Chr5	18370969	18370970	AT5G45340.1	5.20629	-	1	23
Chr5	18370741	18370993	AT5G45340	61	-	Chr5	18370987	18370988	AT5G45340.1	1.52399	-	1	5
Chr5	18566308	18566560	AT5G45775	703	-	Chr5	18566529	18566530	AT5G45775.2	1.7593	-	1	30
Chr5	18833263	18833515	AT5G46430	52	+	Chr5	18833267	18833268	AT5G46430.1	13.4506	+	1	5
Chr5	18833263	18833515	AT5G46430	52	+	Chr5	18833272	18833273	AT5G46430.1	3.82825	+	1	10
Chr5	18954387	18954639	AT5G46710	55	-	Chr5	18954625	18954626	AT5G46710.1	0.0502734	-	1	13
Chr5	19172573	19172825	AT5G47220	46	-	Chr5	19172810	19172811	AT5G47220.1	0.0931643	-	1	14
Chr5	19226842	19227094	AT5G47390	101	+	Chr5	19226943	19226944	AT5G47390.1	3.56084	+	1	102
Chr5	19606800	19607052	AT5G48380	31	-	Chr5	19606883	19606884	AT5G48380.1	1.52399	-	1	168
Chr5	20070741	20070993	AT5G49480	506	+	Chr5	20070749	20070750	AT5G49480.1	1.28716	+	1	9
Chr5	20070741	20070993	AT5G49480	506	+	Chr5	20070762	20070763	AT5G49480.1	6.75003	+	1	22
Chr5	20689398	20689650	AT5G50850	47	+	Chr5	20689451	20689452	AT5G50850.1	11.9571	+	1	54
Chr5	20689398	20689650	AT5G50850	47	+	Chr5	20689511	20689512	AT5G50850.1	0.291587	+	1	114
Chr5	20801166	20801418	AT5G51190	34	-	Chr5	20801374	20801375	AT5G51190.1	14.5721	-	1	43
Chr5	20801166	20801418	AT5G51190	34	-	Chr5	20801393	20801394	AT5G51190.1	0.2503	-	1	24
Chr5	20801166	20801418	AT5G51190	34	-	Chr5	20801404	20801405	AT5G51190.1	3.46676	-	1	13
Chr5	21317138	21317390	AT5G52530	64	+	Chr5	21317146	21317147	AT5G52530.1	8.23596	+	1	9
Chr5	21337940	21338192	AT5G52580	242	+	Chr5	21338037	21338038	AT5G52580.2	2.58337	+	1	98
Chr5	21356824	21357076	AT5G52650	385	-	Chr5	21357035	21357036	AT5G52650.1	3.39013	-	1	40
Chr5	21633975	21634227	AT5G53300	267	-	Chr5	21634120	21634121	AT5G53300.1	3.34838	-	1	106
Chr5	21688770	21689022	AT5G53450	34	+	Chr5	21688858	21688859	AT5G53450.1	3.31604	+	1	89
Chr5	21688770	21689022	AT5G53450	34	+	Chr5	21688904	21688905	AT5G53450.1	0.0306883	+	1	135
Chr5	21759409	21759661	AT5G53560	502	+	Chr5	21759423	21759424	AT5G53560.1	7.16324	+	1	15
Chr5	22124554	22124806	AT5G54500	88	+	Chr5	22124582	22124583	AT5G54500.2	0.751802	+	1	29
Chr5	22124554	22124806	AT5G54500	88	+	Chr5	22124643	22124644	AT5G54500.2	0.974485	+	1	90
Chr5	22309157	22309409	AT5G54940	766	-	Chr5	22309362	22309363	AT5G54940.1	2.90882	-	1	46
Chr5	22309157	22309409	AT5G54940	766	-	Chr5	22309377	22309378	AT5G54940.1	50.8308	-	1	31
Chr5	22309157	22309409	AT5G54940	766	-	Chr5	22309386	22309387	AT5G54940.1	24.6137	-	1	22
Chr5	22729174	22729426	AT5G56150	125	+	Chr5	22729188	22729189	AT5G56150.1	5.36994	+	1	15
Chr5	22896333	22896585	AT5G56550	119	-	Chr5	22896561	22896562	AT5G56550.1	3.72868	-	1	23
Chr5	22935814	22936066	AT5G56670	205	-	Chr5	22936065	22936066	AT5G56670.1	2.40172	-	1	0
Chr5	22944717	22944969	AT5G56710	377	-	Chr5	22944959	22944960	AT5G56710.1	10.4443	-	1	9
Chr5	22944717	22944969	AT5G56710	377	-	Chr5	22944963	22944964	AT5G56710.1	10.4516	-	1	5
Chr5	23236327	23236579	AT5G57350	967	-	Chr5	23236558	23236559	AT5G57350.1	1.91328	-	1	20
Chr5	23236327	23236579	AT5G57350	967	-	Chr5	23236567	23236568	AT5G57350.1	1.91328	-	1	11
Chr5	23236327	23236579	AT5G57350	967	-	Chr5	23236570	23236571	AT5G57350.1	9.20097	-	1	8
Chr5	23236327	23236579	AT5G57350	967	-	Chr5	23236572	23236573	AT5G57350.1	0.720908	-	1	6
Chr5	23308031	23308283	AT5G57560	1276	-	Chr5	23308240	23308241	AT5G57560.1	6.50605	-	1	42
Chr5	23308031	23308283	AT5G57560	1276	-	Chr5	23308250	23308251	AT5G57560.1	22.3923	-	1	32
Chr5	23384451	23384703	AT5G57710	40	+	Chr5	23384464	23384465	AT5G57710.1	4.85925	+	1	14
Chr5	23747022	23747274	AT5G58800	191	-	Chr5	23747217	23747218	AT5G58800.1	3.01421	-	1	56
Chr5	23999500	23999752	AT5G59550	12	-	Chr5	23999720	23999721	AT5G59550.1	0.387835	-	1	31
Chr5	24102973	24103225	AT5G59820	348	+	Chr5	24102981	24102982	AT5G59820.1	0.960191	+	1	9
Chr5	24127126	24127378	AT5G59910	2704	+	Chr5	24127155	24127156	AT5G59910.1	2.05018	+	1	30
Chr5	24288660	24288912	AT5G60390	6236	+	Chr5	24288706	24288707	AT5G60390.1	2.41725	+	1	47
Chr5	24288660	24288912	AT5G60390	6236	+	Chr5	24288710	24288711	AT5G60390.1	47.2107	+	1	51
Chr5	24288660	24288912	AT5G60390	6236	+	Chr5	24288714	24288715	AT5G60390.1	2.3225	+	1	55
Chr5	24480448	24480700	AT5G60850	264	+	Chr5	24480466	24480467	AT5G60850.1	3.59036	+	1	19
Chr5	24627192	24627444	AT5G61230	634	+	Chr5	24627307	24627308	AT5G61230.1	1.30825	+	1	116
Chr5	24765075	24765327	AT5G61590	229	-	Chr5	24765316	24765317	AT5G61590.1	1.96696	-	1	10
Chr5	24829505	24829757	AT5G61790	3552	-	Chr5	24829712	24829713	AT5G61790.1	1.76831	-	1	44
Chr5	25022183	25022435	AT5G62300	297	-	Chr5	25022417	25022418	AT5G62300.1	1.79976	-	1	17
Chr5	25104036	25104288	AT5G62540	18	+	Chr5	25104106	25104107	AT5G62540.1	0.732332	+	1	71
Chr5	25387011	25387263	AT5G63370	36	-	Chr5	25387115	25387116	AT5G63370.1	3.28157	-	1	147
Chr5	25387011	25387263	AT5G63370	36	-	Chr5	25387132	25387133	AT5G63370.1	0.557021	-	1	130
Chr5	25387011	25387263	AT5G63370	36	-	Chr5	25387140	25387141	AT5G63370.1	0.426103	-	1	122
Chr5	25665996	25666248	AT5G64130	123	-	Chr5	25666193	25666194	AT5G64130.3	4.1774	-	1	54
Chr5	25718142	25718394	AT5G64300	43	+	Chr5	25718183	25718184	AT5G64300.1	2.56676	+	1	42
Chr5	25733062	25733314	AT5G64340	337	-	Chr5	25733277	25733278	AT5G64340.1	2.20122	-	1	36
Chr5	25748843	25749095	AT5G64400	132	+	Chr5	25748911	25748912	AT5G64400.2	2.43993	+	1	69
Chr5	25843223	25843475	AT5G64660	190	-	Chr5	25843395	25843396	AT5G64660.1	0.154322	-	1	79
Chr5	25881095	25881347	AT5G64740	8	+	Chr5	25881146	25881147	AT5G64740.1	1.71751	+	1	52
Chr5	26104362	26104614	AT5G65310	858	-	Chr5	26104612	26104613	AT5G65310.1	11.174	-	1	1
Chr5	26126193	26126445	AT5G65380	175	-	Chr5	26126421	26126422	AT5G65380.1	5.44123	-	1	23
Chr5	26228199	26228451	AT5G65630	689	-	Chr5	26228445	26228446	AT5G65630.1	4.03869	-	1	5
Chr5	26228199	26228451	AT5G65630	689	-	Chr5	26228450	26228451	AT5G65630.1	1.92258	-	1	0
Chr5	26378982	26379234	AT5G65940	386	-	Chr5	26379204	26379205	AT5G65940.1	0.0928589	-	1	29
Chr5	26378982	26379234	AT5G65940	386	-	Chr5	26379206	26379207	AT5G65940.1	0.0928589	-	1	27
Chr5	26378982	26379234	AT5G65940	386	-	Chr5	26379222	26379223	AT5G65940.1	5.22518	-	1	11
Chr5	26421706	26421958	AT5G66070	9	+	Chr5	26421920	26421921	AT5G66070.2	0.45341	+	1	215
Chr5	26854023	26854275	AT5G67300	114	+	Chr5	26854026	26854027	AT5G67300.1	5.47124	+	1	4
Chr5	26854023	26854275	AT5G67300	114	+	Chr5	26854043	26854044	AT5G67300.1	14.9375	+	1	21
Chr5	26905334	26905586	AT5G67420	267	-	Chr5	26905516	26905517	AT5G67420.1	4.23841	-	1	69
Chr5	26932674	26932926	AT5G67480	1645	-	Chr5	26932823	26932824	AT5G67480.2	2.96873	-	1	102
Chr5	26935142	26935394	AT5G67500	27	+	Chr5	26935220	26935221	AT5G67500.2	3.77562	+	1	79

## Sheet: S7
Table S7. Regions upstream of 5' splice sites containing At-RS31 binding sites in Arabidopsis thaliana
Coordinates of RS31-GFP binding sites (extended to 21 nucleotides) enriched upstream of 5’ splice sites. AGI - Arabidopsis Genome Initiative; 5’ UTR and 3’ UTR - 5’ and 3’ untranslated regions; CDS - coding sequence.
chromosome	start	end	strand	transcript	AGI locus code	feature	sequence
Chr4	7893075	7893096	-	AT4G13575.1	AT4G13575	3'UTR	GCTTAATGCTCTTTCAATCTA
Chr1	74672	74693	-	AT1G01170.1	AT1G01170	5'UTR	TGTTTAAGCTTCACTGTCTCT
Chr1	74679	74700	-	AT1G01170.1	AT1G01170	5'UTR	AGTCCACTGTTTAAGCTTCAC
Chr1	2458303	2458324	+	AT1G07930.1	AT1G07930	5'UTR	GCCGCATCATCCTTCTCCCTT
Chr1	3469791	3469812	+	AT1G10522.1	AT1G10522	5'UTR	TCGGCTTGGTCTTCCTTGCCG
Chr1	3535530	3535551	+	AT1G10670.3	AT1G10670	5'UTR	GTGAGCTAACTACCCAACCTG
Chr1	4020890	4020911	-	AT1G11910.1	AT1G11910	5'UTR	ATCCTCATTTCTCTGAGAATC
Chr1	5778312	5778333	-	AT1G16890.3	AT1G16890	5'UTR	GCGATAATGGCCAATAGTAAT
Chr1	7143116	7143137	+	AT1G20620.1	AT1G20620	5'UTR	GGATCATCAACCTTCTATCAT
Chr1	8336766	8336787	+	AT1G23490.1	AT1G23490	5'UTR	TCTCTCTCTCTCAGATAGCTC
Chr1	9515183	9515204	+	AT1G27400.1	AT1G27400	5'UTR	CTGAGATCTCTATCCTCTCCG
Chr1	9515190	9515211	+	AT1G27400.1	AT1G27400	5'UTR	CTCTATCCTCTCCGTCCTCTG
Chr1	11412105	11412126	-	AT1G31812.1	AT1G31812	5'UTR	AATCTCAACTTCCGACGTCTA
Chr1	12371483	12371504	-	AT1G34030.1	AT1G34030	5'UTR	CTCCATCTTTTCTCAGGCATC
Chr1	16266746	16266767	+	AT1G43170.1	AT1G43170	5'UTR	TCTTGCAGTCCTCATCGTTGG
Chr1	18715866	18715887	-	AT1G50500.2	AT1G50500	5'UTR	TCTTGTTCTTCCTCATTTACG
Chr1	20563091	20563112	-	AT1G55110.1	AT1G55110	5'UTR	CTCTCTCTCTTTCCTTCTTCT
Chr1	20971684	20971705	-	AT1G56070.1	AT1G56070	5'UTR	CACCTCTTTTCTTTCTCTCGT
Chr1	24163519	24163540	-	AT1G65040.2	AT1G65040	5'UTR	TCTTCTCCTGCTAGCTCCTGA
Chr1	25235499	25235520	+	AT1G67350.1	AT1G67350	5'UTR	AGCAAAAGCTTCACCGATCTT
Chr1	25262163	25262184	+	AT1G67430.1	AT1G67430	5'UTR	ACAAATCTCACATCTCTTCTG
Chr1	25262171	25262192	+	AT1G67430.1	AT1G67430	5'UTR	CACATCTCTTCTGCAGCCGAT
Chr1	26474600	26474621	-	AT1G70290.1	AT1G70290	5'UTR	TCGTTTGTTTTTAACGATCAA
Chr2	81467	81488	+	AT2G01100.1	AT2G01100	5'UTR	AGCGAAGCCCTAGCGTCCTCT
Chr2	81473	81494	+	AT2G01100.1	AT2G01100	5'UTR	GCCCTAGCGTCCTCTCTCTGT
Chr2	81760	81781	+	AT2G01100.1	AT2G01100	5'UTR	CTCTCCTCTTTTGGATTAGCA
Chr2	628968	628989	+	AT2G02390.3	AT2G02390	5'UTR	TCGCTGGACTCTGCTACTGCG
Chr2	5541241	5541262	-	AT2G13360.1	AT2G13360	5'UTR	CCCTCAGGAGCTTCCGCCTTA
Chr2	5541249	5541270	-	AT2G13360.1	AT2G13360	5'UTR	CAAAACCTCCCTCAGGAGCTT
Chr2	5541253	5541274	-	AT2G13360.1	AT2G13360	5'UTR	AGTCCAAAACCTCCCTCAGGA
Chr2	9006693	9006714	+	AT2G20960.1	AT2G20960	5'UTR	GGCTTTGCTTCTTTCTTTCTT
Chr2	9236592	9236613	+	AT2G21580.1	AT2G21580	5'UTR	TCTCTGCTCGCCGATCGTTAC
Chr2	11764786	11764807	-	AT2G27530.1	AT2G27530	5'UTR	CTGAAACATAACTAGGGCTTC
Chr2	12558126	12558147	+	AT2G29210.1	AT2G29210	5'UTR	CGAGCTAGTGCTTCCACAAAC
Chr2	14665853	14665874	+	AT2G34770.1	AT2G34770	5'UTR	ATTCTCTCTTCCGTCTCGAGT
Chr2	16416796	16416817	-	AT2G39310.1	AT2G39310	5'UTR	TTCATCTCCTTCCATCATTCA
Chr2	17886601	17886622	+	AT2G43010.1	AT2G43010	5'UTR	TAGATCTTCTCTTTCAACTTC
Chr2	18226343	18226364	+	AT2G44060.1	AT2G44060	5'UTR	GGAGCACTCTCTTCTCTTTGT
Chr2	18226349	18226370	+	AT2G44060.1	AT2G44060	5'UTR	CTCTCTTCTCTTTGTCTCTGT
Chr2	18226356	18226377	+	AT2G44060.1	AT2G44060	5'UTR	CTCTTTGTCTCTGTGACTCAC
Chr2	18918999	18919020	-	AT2G45980.1	AT2G45980	5'UTR	AATCTCCGGATCCAATCCAAT
Chr2	19138660	19138681	-	AT2G46610.1	AT2G46610	5'UTR	GGGTTTATCTTTCTCGTCGTC
Chr3	1081042	1081063	+	AT3G04120.1	AT3G04120	5'UTR	CAACCTCTCTCTAACTCTCGT
Chr3	2088140	2088161	+	AT3G66654.1	AT3G66654	5'UTR	AACGACCAATCTCCACGATTC
Chr3	2654121	2654142	-	AT3G08730.1	AT3G08730	5'UTR	CCATCTTCGTCTCCTCCCTCA
Chr3	2654124	2654145	-	AT3G08730.1	AT3G08730	5'UTR	TTTCCATCTTCGTCTCCTCCC
Chr3	4821595	4821616	+	AT3G14420.1	AT3G14420	5'UTR	ACTCACACACTTCATCTCTCC
Chr3	5330373	5330394	+	AT3G15730.1	AT3G15730	5'UTR	GATTGAGTTTCTCCGATCAGA
Chr3	5330383	5330404	+	AT3G15730.1	AT3G15730	5'UTR	CTCCGATCAGATCTCAGTTTC
Chr3	5592618	5592639	+	AT3G16460.1	AT3G16460	5'UTR	CACACCTAATCTTCATCTTCA
Chr3	5721110	5721131	+	AT3G16800.2	AT3G16800	5'UTR	ACAGAGAAACTCCGATCAAGA
Chr3	5953911	5953932	-	AT3G17390.1	AT3G17390	5'UTR	AGCTCAACCTTCATTACTAAT
Chr3	5953914	5953935	-	AT3G17390.1	AT3G17390	5'UTR	TTTAGCTCAACCTTCATTACT
Chr3	9271339	9271360	-	AT3G25520.1	AT3G25520	5'UTR	AGCAAAGCCTCTCGTTGCTAG
Chr3	9271342	9271363	-	AT3G25520.1	AT3G25520	5'UTR	CACAGCAAAGCCTCTCGTTGC
Chr3	10287676	10287697	-	AT3G27770.1	AT3G27770	5'UTR	GACAAGCTTCTACATTTCTCT
Chr3	11269183	11269204	-	AT3G29360.1	AT3G29360	5'UTR	ACTCGCTCATCTCTGTCTGAA
Chr3	11269188	11269209	-	AT3G29360.1	AT3G29360	5'UTR	ATTTCACTCGCTCATCTCTGT
Chr3	16020206	16020227	-	AT3G44340.1	AT3G44340	5'UTR	AGCTCGTAATCTCCTTCTACT
Chr3	17567652	17567673	+	AT3G47640.1	AT3G47640	5'UTR	CGTCTACAGTTTCCGACGAGA
Chr3	18534235	18534256	-	AT3G49990.1	AT3G49990	5'UTR	TCTCCGCCTCTCTCTCTCAAA
Chr3	18534243	18534264	-	AT3G49990.1	AT3G49990	5'UTR	TGCATTGTTCTCCGCCTCTCT
Chr3	18935845	18935866	+	AT3G50950.2	AT3G50950	5'UTR	GAAGCTTCAGATCCTTCTCGG
Chr3	19120796	19120817	-	AT3G51550.1	AT3G51550	5'UTR	CGATTTCATCGCTTAGGGTTT
Chr3	19407083	19407104	+	AT3G52340.1	AT3G52340	5'UTR	TCTCTCTCAACTTGCAGAAGA
Chr3	19569477	19569498	+	AT3G52800.1	AT3G52800	5'UTR	ACTGAATCTTCTTCTTCTTCT
Chr3	19628865	19628886	-	AT3G52930.1	AT3G52930	5'UTR	CTCCGTCCAACTATGTCTGCC
Chr3	20338410	20338431	-	AT3G54880.1	AT3G54880	5'UTR	CAAATTTTCTGTTGATACTTT
Chr3	20338413	20338434	-	AT3G54880.1	AT3G54880	5'UTR	TACCAAATTTTCTGTTGATAC
Chr3	20776415	20776436	+	AT3G55980.1	AT3G55980	5'UTR	AAAAAACATTCCAACTTTCTT
Chr3	21292982	21293003	-	AT3G57520.1	AT3G57520	5'UTR	CGCTCTAGTACCGCGAGCTCG
Chr3	21830189	21830210	-	AT3G59060.2	AT3G59060	5'UTR	TTCCATCCATTCAGAGGCTTC
Chr3	22902279	22902300	-	AT3G61860.1	AT3G61860	5'UTR	TTTTTCGTTTCTTCTCCGATT
Chr3	23244281	23244302	-	AT3G62870.1	AT3G62870	5'UTR	TGTCTTACCTCCAGAAGTCGA
Chr3	23244284	23244305	-	AT3G62870.1	AT3G62870	5'UTR	GTCTGTCTTACCTCCAGAAGT
Chr3	23244289	23244310	-	AT3G62870.1	AT3G62870	5'UTR	CAGCCGTCTGTCTTACCTCCA
Chr3	23412126	23412147	+	AT3G63400.1	AT3G63400	5'UTR	ATATCTCCGTCTCCGGCTCGA
Chr4	2589308	2589329	-	AT4G05050.1	AT4G05050	5'UTR	AAATCAATCTCTCAAATCTCT
Chr4	5380548	5380569	-	AT4G08460.1	AT4G08460	5'UTR	CTCCGCAATCTCCGTAACCAA
Chr4	5417349	5417370	+	AT4G08520.1	AT4G08520	5'UTR	AAGCTCTCATCTTCTTCAGCT
Chr4	6173776	6173797	+	AT4G09800.1	AT4G09800	5'UTR	ACGGCTTCTTCTTCTCACAAA
Chr4	7004370	7004391	+	AT4G11570.1	AT4G11570	5'UTR	CTTTGAGTTTTTCATTCATCT
Chr4	8218377	8218398	+	AT4G14270.1	AT4G14270	5'UTR	GAGACTCGCTCTAAGACCCAG
Chr4	9663685	9663706	-	AT4G17230.1	AT4G17230	5'UTR	AACAAAATTTCTTCAGCTTCT
Chr4	9663688	9663709	-	AT4G17230.1	AT4G17230	5'UTR	TTCAACAAAATTTCTTCAGCT
Chr4	9775427	9775448	-	AT4G17530.1	AT4G17530	5'UTR	ATCGATCCAGCTCCGAGATCA
Chr4	10498912	10498933	+	AT4G19200.1	AT4G19200	5'UTR	TGTTCCAATTCCAATTCCTTC
Chr4	10498918	10498939	+	AT4G19200.1	AT4G19200	5'UTR	AATTCCAATTCCTTCTGAAAT
Chr4	13735097	13735118	+	AT4G27470.1	AT4G27470	5'UTR	CCTCTCTTTTCTCCATTTCGT
Chr4	13735103	13735124	+	AT4G27470.1	AT4G27470	5'UTR	TTTTCTCCATTTCGTGCTTCA
Chr4	15469883	15469904	+	AT4G31985.1	AT4G31985	5'UTR	TCGTATTTTTTGCCTCGCTGA
Chr4	17809804	17809825	+	AT4G37880.1	AT4G37880	5'UTR	ACTTTGATCCACCAACTTCAT
Chr4	18015084	18015105	-	AT4G38510.5	AT4G38510	5'UTR	TTTCTTCCTCTACACAGATCT
Chr4	18017954	18017975	-	AT4G38520.1	AT4G38520	5'UTR	ACTTGAGTTGCTTCCAACATC
Chr4	18025717	18025738	+	AT4G38550.1	AT4G38550	5'UTR	AAAGTCTTCTCCGGCAACTTT
Chr5	1966965	1966986	-	AT5G06440.4	AT5G06440	5'UTR	AAAATCAGCTTTCTACAACTC
Chr5	4227545	4227566	-	AT5G13240.1	AT5G13240	5'UTR	ACGCCTTTTCCTTCCACCATC
Chr5	4432497	4432518	+	AT5G13740.1	AT5G13740	5'UTR	ACGTTCTGCTCCAGCGATACT
Chr5	5030122	5030143	-	AT5G15490.1	AT5G15490	5'UTR	AACCAGAGCCTACCTAGCTCG
Chr5	10045752	10045773	-	AT5G28050.2	AT5G28050	5'UTR	TCCTTCAAGTTCATACTCATG
Chr5	10864731	10864752	-	AT5G28840.1	AT5G28840	5'UTR	TCTCCAACTCTCCAAAACCTT
Chr5	13111390	13111411	-	AT5G34850.1	AT5G34850	5'UTR	TCCCAAATGTCATCTCCTTCA
Chr5	15409768	15409789	+	AT5G38480.1	AT5G38480	5'UTR	AAAATTCGAATCAGATCTTCT
Chr5	15409773	15409794	+	AT5G38480.1	AT5G38480	5'UTR	TCGAATCAGATCTTCTCTTCA
Chr5	15903318	15903339	+	AT5G39740.1	AT5G39740	5'UTR	CTTTGCGCCTCTTGCCATCTT
Chr5	16610591	16610612	-	AT5G41520.1	AT5G41520	5'UTR	TCGCCTCCTTCTTCAATCTCA
Chr5	18833257	18833278	+	AT5G46430.1	AT5G46430	5'UTR	GAAAAACATCCTTTCACATTG
Chr5	18833262	18833283	+	AT5G46430.1	AT5G46430	5'UTR	ACATCCTTTCACATTGCGGCG
Chr5	21634110	21634131	-	AT5G53300.1	AT5G53300	5'UTR	ACCTCGCCAATCCGATTACGC
Chr5	21688894	21688915	+	AT5G53450.1	AT5G53450	5'UTR	CTTCTTTCGTCTCAAGATCTC
Chr5	22309367	22309388	-	AT5G54940.1	AT5G54940	5'UTR	ACTCCAAAGACTCCATCGAAC
Chr5	22309376	22309397	-	AT5G54940.1	AT5G54940	5'UTR	TTAACAAAAACTCCAAAGACT
Chr5	22944949	22944970	-	AT5G56710.1	AT5G56710	5'UTR	CCCTTTCTGTCTCTCGGCGTT
Chr5	22944953	22944974	-	AT5G56710.1	AT5G56710	5'UTR	CGTCCCCTTTCTGTCTCTCGG
Chr5	23236548	23236569	-	AT5G57350.1	AT5G57350	5'UTR	TTCACTTGCTCTCTTTTTTCC
Chr5	23236557	23236578	-	AT5G57350.1	AT5G57350	5'UTR	TAGTCCACCTTCACTTGCTCT
Chr5	23747207	23747228	-	AT5G58800.1	AT5G58800	5'UTR	GTATCTTCTTCTCCTCCTCCT
Chr5	25748901	25748922	+	AT5G64400.2	AT5G64400	5'UTR	CCGTCTCTCTCTATATCAAAA
Chr1	2641676	2641697	-	AT1G08380.1	AT1G08380	CDS	GGAGGATCATCCATCACCACC
Chr1	2873785	2873806	+	AT1G08930.1	AT1G08930	CDS	CACCTTTGTTGCCGTATCAGG
Chr1	3015532	3015553	+	AT1G09340.1	AT1G09340	CDS	CTGTCTGACTTCAATGGCGCT
Chr1	3347635	3347656	-	AT1G10200.1	AT1G10200	CDS	ATGTCACCATTGCAAAGGAAC
Chr1	3347649	3347670	-	AT1G10200.1	AT1G10200	CDS	AAAGCTTGTTTCCGATGTCAC
Chr1	4394253	4394274	-	AT1G12900.1	AT1G12900	CDS	GCTACTTTCTCTGTGGCCAAA
Chr1	4394255	4394276	-	AT1G12900.1	AT1G12900	CDS	CGGCTACTTTCTCTGTGGCCA
Chr1	4394259	4394280	-	AT1G12900.1	AT1G12900	CDS	GCTTCGGCTACTTTCTCTGTG
Chr1	5035926	5035947	-	AT1G14660.1	AT1G14660	CDS	AGAGCTCATTCTCCATGGATG
Chr1	5037772	5037793	+	AT1G14670.1	AT1G14670	CDS	CACCGTTCCTCTCTACGCCAA
Chr1	5778312	5778333	-	AT1G16890.3	AT1G16890	CDS	GCGATAATGGCCAATAGTAAT
Chr1	7144255	7144276	+	AT1G20620.1	AT1G20620	CDS	GTGCTCCAGTCTCCAACAACA
Chr1	8051005	8051026	+	AT1G22750.4	AT1G22750	CDS	TGGCCTTCCTTTACCTGATCG
Chr1	8269206	8269227	-	AT1G23310.1	AT1G23310	CDS	GATTCAACAGCTGCAAAAACG
Chr1	9378638	9378659	+	AT1G27020.1	AT1G27020	CDS	GTTCTCTTGACTTGCCTTACG
Chr1	9378859	9378880	+	AT1G27020.1	AT1G27020	CDS	ACGAAAAGATCTCTTACGACC
Chr1	10293582	10293603	-	AT1G29400.1	AT1G29400	CDS	TCCAGTTCTTTACCTGTTTTC
Chr1	11828446	11828467	+	AT1G32700.1	AT1G32700	CDS	TCGTTGATTCCTTCAGATTCT
Chr1	18505015	18505036	+	AT1G49975.1	AT1G49975	CDS	GCCGCTGCTTTGACCAGCAGC
Chr1	19068448	19068469	+	AT1G51430.1	AT1G51430	CDS	TCTCTCTGATCCGCGATTTCA
Chr1	19454990	19455011	+	AT1G52230.1	AT1G52230	CDS	CATCAAACCTTCTCGCCAAAG
Chr1	22512078	22512099	-	AT1G61100.1	AT1G61100	CDS	TTCCGCTTTGTTTCAACTCAC
Chr1	23685462	23685483	+	AT1G63830.2	AT1G63830	CDS	ATTTATGGCACTCCGATCTCA
Chr1	24493696	24493717	-	AT1G65845.1	AT1G65845	CDS	ATCCTTTCAGATTCGTGCTAT
Chr1	27383791	27383812	-	AT1G72755.1	AT1G72755	CDS	CCAACAGAAGCTCCGGCAACG
Chr1	28079106	28079127	+	AT1G74730.1	AT1G74730	CDS	CAGCAACTTTCTCCGTCGTAG
Chr2	221333	221354	+	AT2G01490.1	AT2G01490	CDS	CTAACGCCAGATCAGCTCGAT
Chr2	1993166	1993187	+	AT2G05440.2	AT2G05440	CDS	TTCTCAGTTCTTCTCGTCGTC
Chr2	2026252	2026273	+	AT2G05520.1	AT2G05520	CDS	GCTGTTCTTCTCGTCGTCTCA
Chr2	2026259	2026280	+	AT2G05520.1	AT2G05520	CDS	TTCTCGTCGTCTCAGAAGTAG
Chr2	5978531	5978552	-	AT2G14170.1	AT2G14170	CDS	CTATCTGGTGTTACCCCAGAC
Chr2	12597972	12597993	+	AT2G29340.1	AT2G29340	CDS	ACGCTGTTGCGCCTAATGTCA
Chr2	13004798	13004819	-	AT2G30520.1	AT2G30520	CDS	TTGGTATTGTCCGCCGTTGTG
Chr2	13256347	13256368	+	AT2G31090.1	AT2G31090	CDS	CTTCTCTCCATCATCGGTGTC
Chr2	13697780	13697801	+	AT2G32260.1	AT2G32260	CDS	TCCACTTTGGTCATGCTCGAT
Chr2	16508449	16508470	+	AT2G39570.1	AT2G39570	CDS	CTCAAGTTCTTTTGCCGTGAT
Chr2	16602896	16602917	-	AT2G39800.1	AT2G39800	CDS	GTGCTTTTGCCAGAGACGTCA
Chr2	16913030	16913051	+	AT2G40490.1	AT2G40490	CDS	CTCTCTCATCTACCAAGTCAT
Chr2	18186421	18186442	-	AT2G43910.2	AT2G43910	CDS	CTTGGCCGTGCTCTGGTCCCC
Chr2	18463071	18463092	-	AT2G44790.1	AT2G44790	CDS	CGGAAAGACTTTCAGGGTTGG
Chr3	160969	160990	-	AT3G01420.1	AT3G01420	CDS	ACACTTTACTTGCTGGGATGC
Chr3	615131	615152	+	AT3G02830.1	AT3G02830	CDS	GCCTCAAGGAGTTGTCCCGGT
Chr3	2299941	2299962	+	AT3G07230.1	AT3G07230	CDS	GTCTATTCAGATCCTTCCTGA
Chr3	2830403	2830424	-	AT3G09220.1	AT3G09220	CDS	TTCCATAACTTCTGCCTCCAT
Chr3	2840959	2840980	-	AT3G09260.1	AT3G09260	CDS	CAGAGGCATCTTTTGAGTATG
Chr3	2841994	2842015	-	AT3G09260.1	AT3G09260	CDS	AGTTGAAGCTTACCGGAAATG
Chr3	2843586	2843607	-	AT3G09260.1	AT3G09260	CDS	GAAGGTTTTTTATTTGGCACG
Chr3	4185969	4185990	+	AT3G13062.2	AT3G13062	CDS	GTGTAAGTTATTTCAGATCTG
Chr3	4384145	4384166	-	AT3G13450.1	AT3G13450	CDS	ATTAATCAAGCTCTTCACATC
Chr3	4511560	4511581	+	AT3G13750.1	AT3G13750	CDS	GATTCAGACTTATGTGTTCTG
Chr3	4513677	4513698	+	AT3G13750.1	AT3G13750	CDS	TATAAGTATTCTCCCAGACTG
Chr3	5505619	5505640	+	AT3G16240.1	AT3G16240	CDS	ACTCTTTGTTTTCGCTGGTGT
Chr3	5705908	5705929	+	AT3G16770.1	AT3G16770	CDS	CTATTCCACCTCCAAACTCCA
Chr3	6876219	6876240	+	AT3G19800.1	AT3G19800	CDS	ATCACCTTCCCTTTTCTTCCC
Chr3	7839343	7839364	-	AT3G22210.1	AT3G22210	CDS	ATGCCGTTAGCTTTGCCGAGA
Chr3	7839350	7839371	-	AT3G22210.1	AT3G22210	CDS	ACATTCTATGCCGTTAGCTTT
Chr3	7839354	7839375	-	AT3G22210.1	AT3G22210	CDS	CGTAACATTCTATGCCGTTAG
Chr3	8195771	8195792	+	AT3G23050.1	AT3G23050	CDS	GATCTTTCTGATGCATTGGCC
Chr3	8195776	8195797	+	AT3G23050.1	AT3G23050	CDS	TTCTGATGCATTGGCCAAAAT
Chr3	9686505	9686526	+	AT3G26470.1	AT3G26470	CDS	CGATCTTCATCTTCTCCGGGC
Chr3	10098862	10098883	+	AT3G27325.2	AT3G27325	CDS	GATGGTTCTCATTCCGGCAGG
Chr3	15986995	15987016	+	AT3G44310.1	AT3G44310	CDS	CTCCACCGTCTATAACGATAC
Chr3	17008351	17008372	-	AT3G46280.1	AT3G46280	CDS	TCTCTCAGCCCTAACCGTTAC
Chr3	17438671	17438692	-	AT3G47340.1	AT3G47340	CDS	GATCGATGGCCTGAAAGATCA
Chr3	17494202	17494223	-	AT3G47470.1	AT3G47470	CDS	TGGGATGCTTTTGCCGGAAGT
Chr3	18514602	18514623	+	AT3G49940.1	AT3G49940	CDS	GGTTTAATGTCTTTCATCTCC
Chr3	19164977	19164998	-	AT3G51660.1	AT3G51660	CDS	GCCGTCGCTTCCATCGTCGGA
Chr3	19269253	19269274	-	AT3G51920.1	AT3G51920	CDS	ACGAAGCCTTCTGTCTCATAG
Chr3	19628865	19628886	-	AT3G52930.1	AT3G52930	CDS	CTCCGTCCAACTATGTCTGCC
Chr3	19930985	19931006	+	AT3G53800.1	AT3G53800	CDS	CCTCTCACATTCCGATGGAGC
Chr3	20474447	20474468	-	AT3G55240.1	AT3G55240	CDS	AACATCACTCCTGTCATCACC
Chr3	22736249	22736270	+	AT3G61440.1	AT3G61440	CDS	ACAAGAACATTTCCAGCCAAC
Chr4	6408874	6408895	+	AT4G10340.1	AT4G10340	CDS	AAATATGGCGCTAACTGTGGC
Chr4	7521596	7521617	+	AT4G12800.1	AT4G12800	CDS	AGTCTCTTCCTTCACTGTCCG
Chr4	7893075	7893096	-	AT4G13575.1	AT4G13575	CDS	GCTTAATGCTCTTTCAATCTA
Chr4	8873896	8873917	+	AT4G15540.1	AT4G15540	CDS	CACCAGCTTTCACCTTCATCC
Chr4	8884324	8884345	+	AT4G15560.1	AT4G15560	CDS	AGATCTTCCATCACCATGTCT
Chr4	8974172	8974193	-	AT4G15760.1	AT4G15760	CDS	TCGCCTTCGTCTCAATTCTTC
Chr4	8974410	8974431	-	AT4G15760.1	AT4G15760	CDS	GGTCTCGCCACTTCCATTGCT
Chr4	9739969	9739990	+	AT4G17460.1	AT4G17460	CDS	CAGATGTTTCCATGGAACCAA
Chr4	11604171	11604192	-	AT4G21870.1	AT4G21870	CDS	CAGTCTCCAGATTCTCACACT
Chr4	12886449	12886470	-	AT4G25100.1	AT4G25100	CDS	ACGTCCTCAAGCCACCTCCAT
Chr4	13957572	13957593	-	AT4G28080.1	AT4G28080	CDS	GAAACACCAGATGAATCCCAA
Chr4	14831945	14831966	+	AT4G30310.2	AT4G30310	CDS	CGCTCCGTTTTTCTCGGTGTC
Chr4	15383316	15383337	+	AT4G31800.1	AT4G31800	CDS	GACATCTCTCTCGATCTCAAC
Chr4	15383321	15383342	+	AT4G31800.1	AT4G31800	CDS	CTCTCTCGATCTCAACACCAA
Chr4	15676987	15677008	+	AT4G32480.1	AT4G32480	CDS	ATTTCCAAATCTAAGTGGAGA
Chr4	16945627	16945648	+	AT4G35770.1	AT4G35770	CDS	TAAGACAGGTCTCGTCCCACT
Chr4	18150024	18150045	+	AT4G38930.2	AT4G38930	CDS	CTTTGAGCAGACTTACCGGTG
Chr4	18274869	18274890	-	AT4G39260.1	AT4G39260	CDS	AAGGACGTTCTCACAGTTCGG
Chr5	426595	426616	+	AT5G02160.1	AT5G02160	CDS	CTCGTCGGAACTGCATTCCCG
Chr5	640909	640930	-	AT5G02810.1	AT5G02810	CDS	AGATTTTGAACCACAAATCTC
Chr5	734086	734107	+	AT5G03120.1	AT5G03120	CDS	TCCTCATTATCTACCTCCTCA
Chr5	1281232	1281253	+	AT5G04490.1	AT5G04490	CDS	CAGGAAGCATCTCCATGTTCA
Chr5	2854996	2855017	+	AT5G08760.1	AT5G08760	CDS	CTGTCTTTCTTTTCAAGTTGG
Chr5	2854998	2855019	+	AT5G08760.1	AT5G08760	CDS	GTCTTTCTTTTCAAGTTGGTG
Chr5	4171568	4171589	-	AT5G13140.1	AT5G13140	CDS	CAACACTTTCTCAAGACAAAG
Chr5	4761783	4761804	+	AT5G14740.1	AT5G14740	CDS	AGGGGCTTATGTCATTTCCTC
Chr5	5238403	5238424	+	AT5G16030.3	AT5G16030	CDS	AACAACATCTCTAGTACTGCC
Chr5	5238409	5238430	+	AT5G16030.3	AT5G16030	CDS	ATCTCTAGTACTGCCTCTTCT
Chr5	5262510	5262531	-	AT5G16110.1	AT5G16110	CDS	TCTCTCTCCTCTCCCGGAGAT
Chr5	6466345	6466366	-	AT5G19220.1	AT5G19220	CDS	CGACTCTTTCCTCTCACAAAA
Chr5	6466347	6466368	-	AT5G19220.1	AT5G19220	CDS	CTCGACTCTTTCCTCTCACAA
Chr5	7665828	7665849	+	AT5G22920.1	AT5G22920	CDS	GGGGAAGTACTTCTGTTCAAA
Chr5	8188918	8188939	+	AT5G24165.1	AT5G24165	CDS	GTACACCTGTCTCCGACAAAG
Chr5	8379126	8379147	+	AT5G24530.1	AT5G24530	CDS	TCCACCAAGCTTGTGCCCGAT
Chr5	9876236	9876257	-	AT5G27860.1	AT5G27860	CDS	TGATTCTTCTTACTCCGATTC
Chr5	9876239	9876260	-	AT5G27860.1	AT5G27860	CDS	CTCTGATTCTTCTTACTCCGA
Chr5	15065665	15065686	+	AT5G37850.1	AT5G37850	CDS	GGTCGTGTTCTTAGTATCCAA
Chr5	16441886	16441907	+	AT5G41080.1	AT5G41080	CDS	CGTCCCTAGCCTCCCGGATTC
Chr5	19289911	19289932	-	AT5G47560.1	AT5G47560	CDS	ACTACAACATCCATCGCCGGC
Chr5	20016248	20016269	-	AT5G49360.1	AT5G49360	CDS	AACCAGTCTCTATGGGAAGAG
Chr5	20204079	20204100	-	AT5G49730.1	AT5G49730	CDS	TCTCATTATCTCCGGGGAAGA
Chr5	21170265	21170286	+	AT5G52100.1	AT5G52100	CDS	TTTTCCTGCTCTGCTTCTCAA
Chr5	23004411	23004432	+	AT5G56870.1	AT5G56870	CDS	AATCCTTCTCTCCGGTTCCAT
Chr5	23848280	23848301	-	AT5G59080.1	AT5G59080	CDS	GGCATCTTCTCCACCATGTTC
Chr5	25527368	25527389	-	AT5G63790.1	AT5G63790	CDS	TCTGCTTCTACCAACAAGAAG
Chr5	25527377	25527398	-	AT5G63790.1	AT5G63790	CDS	GTCGATCGATCTGCTTCTACC
Chr5	25748901	25748922	+	AT5G64400.2	AT5G64400	CDS	CCGTCTCTCTCTATATCAAAA
Chr5	26884773	26884794	+	AT5G67385.1	AT5G67385	CDS	TCTTTTGTCCTCAGCTATGAA

## Sheet: S10
Table S10. Transcription factors modulated by At-RS31
The table shows transcription factors (TF) undergoing differential alternative splicing (DAS) and differential expression (DE) in the rs31-1 mutant, 35S::RS31 overexpressing plants compared to Arabidopsis thaliana wild-type controls. TF gene list is based on (Calixto et al., 2018). Details on DAS and DE in TF genes are shown in Tables S8 and S9. At-RS31 binding sites in DAS and DE TF genes are ba…
TF AGI locus code	At-RS31 binding site	rs31-1 DAS	35S::RS31 DAS	35S::RS31 DE	Gene symbol	Gene name	TAIR summary	TAIR description	Gene aliases
AT1G01160	-	-	YES	-	GIF2	GRF1-interacting factor 2	Arabidopsis thaliana GRF1-interacting factor 2 (GIF2) mRNA	GRF1-interacting factor 2	GIF2
AT1G01250	-	-	-	YES	AT1G01250		encodes a member of the DREB subfamily A-4 of ERF/AP2 transcription factor family. The protein contains one AP2 domain. There are 17 members in this subfamily including TINY.	Integrase-type DNA-binding superfamily protein
AT1G01640	-	YES	-	-	AT1G01640		Putative role in flower development. Comparison of SALK_011721C to Columbia wild type resulted in a trend toward earlier flowering in the mutant (P=0.1) (Stapleton and Woodruff 2009, personal communication).	BTB/POZ domain-containing protein
AT1G03280	-	YES	-	-	AT1G03280		Transcription initiation factor TFIIE subunit alpha	Transcription factor TFIIE, alpha subunit
AT1G04950	-	-	YES	-	TAFII59	TATA BOX ASSOCIATED FACTOR II 59	Encodes one of two Arabidopsis proteins with significant similarity to the histone fold TBP-associated factor TAF6. Mutants are embryo lethal and transmission of the mutant allele through the male gametophyte is significantly reduced. This is due to reduced pollen tube growth of the mutant.	TATA BOX ASSOCIATED FACTOR II 59	ATTAF6, EMB2781, TAF6, TAFII59
AT1G05380	-	-	YES	-	AT1G05380		NULL	Acyl-CoA N-acyltransferase with RING/FYVE/PHD-type zinc finger protein
AT1G05710	-	-	YES	-	AT1G05710		NULL	basic helix-loop-helix (bHLH) DNA-binding superfamily protein
AT1G05805	-	-	YES	-	AT1G05805		NULL	basic helix-loop-helix (bHLH) DNA-binding superfamily protein	AKS2
AT1G05830	-	YES	YES	-	ATX2	trithorax-like protein 2	Encodes a homolog of trithorax, a histone-lysine N-methyltransferase. Paralog of ATX1. Unlike ATX1 which is involved in trimethylating of histone H3-mysine 4, ATX2 is involved in dimethylating of histone H3-lysine 4. ATX1 and ATX2 influence the expression of largely nonoverlapping gene sets. The expression pattern of ATX2 is also different from that of ATX1.	trithorax-like protein 2	ATX2, SDG30
AT1G06040	YES	-	-	-	STO	SALT TOLERANCE	Encodes salt tolerance protein (STO) which confers salt tolerance to yeast cells. Fully complements calcineurin deficient yeast but does not encode a phosphoprotein phosphatase. Sequence has similarities to CONSTANS. STO co-localizes with COP1 and plays a role in light signaling.STO transcript levels are regulated by photoperiod and phtyohormones. STO competes with FLC in the regulation of floral…	B-box zinc finger family protein	BBX24, STO
AT1G06160	-	-	-	YES	ORA59	octadecanoid-responsive Arabidopsis AP2/ERF 59	encodes a member of the ERF (ethylene response factor) subfamily B-3 of ERF/AP2 transcription factor family. The protein contains one AP2 domain. There are 18 members in this subfamily including ATERF-1, ATERF-2, AND ATERF-5.	octadecanoid-responsive Arabidopsis AP2/ERF 59	ERF59, ORA59
AT1G07640	-	-	YES	-	OBP2		A member of the DOF transcription factors. Prominently expressed in the phloem of leaves and other organs. Expression is induced by wounding, MeJA and insect feeding. Upregulates glucosinolate biosynthesis. PEAR protein involved in the formation of a short-range concentration gradient that peaks at protophloem sieve elements, and activates gene expression that promotes radial growth. Locally prom…	Dof-type zinc finger DNA-binding family protein	OBP2, URP3
AT1G07900	-	-	-	YES	LBD1	LOB domain-containing protein 1	NULL	LOB domain-containing protein 1	LBD1
AT1G08910	-	-	YES	-	AT1G08910		Encodes an SP-RING domain containing protein that functions in sumolaytion and is involved in positive regulation of sulfur metabolism and stress response.	zinc ion binding;zinc ion binding	PIAL1
AT1G09060	-	YES	-	-	AT1G09060		JMJ24 is a nuclear localized JmjC domain containing protein. It has been shown to bind to transcribed regions AtSN1 and solo LTR and the promoter of SDC. JMJ24 appears to regulate basal levels of transcription of silenced loci in part by controlling methylation in heterochromatic regions.	Zinc finger, RING-type;Transcription factor jumonji/aspartyl beta-hydroxylase	JMJ24
AT1G09530	-	-	YES	-	PIF3	phytochrome interacting factor 3	Transcription factor interacting with photoreceptors phyA and phyB. Forms a ternary complex in vitro with G-box element of the promoters of LHY, CCA1. Acts as a negative regulator of phyB signalling. It degrades rapidly after irradiation of dark grown seedlings in a process controlled by phytochromes. Does not play a significant role in controlling light input and function of the circadian clockw…	phytochrome interacting factor 3	PAP3, PIF3, POC1
AT1G10120	-	-	YES	-	AT1G10120		NULL	basic helix-loop-helix (bHLH) DNA-binding superfamily protein	CIB4
AT1G10170	YES	-	-	-	NFXL1	NF-X-like 1	Encodes AtNFXL1, a homologue of the putative human transcription repressor NF-X1. Functions as a negative regulator of the trichothecene phytotoxin-induced defense response.	NF-X-like 1	ATNFXL1, NFXL1
AT1G10200	YES	-	-	-	WLIM1	WLIM1	Encodes a member of the Arabidopsis LIM proteins: a family of actin bundlers with distinct expression patterns. WLIM1, WLIM2a, and WLIM2b are widely expressed, whereas PLIM2a, PLIM2b, and PLIM2c are predominantly expressed in pollen. Regulates actin cytoskeleton organization.	GATA type zinc finger transcription factor family protein	AtWLIM1, WLIM1
AT1G10320	-	-	YES	-	AT1G10320		NULL	Zinc finger C-x8-C-x5-C-x3-H type family protein
AT1G10450	-	-	YES	-	SNL6	SIN3-like 6	Encodes SIN3-like 6, a homolog of the transcriptional repressor SIN3 (AT1G24190).	SIN3-like 6	SNL6
AT1G10585	-	-	-	YES	AT1G10585		NULL	basic helix-loop-helix (bHLH) DNA-binding superfamily protein
AT1G10610	-	YES	-	-	AT1G10610		NULL	basic helix-loop-helix (bHLH) DNA-binding superfamily protein
AT1G11100	-	-	YES	-	AT1G11100		NULL	SNF2 domain-containing protein / helicase domain-containing protein / zinc finger protein-related	FRG5
AT1G12260	-	YES	YES	-	NAC007	NAC 007	Encodes a NAC-domain transcription factor that is expressed in developing xylem. Over expression of this protein causes ectopic secondary cell wall growth. Complements some of the cell wall defects seen in SND1/NST1 double mutants.	NAC 007	ANAC007, EMB2749, NAC007, VND4
AT1G13260	YES	-	-	-	RAV1	related to ABI3/VP1 1	Encodes an AP2/B3 domain transcription factor which is upregulated in response to low temperature. It contains a B3 DNA binding domain. It has circadian regulation and may function as a negative growth regulator. The mRNA is cell-to-cell mobile.	related to ABI3/VP1 1	AtRAV1, EDF4, RAV1
AT1G13450	-	-	YES	-	GT-1	GT-1	Encodes GT-1, a plant transcription factor that binds to one of the cis-acting elements, BoxII, which resides within the upstream promoter region of light-responsive genes. GT-1 was assumed to act as a molecular switch modulated through Ca(2+)-dependent phosphorylation/dephosphorylation in response to light signals.	Homeodomain-like superfamily protein	GT-1
AT1G13880	-	YES	-	-	AT1G13880		NULL	ELM2 domain-containing protein	ELM2
AT1G14030	-	-	YES	-	LSMT-L	lysine methyltransferase (LSMT)-like	Encodes a lysine methyltransferase whose main soluble physiological substrates are chloroplastic fructose 1,6-bisphosphate aldolases, FBA1, FBA2, and FBA3. Lysines near the C-terminal end of the target proteins are trimethylated.	Rubisco methyltransferase family protein	LSMT-L
AT1G14685	-	-	YES	-	BPC2	basic pentacysteine 2	Encodes a member of the BASIC PENTACYSTEINE (BPC) proteins. BPC proteins are plant-specific transcription factors present throughout land plants. BPC transcription factor family is integral for a wide range of processes that support normal growth and development.Along with BPC1, BPC2 binds to the promoter of and represses GALS1 thereby reducing beta 1,4- galactan accumulation.	basic pentacysteine 2	ATBPC2, BBR/BPC2, BPC2
AT1G14687	-	-	-	YES	HB32	homeobox protein 32	NULL	homeobox protein 32	AtHB32, HB32, ZHD14
AT1G16070	-	-	YES	-	TLP8	tubby like protein 8	Member of TLP family	tubby like protein 8	AtTLP8, TLP8
AT1G16490	-	YES	-	YES	MYB58	myb domain protein 58	Member of the R2R3 factor gene family.	myb domain protein 58	ATMYB58, MYB58
AT1G17380	-	-	-	YES	JAZ5	jasmonate-zim-domain protein 5	Involved in response to wounding.	jasmonate-zim-domain protein 5	JAZ5, TIFY11A
AT1G17460	-	-	YES	-	TRFL3	TRF-like 3	Arabidopsis thaliana myb family transcription factor (At1g17460)	TRF-like 3	TRFL3
AT1G18570	-	-	-	YES	MYB51	myb domain protein 51	Encodes a member of the R2R3-MYB transcription family. Involved in indole glucosinolate biosynthesis. The mRNA is cell-to-cell mobile.	myb domain protein 51	AtMYB51, BW51A, BW51B, HIG1, MYB51
AT1G18710	-	-	-	YES	MYB47	myb domain protein 47	Member of the R2R3 factor gene family. Promotes seed longevity (viability of seed over time.) Expressed in the chalazal seed coat. Overexpresion enhances resistance of seed to deterioration (PMID:32519347).	myb domain protein 47	AtMYB47, MYB47
AT1G18750	-	YES	-	-	AGL65	AGAMOUS-like 65	Encodes a member of the MIKC (MADS box, Keratin binding domain, and C terminal domain containing )family of transcriptional regulators. AGL65 is expressed in pollen.It forms heterodimers with other MICK family members (AGL104). Involved in late stages of pollen development and pollen tube growth.	AGAMOUS-like 65	AGL65
AT1G19000	YES	-	-	-	AT1G19000		NULL	Homeodomain-like superfamily protein
AT1G19040	-	-	-	YES	AT1G19040		NULL	NAC (No Apical Meristem) domain transcriptional regulator superfamily protein
AT1G19180	-	-	-	YES	JAZ1	jasmonate-zim-domain protein 1	JAZ1 is a nuclear-localized protein involved in jasmonate signaling. JAZ1 transcript levels rise in response to a jasmonate stimulus. JAZ1 can interact with the COI1 F-box subunit of an SCF E3 ubiquitin ligase in a yeast-two-hybrid assay only in the presence of jasmonate-isoleucine (JA-ILE) or coronatine. Application of jasmonate methyl ester to Arabidopsis roots reduces the levels of a JAZ1:GUS …	jasmonate-zim-domain protein 1	AtJAZ1, JAZ1, TIFY10A
AT1G19350	-	-	YES	-	BES1	BRI1-EMS-SUPPRESSOR 1	Encodes BES1, a key transcription factor involved in brassinosteroid (BS) signaling, coordinates plant growth and stress responses under ever-changing UV-B conditions by modulating flavonol biosynthesis. It accumulates in the nucleus in the dephosphorylated form in response to BRs and iss phosphorylated by the BIN2 GSK3 kinase. It synergistically interacts with BIM1 to bind to E box sequences (CA…	Brassinosteroid signalling positive regulator (BZR1) family protein	BES1, BZR2
AT1G19510	-	-	-	YES	RL5	RAD-like 5	NULL	RAD-like 5	ATRL5, RL5, RSM4
AT1G19850	-	-	YES	-	MP	MONOPTEROS	Encodes a transcription factor (IAA24) mediating embryo axis formation and vascular development. Similar to AUXIN RESPONSIVE FACTOR 1 (ARF1) shown to bind to auxin responsive elements (AREs), and to the maize transcriptional activator VIVIPAROUS 1( VP1). In situ hybridization shows expression in provascular tissue of embryos, the emerging shoot primordia, then is restricted to provascular tissue,…	Transcriptional factor B3 family protein / auxin-responsive factor AUX/IAA-related	ARF5, IAA24, MP
AT1G19860	-	-	YES	-	AT1G19860		NULL	Zinc finger C-x8-C-x5-C-x3-H type family protein
AT1G20640	-	YES	YES	-	AT1G20640		(NODULE INCEPTION)-LIKE PROTEIN, together with NLP5 controls a rhizobia-induced decrease in cell elongation rates, while additional cell divisions occurred independently of NLP4.	Plant regulator RWP-RK family protein	NLP4
AT1G20693	YES	-	YES	YES	HMGB2	high mobility group B2	Encodes a protein belonging to the subgroup of HMGB (high mobility group B) proteins that have a distinctive DNA-binding motif, the HMG-box domain. The motif confers non-sequence specific interaction with linear DNA and structure-specific binding to distorted DNA sites. The HMGB proteins are involved in the assembly of nucleoprotein complexes. Can be phosphorylated by CK2alpha. The mRNA is cell-t…	high mobility group B2	HMG BETA 1, HMGB2, NFD02, NFD2
AT1G21450	YES	-	-	-	SCL1	SCARECROW-like 1	Encodes a scarecrow-like protein (SCL1). Member of GRAS gene family. The mRNA is cell-to-cell mobile.	SCARECROW-like 1	SCL1
AT1G21580	-	-	YES	-	AT1G21580		Encodes a zinc-finger protein that co-localizes with the exosome-associated RNA helicase HEN2 and functions as a co-factor of nuclear RNA quality control by the nucleoplasmic exosome.	Zinc finger C-x8-C-x5-C-x3-H type family protein	SOP1
AT1G21910	YES	-	-	-	DREB26	dehydration response element-binding protein 26	encodes a member of the DREB subfamily A-5 of ERF/AP2 transcription factor family. The protein contains one AP2 domain. There are 15 members in this subfamily including RAP2.1, RAP2.9 and RAP2.10.	Integrase-type DNA-binding superfamily protein	DREB26
AT1G22190	YES	-	-	-	AT1G22190		The gene encodes a putative transcription factor belongings to the abiotic stress-associated DREB A-6 clade. The mRNA is cell-to-cell mobile.	Integrase-type DNA-binding superfamily protein	ERF58, RAP2.4, RAP2.4d, WIND2
AT1G22590	-	-	YES	-	AGL87	AGAMOUS-like 87	NULL	AGAMOUS-like 87	AGL87
AT1G25440	YES	-	-	-	BBX15	B-box domain protein 15	NULL	B-box type zinc finger protein with CCT domain	BBX15, COL16
AT1G25470	-	-	YES	-	CRF12	cytokinin response factor 12	encodes a member of the ERF (ethylene response factor) subfamily B-6 of ERF/AP2 transcription factor family. The protein contains one AP2 domain. There are 12 members in this subfamily including RAP2.11.	AP2 domain-containing transcription factor family protein	CRF12
AT1G25540	-	-	YES	-	PFT1	PHYTOCHROME AND FLOWERING TIME 1	Encodes a nuclear protein that acts in a phyB pathway (but downstream of phyB) and induces flowering in response to suboptimal light conditions. PFT1 promotes flowering in CO dependent and independent pathways and integrates several environmental stimuli, such as light quality and JA-dependent defenses. Mutants are hypo-responsive to far-red and hyper-responsive to red light and flower late under…	phytochrome and flowering time regulatory protein (PFT1)	MED25, PFT1
AT1G25550	YES	-	-	-	AT1G25550		Member of HHO/HRS GARP type transcriptional repressor family. Involved in Pi uptake and Pi starvation signaling. Transcriptional repressors that functions with other NIGT genes as an important hub in the nutrient signaling network associated with the acquisition and use of nitrogen and phosphorus.	myb-like transcription factor family protein	HHO3, NIGT1.1
AT1G25560	YES	-	-	YES	TEM1	TEMPRANILLO 1	Encodes a member of the RAV transcription factor family that contains AP2 and B3 binding domains. Involved in the regulation of flowering under long days. Loss of function results in early flowering. Overexpression causes late flowering and repression of expression of FT. Novel transcriptional regulator involved in ethylene signaling. Promoter bound by EIN3. EDF1 in turn, binds to promoter elemen…	AP2/B3 transcription factor family protein	AtTEM1, EDF1, TEM1
AT1G27370	-	YES	-	-	SPL10	squamosa promoter binding protein-like 10	In conjunction with SPL11 and SPL2, SPL10 redundantly controls proper development of lateral organs in association with shoot maturation in the reproductive phase. SPL2, SPL10, and SPL11, suppress root regeneration with age by inhibiting wound-induced auxin biosynthesis. SPL10 also controls lamina shape during vegetative development.	squamosa promoter binding protein-like 10	SPL10
AT1G27730	YES	-	-	YES	STZ	salt tolerance zinc finger	Related to Cys2/His2-type zinc-finger proteins found in higher plants. Compensated for a subset of calcineurin deficiency in yeast. Salt tolerance produced by ZAT10 appeared to be partially dependent on ENA1/PMR2, a P-type ATPase required for Li+ and Na+ efflux in yeast. The protein is localized to the nucleus, acts as a transcriptional repressor and is responsive to chitin oligomers. Also involv…	salt tolerance zinc finger	STZ, ZAT10
AT1G28370	-	-	-	YES	ERF11	ERF domain protein 11	encodes a member of the ERF (ethylene response factor) subfamily B-1 of ERF/AP2 transcription factor family. The protein contains one AP2 domain. There are 15 members in this subfamily including ATERF-3, ATERF-4, ATERF-7, and leafy petiole.	ERF domain protein 11	ATERF11, ERF11
AT1G29560	-	YES	-	-	AT1G29560		NULL	Zinc finger C-x8-C-x5-C-x3-H type family protein
AT1G29600	-	-	-	YES	AT1G29600		NULL	Zinc finger C-x8-C-x5-C-x3-H type family protein
AT1G32540	YES	-	-	-	LOL1	lsd one like 1	Encodes a protein with 3 plant-specific zinc finger domains that acts as a positive regulator of cell death.	lsd one like 1	LOL1
AT1G32640	YES	-	-	-	MYC2		Encodes a MYC-related transcriptional activator with a typical DNA binding domain of a basic helix-loop-helix leucine zipper motif. Binds to an extended G-Box promoter motif and interacts with Jasmonate ZIM-domain proteins. MYC2 interacts with EIN3 and EIL1 to repress hook curvature and resistance to Botrytis cinera.Its transcription is induced by dehydration stress, ABA treatment and blue light …	Basic helix-loop-helix (bHLH) DNA-binding family protein	ATMYC2, JAI1, JIN1, MYC2, RD22BP1, ZBF1
AT1G32700	YES	-	-	-	AT1G32700		NULL	PLATZ transcription factor family protein
AT1G32870	-	-	-	YES	NAC13	NAC domain protein 13	Expression in rosette leaves is activated by high concentration of boron.	NAC domain protein 13	ANAC013, ANAC13, NAC13
AT1G33240	-	YES	YES	-	GTL1	GT-2-like 1	Encodes a plant transcriptional activator that contains two separate, but similar, trihelix DNA-binding domains, similar to GT-2. Gene is expressed in all aerial parts of the plant, with higher level of expression in siliques. At-GTL2 was thought to be a duplicated copy of this gene but is likely to be a cloning artefact, the result of a chimeric clone. Regulates ploidy-dependent cell growth in t…	GT-2-like 1	AT-GTL1, ATGTL1, GTL1
AT1G34180	-	-	-	YES	NAC016	NAC domain containing protein 16	NULL	NAC domain containing protein 16	anac016, NAC016
AT1G34190	-	-	YES	-	NAC017	NAC domain containing protein 17	Encodes a NAC domain transcription factor that regulates the mitochondrial retrograde response and coordinates organellar functions and stress responses.	NAC domain containing protein 17	anac017, NAC017, RAO2
AT1G34370	YES	-	-	-	STOP1	sensitive to proton rhizotoxicity 1	Encodes a putative nuclear Cys(2)His(2)-type zinc finger protein involved in H+ and Al3+ rhizotoxicity. In mutants exposed to aluminum stress, there is no induction of AtALMT1, an malate transporter known to be involved in the mediation of aluminum toxicity. Cell wall of the mutant is unstable in low pH medium (pH 4.5) in low Ca solution. This would mediate Ca-alleviation of low pH stress through…	C2H2 and C2HC zinc fingers superfamily protein	AtSTOP1, STOP1
AT1G34670	-	-	-	YES	MYB93	myb domain protein 93	Encodes a member of the R2R3 transcription factor gene family that is a negative regulator of lateral root (LR) development. It has been proposed that this transcription factor is part of a novel negative feedback loop stimulated specifically in the endodermis upon LR initiation to ensure that LRs are formed only in the correct place.	myb domain protein 93	AtMYB93, MYB93
AT1G35516	-	-	YES	-	AT1G35516		NULL	myb-like transcription factor family protein
AT1G36060	YES	-	-	-	AT1G36060		Encodes a member of the DREB subfamily A-6 of ERF/AP2 transcription factor family. The protein contains one AP2 domain. There are 8 members in this subfamily including RAP2.4.Overexpression results in increased drought tolerance and vitrified leaves. Binds to DRE/GCC promoter elements and activates expression of aquaporin genes AtTIP1;1, AtTIP2;3, and AtPIP2;2.Involved in light induced suppressio…	Integrase-type DNA-binding superfamily protein	ERF55, TG, WIND3
AT1G42990	-	-	-	YES	BZIP60	basic region/leucine zipper motif 60	bZIP60 consists of a bZIP DNA binding domain followed by a putative transmembrane domain. bZIP60 mRNA is upregulated by the addition of ER stress inducers, tunicamycin (inhibitor of N-linked glycosylation), DTT (inhibitor of disulfide bond formation) and azetin-2-carboxylate (proline analog perturbing protein structure). Upon ER stress, bZIP60 mRNA is spliced by IRE1A and IRE1B to produce bZIP60-…	basic region/leucine zipper motif 60	ATBZIP60, BZIP60
AT1G48500	-	-	YES	YES	JAZ4	jasmonate-zim-domain protein 4	Jasmonate zim domain transcription factor family protein.Involved in freezing tolerance and JA iduceed leaf senesence.	jasmonate-zim-domain protein 4	AtJAZ4, JAZ4, TIFY6A
AT1G49010	-	-	YES	-	AT1G49010		NULL	Duplicated homeodomain-like superfamily protein	MYBS1
AT1G51600	-	-	YES	-	ZML2	ZIM-LIKE 2	member of a novel family of plant-specific GATA-type transcription factors.	ZIM-LIKE 2	GATA28, TIFY2A, ZML2
AT1G52890	-	-	-	YES	NAC019	NAC domain containing protein 19	encodes a NAC transcription factor whose expression is induced by drought, high salt, and abscisic acid. This gene binds to ERD1 promoter in vitro.	NAC domain containing protein 19	ANAC019, ANAC19, NAC019
AT1G53160	-	-	-	YES	SPL4	squamosa promoter binding protein-like 4	Encodes a member of the SPL (squamosa-promoter binding protein-like)gene family, a novel gene family encoding DNA binding proteins and putative transcription factors. Contains the SBP-box, which encodes the SBP-domain, required and sufficient for interaction with DNA. It is involved in regulation of flowering and vegetative phase change. Its temporal expression is regulated by the microRNA miR156…	squamosa promoter binding protein-like 4	FTM6, SPL4
AT1G54140	YES	-	-	-	TAFII21	TATA binding protein associated factor 21kDa subunit	putative TATA binding protein associated factor 21kDa	TATA binding protein associated factor 21kDa subunit	TAF9, TAFII21
AT1G54260	-	-	YES	-	AT1G54260		NULL	winged-helix DNA-binding transcription factor family protein
AT1G54390	-	-	YES	-	ING2	INHIBITOR OF GROWTH 2	ING2 encodes a member of the Inhibitor of Growth family of nuclear-localized PhD domain containing homeodomain proteins. Binds to H3K4 di or trimethylated DNA.	PHD finger protein-related	ING2
AT1G54930	-	-	-	YES	AT1G54930		NULL	GRF zinc finger / Zinc knuckle protein
AT1G55110	YES	-	-	-	IDD7	indeterminate(ID)-domain 7	NULL	indeterminate(ID)-domain 7	AtIDD7, IDD7, REDSTART
AT1G56010	-	-	YES	-	NAC1	NAC domain containing protein 1	Encodes a transcription factor involved auxin-mediated lateral root formation. Acts downstream of TIR1 and is regulated post-transcriptionally by miRNA164 and by SINAT5-dependent ubiquitination.	NAC domain containing protein 1	anac021, ANAC022, NAC1
AT1G56650	-	-	-	YES	PAP1	production of anthocyanin pigment 1	Encodes a putative MYB domain containing transcription factor involved in anthocyanin metabolism and radical scavenging. Essential for the sucrose-mediated expression of the dihydroflavonol reductase gene. Auxin and ethylene responsiveness of PAP1 transcription is lost in myb12 mutants. Interacts with JAZ proteins to regulate anthocyanin accumulation.	production of anthocyanin pigment 1	ATMYB75, AtPAP1, MYB75, PAP1, PAP1-D, SIAA1
AT1G59640	-	-	YES	-	BPEp	BIG PETAL P	A basic helix-loop-helix encoding gene (BIGPETAL, BPE) involved in the control of petal size. BPE is expressed via two mRNAs derived from an alternative splicing event. The BPEub (AT1G59640.1)transcript is expressed ubiquitously, whereas the BPEp (AT1G59640.2) transcript is preferentially expressed in petals. Plants that lack the petal-expressed variant BPEp have larger petals as a result of incr…	BIG PETAL P	BPE, BPEp, BPEub, ZCW32
AT1G59750	-	-	YES	-	ARF1	auxin response factor 1	Encodes a member of the auxin response factor family. ARFs bind to the cis element 5'-TGTCTC-3' ARFs mediate changes in gene expression in response to auxin. ARF's form heterodimers with IAA/AUX genes. ARF1 enhances mutant phenotypes of ARF2 and may act with ARF2 to control aspects of maturation and senescence.ARF1:LUC and 3xHA:ARF1 proteins have a half-life of ~3-4 hours and their degradation is…	auxin response factor 1	ARF1
AT1G61970	-	-	YES	-	AT1G61970		NULL	Mitochondrial transcription termination factor family protein	mTERF29
AT1G61990	-	-	YES	-	AT1G61990		NULL	Mitochondrial transcription termination factor family protein	mTERF13
AT1G62360	-	-	-	YES	STM	SHOOT MERISTEMLESS	Class I knotted-like homeodomain protein that is required for shoot apical meristem (SAM) formation during embryogenesis and for SAM function throughout the lifetime of the plant. Functions by preventing incorporation of cells in the meristem center into differentiating organ primordia. It has also been shown to have a role in the specification of flower meristem identity.	KNOX/ELK homeobox transcription factor	BUM, BUM1, SHL, STM, WAM, WAM1
AT1G62975	-	-	-	YES	AT1G62975		NULL	basic helix-loop-helix (bHLH) DNA-binding superfamily protein
AT1G63170	-	-	YES	-	AT1G63170		NULL	Zinc finger, C3HC4 type (RING finger) family protein
AT1G64000	-	-	-	YES	WRKY56	WRKY DNA-binding protein 56	member of WRKY Transcription Factor; Group II-c	WRKY DNA-binding protein 56	ATWRKY56, WRKY56
AT1G67710	-	-	-	YES	ARR11	response regulator 11	Encodes an Arabidopsis response regulator (ARR) protein that acts in concert with other type-B ARRs in the cytokinin signaling pathway. Affects ABA-JA crosstalk.	response regulator 11	ARR11
AT1G68120	-	-	-	YES	BPC3	basic pentacysteine 3	NULL	basic pentacysteine 3	ATBPC3, BPC3
AT1G68190	-	-	YES	-	BBX27	B-box domain protein 27	NULL	B-box zinc finger family protein	BBX27
AT1G68670	YES	-	-	-	AT1G68670		HHO2 is a HRS1 homolog. Nitrate-inducible expression. Also induced in roots by low Pi and is likely involved in maintaining phosphate homeostasis. It is target of PHR1.Both HHO2 and HRS1 are involved in Ni cross regulation of Pi signaling. They function as transcriptional repressors of SPX1, SPX2, and SPX4 as part of a cascade to regulate nitrogen and phosphorus balance. Transcriptional repressor…	myb-like transcription factor family protein	HHO2, NIGT1.2
AT1G68840	YES	-	-	YES	RAV2	related to ABI3/VP1 2	Rav2 is part of a complex that has been named `regulator of the (H+)-ATPase of the vacuolar and endosomal membranes' (RAVE) The mRNA is cell-to-cell mobile.	related to ABI3/VP1 2	AtRAV2, EDF2, RAP2.8, RAV2, TEM2
AT1G68920	-	-	YES	-	AT1G68920		NULL	basic helix-loop-helix (bHLH) DNA-binding superfamily protein	bHLH49, CIL1
AT1G69540	-	-	YES	-	AGL94	AGAMOUS-like 94	Encodes a member of the MIKC (MADS box, Keratin binding domain, and C terminal domain containing )family of transcriptional regulators.	AGAMOUS-like 94	AGL94
AT1G69810	-	-	YES	-	WRKY36	WRKY DNA-binding protein 36	member of WRKY Transcription Factor; Group II-b	WRKY DNA-binding protein 36	ATWRKY36, WRKY36
AT1G70700	-	-	-	YES	TIFY7		JAZ9 is a protein presumed to be involved in jasmonate signaling. JAZ9 transcript levels rise in response to a jasmonate stimulus. JAZ9 can interact with the COI1 F-box subunit of an SCF E3 ubiquitin ligase in a yeast-two-hybrid assay only in the presence of jasmonate-isoleucine (JA-ILE) or coronatine. The Jas domain appears to be important for JAZ9-COI1 interactions in the presence of coronatine…	TIFY domain/Divergent CCT motif family protein	JAZ9, TIFY7
AT1G71030	YES	-	-	-	MYBL2	MYB-like 2	Encodes a putative myb family transcription factor. In contrast to most other myb-like proteins its myb domain consists of a single repeat. A proline-rich region potentially involved in transactivation is found in the C-terminal part of the protein. Its transcript accumulates mainly in leaves.	MYB-like 2	ATMYBL2, MYBL2
AT1G72450	-	-	-	YES	JAZ6	jasmonate-zim-domain protein 6	JAZ6 transcript levels rise in response to a jasmonate stimulus and a GFP:JAZ6 fusion protein localizes to the nucleus. Application of jasmonate methyl ester to Arabidopsis roots reduces the levels of a JAZ6:GUS fusion protein, presumably by stimulating ubiquitin-proteasome-mediated degradation.	jasmonate-zim-domain protein 6	JAZ6, TIFY11B
AT1G73830	YES	-	-	-	BEE3	BR enhanced expression 3	Encodes the brassinosteroid signaling component BEE3 (BR-ENHANCED EXPRESSION 3). Positively modulates the shade avoidance syndrome in Arabidopsis seedlings.	BR enhanced expression 3	BEE3
AT1G74650	-	-	-	YES	MYB31	myb domain protein 31	Member of the R2R3 factor gene family.	myb domain protein 31	ATMYB31, ATY13, MYB31
AT1G74840	YES	-	-	-	AT1G74840		NULL	Homeodomain-like superfamily protein
AT1G75340	-	-	YES	-	AT1G75340		NULL	Zinc finger C-x8-C-x5-C-x3-H type family protein
AT1G76320	-	-	YES	-	FRS4	FAR1-related sequence 4	NULL	FAR1-related sequence 4	CPD25, FRS4
AT1G76510	-	-	YES	-	AT1G76510		NULL	ARID/BRIGHT DNA-binding domain-containing protein	ARID4
AT1G76580	-	-	YES	-	AT1G76580		NULL	Squamosa promoter-binding protein-like (SBP domain) transcription factor family protein
AT1G77080	-	-	YES	-	MAF1	MADS AFFECTING FLOWERING 1			AGL27, FLM, MAF1
AT1G77200	-	-	-	YES	AT1G77200		encodes a member of the DREB subfamily A-4 of ERF/AP2 transcription factor family. The protein contains one AP2 domain. There are 17 members in this subfamily including TINY.	Integrase-type DNA-binding superfamily protein
AT1G78080	YES	-	-	YES	RAP2.4	related to AP2 4	Encodes a member of the DREB subfamily A-6 of ERF/AP2 transcription factor family (RAP2.4). The protein contains one AP2 domain. Role in mediating light and ethylene signaling. The mRNA is cell-to-cell mobile.	related to AP2 4	AtWIND1, ERF59, RAP2.4, WIND1
AT1G79700	YES	-	YES	YES	WRI4	WRINKLED 4	WRI4 encodes an AP2/ERF-type transcriptional activator that specifically controls cuticular wax biosynthesis in Arabidopsis stems. It also functions to activate transcription of genes involved fatty acid biosynthesis during seed and flower development as well as stem wax biosynthesis. Targets identified by ChIP-seq include: LACS1, KCR1, PAS2, ECR, and WSD1.	Integrase-type DNA-binding superfamily protein	WRI4
AT1G79840	-	-	YES	-	GL2	GLABRA 2	Glabra 2, a homeodomain protein affects epidermal cell identity including trichomes, root hairs, and seed coat. It also down-regulates seed oil content. Expressed in atrichoblasts and required to suppress root hair development. Also expressed abundantly during early seed development. Directly regulated by WER.	HD-ZIP IV family of homeobox-leucine zipper protein with lipid-binding START domain	GL2
AT1G80840	YES	-	-	YES	WRKY40	WRKY DNA-binding protein 40	Pathogen-induced transcription factor. Binds W-box sequences in vitro. Forms protein complexes with itself and with WRKY40 and WRKY60. Coexpression with WRKY18 or WRKY60 made plants more susceptible to both P. syringae and B. cinerea. WRKY18, WRKY40, and WRKY60 have partially redundant roles in response to the hemibiotrophic bacterial pathogen Pseudomonas syringae and the necrotrophic fungal path…	WRKY DNA-binding protein 40	ATWRKY40, WRKY40
AT2G01930	YES	-	-	-	BPC1	basic pentacysteine1	BASIC PENTACYSTEINE1 (BPC1) is a regulator of the homeotic Arabidopsis thaliana gene SEEDSTICK (STK), which controls ovule identity. BPC1 induces conformational changes by cooperative binding to purine-rich elements present in the STK regulatory sequence. STK is upregulated in bpc1 mutant.Along with BPC2, BPC1 binds to the promoter of and represses GALS1 thereby reducing beta 1,4- galactan accumu…	basic pentacysteine1	ATBPC1, BBR, BPC1
AT2G02450	-	-	YES	-	LOV1	LONG VEGETATIVE PHASE 1	NULL	NAC domain containing protein 35	ANAC034, ANAC035, AtLOV1, LOV1, NAC035
AT2G02470	-	-	YES	-	AL6	alfin-like 6	Encodes a member of the Alfin1-like family of nuclear-localized PHD (plant homeodomain) domain containing proteins that acts as a novel upstream regulator of root hair formation during Pi starvation. All AL proteins except AL3 bind to di- or trimethylated histone H3 (H3K4me3/2). Members of this family include: AT5G05610 (AL1), AT3G11200 (AL2), AT3G42790 (AL3), AT5G26210 (AL4), AT5G20510 (AL5), AT…	alfin-like 6	AL6
AT2G04240	YES	-	-	-	XERICO		Encodes a small protein with an N-terminal trans-membrane domain and a RING-H2 zinc finger motif located at the C-terminus. Gene expression is induced by salt and osmotic stress. Transcrips levels are induced by DELLA proteins and repressed by gibberellic acid. Involved in ABA metabolism.	RING/U-box superfamily protein	XER, XERICO
AT2G04740	-	-	YES	-	AT2G04740		NULL	ankyrin repeat family protein
AT2G04845	-	-	YES	-	AT2G04845		NULL	Acyl-CoA N-acyltransferases (NAT) superfamily protein	GNAT9
AT2G05160	-	YES	-	-	AT2G05160		NULL	CCCH-type zinc fingerfamily protein with RNA-binding domain
AT2G17040	-	YES	-	YES	NAC036	NAC domain containing protein 36	Member of the NAC transcription factor family and more specifically, the ONAC022 subfamily. Involved in leaf and inflorescence stem morphogenesis. The mRNA is cell-to-cell mobile.	NAC domain containing protein 36	anac036, NAC036
AT2G17150	-	-	YES	-	AT2G17150		NULL	Plant regulator RWP-RK family protein	NLP1
AT2G17770	-	-	-	YES	BZIP27	basic region/leucine zipper motif 27	Encodes a paralog of bZIP transcription factor FD. This protein interacts with FD and FT.	basic region/leucine zipper motif 27	ATBZIP27, BZIP27, FDP
AT2G18090	YES	-	-	-	AT2G18090		NULL	PHD finger family protein / SWIB complex BAF60b domain-containing protein / GYF domain-containing protein
AT2G18160	YES	-	-	-	bZIP2	basic leucine-zipper 2	Encodes a b-ZIP transcription factor.	basic leucine-zipper 2	ATBZIP2, bZIP2, FTM3, GBF5
AT2G18300	YES	-	-	-	HBI1	HOMOLOG OF BEE2 INTERACTING WITH IBH 1	DNA-binding bHLH protein involved in positive regulation of cell elongation and proliferation and, negative control of plant immunity.One component of PRE-IBH1-HBI1 tripartite module.	basic helix-loop-helix (bHLH) DNA-binding superfamily protein	HBI1
AT2G20110	-	YES	-	-	AT2G20110		Tesmin/TSO1-like CXC domain-containing protein which is a transcriptional repressor of genes required for maintenance of DNA methylation, including MET1, CMT3, DDM1, KYP and VIMs. Functions redundantly with its paralogue TCX5 in repressing the expression of these genes.	Tesmin/TSO1-like CXC domain-containing protein	TCX6
AT2G21240	-	-	YES	-	BPC4	basic pentacysteine 4	Encodes a member of the BASIC PENTACYSTEINE (BPC) proteins. BPC proteins are plant-specific transcription factors present throughout land plants. BPC transcription factor family is integral for a wide range of processes that support normal growth and development.	basic pentacysteine 4	ATBPC4, BBR, BPC4
AT2G21320	-	-	-	YES	BBX18	B-box domain protein 18	NULL	B-box zinc finger family protein	BBX18
AT2G22430	YES	-	-	-	HB6	homeobox protein 6	Encodes a homeodomain leucine zipper class I (HD-Zip I) protein that is a target of the protein phosphatase ABI1 and regulates hormone responses in Arabidopsis.	homeobox protein 6	ATHB6, HB6
AT2G22630	-	-	YES	YES	AGL17	AGAMOUS-like 17	Encodes a MADs domain containing protein involved in promoting flowering. Loss of function mutations show delayed flowering in long days and reduced levels of LFY and AP1 expression.	AGAMOUS-like 17	AGL17
AT2G24680	-	-	-	YES	AT2G24680		NULL	transcriptional factor B3 family protein	REM30
AT2G24690	-	-	YES	-	AT2G24690		NULL	Transcriptional factor B3 family protein
AT2G24790	YES	-	-	-	COL3	CONSTANS-like 3	Positive regulator of photomorphogenesis that acts downstream of COP1 but can promote lateral root development independently of COP1 and also function as a daylength-sensitive regulator of shoot branching. The mRNA is cell-to-cell mobile.	CONSTANS-like 3	ATCOL3, BBX4, COL3
AT2G25180	-	-	YES	-	RR12	response regulator 12	Encodes an Arabidopsis response regulator (ARR) protein that acts in concert with other type-B ARRs in the cytokinin signaling pathway. Also involved in cytokinin-dependent inhibition of hypocotyl elongation and cytokinin-dependent greening and shooting in tissue culture. ARR1, ARR10, and ARR12 are redundant regulators of drought response, with ARR1 being the most critical.The retention of leaf w…	response regulator 12	ARR12, AtARR12, RR12
AT2G25900	YES	-	-	-	ATCTH		Encodes a protein with two tandem-arrayed CCCH-type zinc fingers that binds RNA and is involved in RNA turnover. The mRNA is cell-to-cell mobile.	Zinc finger C-x8-C-x5-C-x3-H type family protein	ATCTH, ATTZF1, TZF1
AT2G27110	-	-	YES	-	FRS3	FAR1-related sequence 3	NULL	FAR1-related sequence 3	FRS3
AT2G27230	-	-	-	YES	LHW	LONESOME HIGHWAY	Encodes a nuclear-localized transcriptional activator with weak sequence similarity to basic helix-loop-helix(bHLH)-domain proteins. It promotes the production of stele cells in root meristems and is required to establish and maintain the normal vascular cell number and pattern in primary and lateral roots.	transcription factor-related	LHW
AT2G27930	-	-	-	YES	AT2G27930		NULL	PLATZ transcription factor family protein
AT2G28290	-	-	YES	-	SYD	SPLAYED	Encodes a SWI2/SNF2-like protein in the SNF2 subclass. Homozygous plants with null mutations exhibit premature termination of the meristem and carpelloid structures from the inflorescence meristem. Co-activator of floral homeotic gene expression. Acts with LFY to regulate shoot apical meristem identity. Required for meristem maintenance. Regulates flowering under a non-inductive photoperiod. It p…	P-loop containing nucleoside triphosphate hydrolases superfamily protein	CHR3, SYD
AT2G28550	-	-	YES	-	RAP2.7	related to AP2.7	AP2 family transcription factor that is involved in regulation of flowering and innate immunity.Interacts with CRY2 to regulate CO and FT. TOE1 binds to activation domain of CO and binds CORE sequences of the FT promoter.TOE1/TOE2 are also targets of MiR172b and function in regulation of innate immunity.	related to AP2.7	RAP2.7, TOE1
AT2G30424	-	-	YES	-	TCL2	TRICHOMELESS 2	In a tandem repeat with AT2g30432 (TCL1) and AT2g30420 (ETC2), it encodes a single-repeat R3 MYB transcription factor that is involved in the negative regulation of trichome formation.	Homeodomain-like superfamily protein	TCL2
AT2G31180	-	-	-	YES	MYB14	myb domain protein 14	Member of the R2R3 factor gene family.	myb domain protein 14	ATMYB14, MYB14, MYB14AT
AT2G32100	YES	-	-	-	OFP16	ovate family protein 16	NULL	ovate family protein 16	ATOFP16, OFP16
AT2G32250	-	-	YES	-	FRS2	FAR1-related sequence 2	NULL	FAR1-related sequence 2	FRS2
AT2G32700	-	-	YES	-	LUH	LEUNIG_homolog	Encodes a WD40 repeat and LUFS domain containing protein that is similar to LUG. Interacts physically with SEUSS and likely functions as part of a repressor complex that represses AG. Involved in cell wall modifications necessary for mucilage extrusion and mediates aluminium sensitivity through PECTIN METHYLESTERASE46-modulated root cell wall pectin methylesterification.	LEUNIG_homolog	LUH, MUM1
AT2G33810	-	-	YES	YES	SPL3	squamosa promoter binding protein-like 3	Encodes a member of the SPL (squamosa-promoter binding protein-like)gene family, a novel gene family encoding DNA binding proteins and putative transcription factors. Contains the SBP-box, which encodes the SBP-domain, required and sufficient for interaction with DNA. It binds DNA, may directly regulate AP1, and is involved in regulation of flowering and vegetative phase change. Its temporal expr…	squamosa promoter binding protein-like 3	SPL3
AT2G34710	-	-	YES	-	PHB	PHABULOSA	Dominant PHB mutations cause transformation of abaxial leaf fates into adaxial leaf fates. Encodes a member of HD-Zip family which contains homeodomain-leucine zipper domains and domain similar to a mammalian sterol binding domain. Has overlapping functions with PHAVOLUTA, REVOLUTA and CORONA.	Homeobox-leucine zipper family protein / lipid-binding START domain-containing protein	ATHB-14, ATHB14, PHB, PHB-1D
AT2G36720	-	YES	-	-	AT2G36720		NULL	Acyl-CoA N-acyltransferase with RING/FYVE/PHD-type zinc finger domain
AT2G37025	-	-	YES	-	TRFL8	TRF-like 8	NULL	TRF-like 8	TRFL8
AT2G37260	-	YES	-	-	TTG2	TRANSPARENT TESTA GLABRA 2	Encodes a protein similar to WRKY transcription factors that is expressed in the seed integument and endosperm. Mutants are defective in proanthocyanidin synthesis and seed mucilate deposition. Seeds are yellow colored. Seed size is also affected; seeds are reduced in size but only when the mutant allele is transmitted through the female parent.Loss of function alleles are associated with a reduc…	WRKY family transcription factor family protein	ATWRKY44, DSL1, TTG2, WRKY44
AT2G37630	-	YES	-	-	AS1	ASYMMETRIC LEAVES 1	Encodes a MYB-domain protein involved in specification of the leaf proximodistal axis. Mutation results in lobed and dissected leaves with a characteristic asymmetry. Homologous to the Antirrhinum PHANTASTICA (PHAN) and maize ROUGH SHEATH2 (RS2) genes Asymmetric placement of auxin response at the distal leaf tip precedes visible asymmetric leaf growth. Acts alongside AXR1 to exclude BP expression…	myb-like HTH transcriptional regulator family protein	AS1, ATMYB91, ATPHAN, LL2, MYB91
AT2G38130	-	-	YES	-	ATMAK3		Encodes the Arabidopsis homolog of the yeast protein MAK3, a component of the N-terminal acetyltransferase complex C. In mutant plants, synthesis of plastome-encoded photosystem II core proteins D1 and CP47 is affected resulting in fewer thylakoid multiprotein complexes.	Acyl-CoA N-acyltransferases (NAT) superfamily protein	ATMAK3
AT2G38250	-	-	-	YES	AT2G38250		NULL	Homeodomain-like superfamily protein
AT2G38340	-	-	-	YES	DREB19	dehydration response element-binding protein 19	encodes a member of the DREB subfamily A-2 of ERF/AP2 transcription factor family. The protein contains one AP2 domain. There are eight members in this subfamily including DREB2A AND DREB2B that are involved in response to drought.	Integrase-type DNA-binding superfamily protein	DREB19
AT2G38470	YES	-	-	YES	WRKY33	WRKY DNA-binding protein 33	Member of the plant WRKY transcription factor family. Regulates the antagonistic relationship between defense pathways mediating responses to P. syringae and necrotrophic fungal pathogens. Located in nucleus. Involved in response to various abiotic stresses - especially salt stress. Regulates cytochrome P450 gene CYP94B1 to control apoplastic barrier formation in roots to confer salt tolerance.	WRKY DNA-binding protein 33	ATWRKY33, WRKY33
AT2G38880	-	-	YES	-	NF-YB1	nuclear factor Y, subunit B1	Encodes a transcription factor from the nuclear factor Y (NF-Y) family, AtNF-YB1. Confers drought tolerance.	nuclear factor Y, subunit B1	ATHAP3, ATNF-YB1, HAP3, HAP3A, NF-YB1
AT2G39030	-	-	-	YES	NATA1	N-acetyltransferase activity 1	Encodes a protein that acts as an ornithine N-delta-acetyltransferase, leading to the formation of N-delta-actetylornithine. This compound is likely used in plant defense and levels of it are increased in Arabidopsis plants in response to MeJA and ABA. The mRNA is cell-to-cell mobile.	Acyl-CoA N-acyltransferases (NAT) superfamily protein	NATA1
AT2G39250	-	-	YES	-	SNZ	SCHNARCHZAPFEN	Encodes a AP2 domain transcription factor that can repress flowering. SNZ and its paralogous gene, SCHLAFMUTZE (SMZ), share a signature with partial complementarity to the miR172 microRNA, whose precursor is induced upon flowering.	Integrase-type DNA-binding superfamily protein	SNZ
AT2G40140	YES	-	-	-	CZF1		NULL	zinc finger (CCCH-type) family protein	ATSZF2, CZF1, SZF2, TZF10, ZFAR1
AT2G40340	-	-	YES	YES	DREB2C		Encodes a member of the DREB subfamily A-2 of ERF/AP2 transcription factor family. The protein contains one AP2 domain. There are eight members in this subfamily including DREB2A AND DREB2B that are involved in response to drought.	Integrase-type DNA-binding superfamily protein	AtERF48, DREB2C
AT2G40750	-	-	-	YES	WRKY54	WRKY DNA-binding protein 54	member of WRKY Transcription Factor; Group III. Together with WRKY70 positively regulates SARD1 and CBP60g expression in plant immunity.	WRKY DNA-binding protein 54	ATWRKY54, WRKY54
AT2G41070	-	YES	YES	-	EEL	ENHANCED EM LEVEL	Transcription factor homologous to ABI5. Regulates AtEm1 expression by binding directly at the AtEm1 promoter. Located in the nucleus and expressed during seed maturation in the cotyledons and later in the whole embryo.	Basic-leucine zipper (bZIP) transcription factor family protein	ATBZIP12, DPBF4, EEL
AT2G41240	-	-	-	YES	BHLH100	basic helix-loop-helix protein 100	Encodes a member of the basic helix-loop-helix transcription factor family protein. Functions as a key regulator of iron-deficiency responses independent of the master regulator FIT. Likely regulates genes involved in the distribution of iron within the plant. Phosphatidylinositol 4-phosphate 5-kinase (PIP5K) enzyme family member.	basic helix-loop-helix protein 100	BHLH100
AT2G41310	YES	-	-	-	RR3	response regulator 3	Encodes an A- type response Regulator that is primarily expressed in the root and is involved in cytokinin-mediated signalling. Phosphatidylinositol 4-phosphate 5-kinase (PIP5K) enzyme family member.	response regulator 3	ARR8, ATRR3, RR3
AT2G41630	YES	-	-	-	TFIIB	transcription factor IIB	Encodes a transcription factor, TFIIB1, that plays important roles in pollen tube growth, guidance, and reception as well as endosperm development and is partially functionally different from AtTFIIB2 and AtTFIIB3/AtpBRP2.	transcription factor IIB	AtTFIIB1, TFIIB, TFIIB1
AT2G41710	-	-	YES	-	AT2G41710		AP2-type transcription factor which defines the specificity for promoter binding and directly activates transcription of a specific set of SIAMESE-RELATED (SMR) family genes, encoding plant-specific inhibitors of cyclin-dependent kinases and thus inhibiting cell cycle progression at G2 and promoting the onset of endoreplication.	Integrase-type DNA-binding superfamily protein	SMOS1
AT2G42200	-	-	YES	-	SPL9	squamosa promoter binding protein-like 9	Encodes a putative transcriptional regulator that is involved in the vegetative to reproductive phase transition. Expression is regulated by MIR156b. SPL activity nonautonomously inhibits initiation of new leaves at the shoot apical meristem. Overexpression of SPL9 (rSPL9) promoted the expression of C-REPEAT BINDING FACTOR 2 (CBF2) and hereafter enhanced the freezing tolerance.	squamosa promoter binding protein-like 9	AtSPL9, SPL9
AT2G43000	-	-	-	YES	NAC042	NAC domain containing protein 42	Encodes a NAC transcription factor induced by hydrogen peroxide (H2O2). Involved in senescence. Over expression of the gene strongly delays senescence and enhances tolerance to various abiotic stresses.	NAC domain containing protein 42	ANAC042, AtJUB1, JUB1, NAC042
AT2G43010	YES	-	-	-	PIF4	phytochrome interacting factor 4	Isolated as a semidominant mutation defective in red -light responses. Encodes a nuclear localized bHLH protein that interacts with active PhyB protein. Negatively regulates phyB mediated red light responses. Involved in shade avoidance response. Protein abundance is negatively regulated by PhyB.Involved in the regulation of response to nutrient levels. Controls the resistance to B. cinerea in a …	phytochrome interacting factor 4	AtPIF4, PIF4, SRL2
AT2G44745	-	-	-	YES	WRKY12	WRKY DNA-binding protein 12	WRKY gene family member involved in vascular/pith development.	WRKY family transcription factor	AtWRKY12, WRKY12
AT2G44840	YES	-	-	-	ERF13	ethylene-responsive element binding factor 13	encodes a member of the ERF (ethylene response factor) subfamily B-3 of ERF/AP2 transcription factor family. The protein contains one AP2 domain. There are 18 members in this subfamily including ATERF-1, ATERF-2, AND ATERF-5. The mRNA is cell-to-cell mobile.	ethylene-responsive element binding factor 13	ATERF13, EREBP, ERF13
AT2G45460	-	-	YES	-	AT2G45460		NULL	SMAD/FHA domain-containing protein
AT2G45480	-	YES	-	-	GRF9	growth-regulating factor 9	Growth regulating factor encoding transcription activator. One of the nine members of a GRF gene family, containing nuclear targeting domain. Involved in leaf development.	growth-regulating factor 9	AtGRF9, GRF9
AT2G45660	-	-	YES	-	AGL20	AGAMOUS-like 20	Controls flowering and is required for CO to promote flowering. It acts downstream of FT. Overexpression of (SOC1) AGL20 suppresses not only the late flowering of plants that have functional FRI and FLC alleles but also the delayed phase transitions during the vegetative stages of development. AGL20/SOC1 acts with AGL24 to promote flowering and inflorescence meristem identity.AGL20 upregulates ex…	AGAMOUS-like 20	AGL20, ATSOC1, SOC1
AT2G45850	-	-	YES	-	AT2G45850		Positive regulator of leaf senescence.	AT hook motif DNA-binding family protein	AHL9
AT2G46270	-	-	YES	-	GBF3	G-box binding factor 3	encodes a bZIP G-box binding protein whose expression is induced by ABA. It has been shown to bind to Adh that contains the G-box and is induced by cold and water deprivation. GBF3 has been shown to be expressed mostly in the root and dark-grown leaves. GBF3 can act as homodimers and as heterodimers with GFB1, GBF2 and GBF4. In addition, GBF3¡¯s DNA binding activity is enhanced by GIP1, GPRI1 and…	G-box binding factor 3	GBF3
AT2G46400	-	-	-	YES	WRKY46	WRKY DNA-binding protein 46	Encodes a WRKY transcription factor that contributes to the feedforward inhibition of osmotic/salt stress-dependent LR inhibition via regulation of ABA signaling and auxin homeostasis.	WRKY DNA-binding protein 46	ATWRKY46, WRKY46
AT2G46510	-	-	-	YES	AIB	ABA-inducible BHLH-type transcription factor	Encodes a nuclear localized BLH domain containing transcriptional activator involved in response to ABA. Overexpression confers enhanced ABA responsiveness while loss of function mutants are ABA sensitive.bHLH17 interacts with JAZ proteins, and functions redundantly with bHLH3, bHLH13 and bHLH14 to negatively regulate jasmonate responses.	ABA-inducible BHLH-type transcription factor	AIB, ATAIB, bHLH017, bHLH17, JAM1
AT2G46590	-	YES	-	-	DAG2	DOF AFFECTING GERMINATION 2	Encodes a protein containing Dof zinc finger motifs that is a positive regulator of light-mediated seed germination. Its expression is limited to vascular system of the mother plant. A recessive mutation is inherited as maternal-effect and expression is not detected in the embryo. Mutants are defective in seed germination and are more dependent on light and cold treatment and less sensitive to gi…	Dof-type zinc finger DNA-binding family protein	DAG2
AT2G46790	-	-	YES	YES	PRR9	pseudo-response regulator 9	Pseudo-response regulator PRR9. Involved in clock function. PRR7 and PRR9 are partially redundant essential components of a temperature-sensitive circadian system. CCA1 and LHY had a positive effect on PRR9. Interact with TOC1 in a yeast two-hybrid assay. Acts as transcriptional repressor of CCA1 and LHY. Acts additively with EC, PRR5 and PRR7 to regulate hypocotyl growth under photoperiodic cond…	pseudo-response regulator 9	APRR9, PRR9, TL1
AT2G46830	-	-	-	YES	CCA1	circadian clock associated 1	Encodes a transcriptional repressor that performs overlapping functions with LHY in a regulatory feedback loop that is closely associated with the circadian oscillator of Arabidopsis. Binds to the evening element in the promoter of TOC1 and represses TOC1 transcription. CCA1 and LHY colocalize in the nucleus and form heterodimers in vivo. CCA1 and LHY function synergistically in regulating circad…	circadian clock associated 1	AtCCA1, CCA1
AT2G47190	-	-	-	YES	MYB2	myb domain protein 2	Encodes a MYB transcription factor that possesses an R2R3 MYB DNA binding domain and is known to regulate the expression of salt- and dehydration-responsive genes. Has been shown to bind calmodulin.	myb domain protein 2	ATMYB2, MYB2
AT2G47850	-	-	YES	-	AT2G47850		NULL	Zinc finger C-x8-C-x5-C-x3-H type family protein
AT2G48160	-	-	YES	-	AT2G48160		HUA and HUA-LIKE (HULK) genes act redundantly to regulate a subset of essential genes, with some (or all) family members also having specific functions.	Tudor/PWWP/MBT domain-containing protein	HULK2, SL3
AT3G01470	YES	-	-	-	HB-1	homeobox 1	Encodes a homeodomain leucine zipper class I (HD-Zip I) transcriptional activator involved in leaf and hypocotyl development. Its promoter is bound by PIF1 which likely regulates its expression. Its translation is regulated by a conserved upstream ORF (CPuORF33).	homeobox 1	AT3G01472.1, ATHB-1, ATHB1, CPuORF33, HAT5, HB-1, HD-ZIP-1
AT3G01600	-	-	-	YES	NAC044	NAC domain containing protein 44	NULL	NAC domain containing protein 44	anac044, NAC044
AT3G02150	-	-	-	YES	PTF1	plastid transcription factor 1	a chloroplast trans-acting factor of the psbD light-responsive promoter.TCP gene involved in heterochronic control of leaf differentiation.	plastid transcription factor 1	A-PTF-1, bHLHb1, PTF1, TCP13, TFPD
AT3G02380	YES	-	-	-	COL2	CONSTANS-like 2	homologous to the flowering-time gene CONSTANS (CO) encoding zinc-finger proteins	CONSTANS-like 2	ATCOL2, BBX3, COL2
AT3G02830	YES	-	-	-	ZFN1	zinc finger protein 1	Encodes a zinc finger protein that binds to PORA mRNA in vivo and recruits the Pfr form of phytochrome to the 5&#8242;-UTR of PORA mRNA to regulate translation of the mRNA.	zinc finger protein 1	PNT1, ZFN1
AT3G03260	-	-	-	YES	HDG8	homeodomain GLABROUS 8	Encodes a homeobox-leucine zipper family protein belonging to the HD-ZIP IV family.	homeodomain GLABROUS 8	HDG8
AT3G04070	-	-	YES	-	NAC047	NAC domain containing protein 47	NULL	NAC domain containing protein 47	ANAC047, NAC047, SHG, SHYG
AT3G04450	-	-	YES	-	AT3G04450		NULL	Homeodomain-like superfamily protein
AT3G04730	YES	-	-	-	IAA16	indoleacetic acid-induced protein 16	early auxin-induced (IAA16)	indoleacetic acid-induced protein 16	IAA16
AT3G04850	-	-	YES	-	AT3G04850		Member of the DREAM complex, LIN54 type.	Tesmin/TSO1-like CXC domain-containing protein	TCX4
AT3G06220	-	-	-	YES	AT3G06220		NULL	AP2/B3-like transcriptional factor family protein	REM19
AT3G07565	-	-	YES	-	AT3G07565		NULL	Protein of unknown function (DUF3755)
AT3G09370	-	YES	YES	-	MYB3R-3	myb domain protein 3r-3	C-myb-like transcription factor (MYB3R3) mRNA. It is a target of CDK phosphorylation and blocks cell division in response to DNA damage.	myb domain protein 3r-3	AtMYB3R3, MYB3R-3
AT3G09600	-	YES	YES	-	RVE8	REVEILLE 8	Encodes a MYB-like transcription factor similar to CIRCADIAN CLOCK-ASSOCIATED1 (CCA1) and ELONGATED HYPOCOTYL (LHY). Involved in the regulation of circadian clock by modulating the pattern of histone 3 (H3) acetylation. Functions as a transcriptional activator of evening element containing clock genes. Involved in heat shock response.	Homeodomain-like superfamily protein	LCL5, RVE8
AT3G10390	-	-	YES	-	FLD	FLOWERING LOCUS D	Encodes a plant homolog of a SWIRM domain containing protein found in histone deacetylase complexes in mammals. Lesions in FLD result in hyperacetylation of histones in FLC chromatin, up-regulation of FLC expression and extremely delayed flowering. FLD plays a key role in regulating the reproductive competence of the shoot and results in different developmental phase transitions in Arabidopsis.	Flavin containing amine oxidoreductase family protein	FLD, RSI1
AT3G11580	-	-	-	YES	AT3G11580		SOD7 encodes nuclear localized B3 DNA binding domain and a transcriptional repression motif. Belongs to the RAV gene family. Functions in regulation of seed size and binds to and represses KLU. Transcription repressor involved in regulation of inflorescence architecture.	AP2/B3-like transcriptional factor family protein	NGAL2, SOD7
AT3G12560	-	-	YES	-	TRFL9	TRF-like 9	Encodes a telomeric DNA-binding protein.	TRF-like 9	ATTBP2, TRFL9
AT3G12630	YES	-	-	-	SAP5	stress associated protein 5	Encodes a protein with E3 ligase activity that acts as a positive regulator of stress responses in Arabidopsis.	A20/AN1-like zinc finger family protein	SAP5
AT3G12720	-	-	-	YES	MYB67	myb domain protein 67	Member of the R2R3 factor gene family.	myb domain protein 67	ATMYB67, ATY53, MYB67
AT3G12730	-	-	YES	-	AT3G12730		NULL	Homeodomain-like superfamily protein
AT3G13445	-	-	YES	-	TBP1	TATA binding protein 1	TBP (TATA binding protein) associates with TAF(II)s (TBP-associated factors) to form the TFIID general transcription factor complex	TATA binding protein 1	TBP1, TFIID-1
AT3G13682	-	-	YES	-	LDL2	LSD1-like2	Encodes a homolog of human Lysine-Specific Demethylase1. Involved in H3K4 methylation of target genes including the flowering loci FLC and FWA.	LSD1-like2	LDL2
AT3G15210	YES	-	-	-	ERF4	ethylene responsive element binding factor 4	Encodes a member of the ERF (ethylene response factor) subfamily B-1 of ERF/AP2 transcription factor family (ATERF-4). The protein contains one AP2 domain. Acts as a negative regulator of JA-responsive defense gene expression and resistance to the necrotrophic fungal pathogen Fusarium oxysporum and antagonizes JA inhibition of root elongation. The mRNA is cell-to-cell mobile.	ethylene responsive element binding factor 4	ATERF-4, ATERF4, ERF4, RAP2.5
AT3G15270	-	-	YES	-	SPL5	squamosa promoter binding protein-like 5	Encodes a member of the SPL (squamosa-promoter binding protein-like)gene family, a novel gene family encoding DNA binding proteins and putative transcription factors. Contains the SBP-box, which encodes the SBP-domain, required and sufficient for interaction with DNA. It is involved in regulation of flowering and vegetative phase change. Its temporal expression is regulated by the microRNA miR156…	squamosa promoter binding protein-like 5	SPL5
AT3G15500	-	-	-	YES	NAC3	NAC domain containing protein 3	Encodes an ATAF-like NAC-domain transcription factor that doesn't contain C-terminal sequences shared by CUC1, CUC2 and NAM. Note: this protein (AtNAC3) is not to be confused with the protein encoded by locus AT3G29035, which, on occasion, has also been referred to as AtNAC3. The mRNA is cell-to-cell mobile.	NAC domain containing protein 3	ANAC055, ANAC55, ATNAC3, NAC055, NAC3
AT3G15510	-	-	-	YES	NAC2	NAC domain containing protein 2	Note of caution: not to be confused with another protein (AtNAC6 locus AT5G39610) which on occasion has also been referred to as AtNAC2.	NAC domain containing protein 2	ANAC056, ATNAC2, NAC2, NARS1
AT3G16770	YES	-	-	-	EBP	ethylene-responsive element binding protein	Encodes a member of the ERF (ethylene response factor) subfamily B-2 of the plant specific ERF/AP2 transcription factor family (RAP2.3). The protein contains one AP2 domain. There are 5 members in this subfamily including RAP2.2 AND RAP2.12.It is localized to the nucleus and acts as a transcriptional activator through the GCC-box. It has been identified as a suppressor of Bax-induced cell death b…	ethylene-responsive element binding protein	ATEBP, EBP, ERF72, RAP2.3
AT3G16857	-	-	YES	-	RR1	response regulator 1	Encodes an Arabidopsis response regulator (ARR) protein that acts in concert with other type-B ARRs in the cytokinin signaling pathway. Also involved in cytokinin-dependent inhibition of hypocotyl elongation and cytokinin-dependent greening and shooting in tissue culture. ARR1, ARR10, and ARR12 are redundant regulators of drought response, with ARR1 being the most critical. ARR1, ARR10 and ARR12 …	response regulator 1	ARR1, RR1
AT3G16940	-	YES	-	-	AT3G16940		Calmodulin binding transcription factor. Mutants display increased salt tolerance during early germination. Involved in regulation of salt stress responsive genes.	calmodulin binding;transcription regulators	CAMTA6
AT3G17100	-	-	YES	-	AT3G17100		NULL	sequence-specific DNA binding transcription factors	AIF3
AT3G18100	-	-	YES	-	MYB4R1	myb domain protein 4r1	Member of the R2R3 transcription factor gene family.	myb domain protein 4r1	AtMYB4R1, MYB4R1
AT3G19290	YES	-	-	-	ABF4	ABRE binding factor 4	bZIP transcription factor with specificity for abscisic acid-responsive elements (ABRE). Mediates ABA-dependent stress responses.ABF4 acts through SnRK2 pathway and binds to ABA response elements of the promoters of NYE1 and regulates their expression to promote chlorophyll degradation.	ABRE binding factor 4	ABF4, AREB2, AtAREB2
AT3G20010	-	-	YES	-	AT3G20010		Encodes a member of the SNF2 family of helicase-like proteins and is involved in RNA-directed DNA methylation. It is functionally redundant with FRG2 and interacts physically with SUVR2, another component of the RdDM pathway.	SNF2 domain-containing protein / helicase domain-containing protein / zinc finger protein-related	CHR27, FRG1
AT3G20550	-	-	YES	-	DDL	DAWDLE	Encodes a nuclear localized FHA (forhkead) domain containing protein.Mutant plants have shortened roots, delayed flowering time, altered floral organ number, defective floral organs and reduced fertility.Ddl mutants also show reduced levels of pri-miRNAs as well as mature miRNAs suggesting involvement in biogenesis of miRNAs. DDL does not affect transcription of miRNAs directly but may act throug…	SMAD/FHA domain-containing protein	DDL
AT3G20670	YES	-	-	-	HTA13	histone H2A 13	Encodes HTA13, a histone H2A protein.	histone H2A 13	HTA13
AT3G21150	-	-	-	YES	BBX32	B-box domain protein 32	Encodes a protein with a B-box domain predicted to act as a transcription factor. Expression of the BBX32 gene is affected by monochromatic red light. Genetic analysis shows BBX32 is under circadian control; it is a morning gene under clock regulation.	B-box 32	AtBBX32, BBX32, EIP6
AT3G21810	-	-	YES	-	AT3G21810		NULL	Zinc finger C-x8-C-x5-C-x3-H type family protein
AT3G23030	YES	-	-	-	IAA2	indole-3-acetic acid inducible 2	auxin inducible gene expressed in the nucleus	indole-3-acetic acid inducible 2	IAA2
AT3G23050	YES	-	-	-	IAA7	indole-3-acetic acid 7	Transcription regulator acting as repressor of auxin-inducible gene expression. Plays role in the control of gravitropic growth and development in light-grown seedlings. Auxin induces the degradation of the protein in a dosage-dependent manner in a process mediated by AtRac1. Auxin induced the relocalization of the protein within the nucleus from a diffused nucleoplasmic pattern to a discrete par…	indole-3-acetic acid 7	AXR2, IAA7
AT3G23250	-	-	-	YES	MYB15	myb domain protein 15	Member of the R2R3 factor gene family. Key regulator of lignin biosynthesis in effector-triggered immunity	myb domain protein 15	ATMYB15, ATY19, MYB15
AT3G25790	-	-	YES	-	AT3G25790		Encodes a nuclear localized member of the GARP family of transcription factors. Along with AtNIGT1/HRS1 it is involved in nitrate and phosphate signaling in the root. Transcriptional repressors that functions with other NIGT genes as an important hub in the nutrient signaling network associated with the acquisition and use of nitrogen and phosphorus.	myb-like transcription factor family protein	HHO1, NIGT1.3
AT3G27010	-	-	YES	-	TCP20	TEOSINTE BRANCHED 1, cycloidea, PCF (TCP)-domain family protein 20	Belongs to a TCP protein transcription factor family. Members of this family contain a predicted basic-helix-loop-helix domain involved in DNA binding. Related to rice PCF1 and PCF2 genes. Binds to the GCCCR element of CYCB1;1. Involved in regulation of expression of cell cycle control and ribosomal protein genes. Inhibits pavement cell size without affecting leaf size.	TEOSINTE BRANCHED 1, cycloidea, PCF (TCP)-domain family protein 20	AT-TCP20, ATTCP20, PCF1, TCP20
AT3G27940	-	-	YES	YES	LBD26	LOB domain-containing protein 26	NULL	LOB domain-containing protein 26	LBD26
AT3G28210	-	-	-	YES	PMZ		Encodes a putative zinc finger protein (PMZ).	zinc finger (AN1-like) family protein	PMZ, SAP12
AT3G28910	YES	-	-	-	MYB30	myb domain protein 30	Encodes a MYB family transcriptional regulator.It is a a positive regulator of the pathogen-induced hypersensitive response and of brassinosteroid and abscisic acid signaling and a negative regulator of photomorphogenesis. Accumulation of MYB30 is light regulated and activity is modulated by SUMOlaytion. MYB30 can for complexes with different bHLH components to regulate expression of different pa…	myb domain protein 30	ATMYB30, MYB30
AT3G44290	-	YES	-	-	NAC060	NAC domain containing protein 60	Represses sugar-induced ABI5 transcription.	NAC domain containing protein 60	ANAC060, ANAC60, NAC060, NTL5
AT3G46080	-	-	-	YES	AT3G46080		NULL	C2H2-type zinc finger family protein
AT3G46130	-	-	YES	-	MYB48	myb domain protein 48	Encodes a putative transcription factor (MYB48) that functions to regulate flavonol biosynthesis primarily in cotyledons.	myb domain protein 48	ATMYB48, ATMYB48-1, ATMYB48-2, ATMYB48-3, MYB48
AT3G46590	-	-	YES	-	TRFL1	TRF-like 1	Encodes a protein that specifically binds plant telomeric DNA (TTTAGGG)n repeats. Involved in bending DNA. Expressed throughout the plant with highest levels in flowers.	TRF-like 1	ATTRP2, TRFL1, TRP2
AT3G46600	YES	-	-	-	AT3G46600		NULL	GRAS family transcription factor
AT3G46620	YES	-	-	-	RDUF1	RING and Domain of Unknown Function 1117 1	Encodes an ABA- and drought-induced RING-DUF1117 gene whose mutation results in hyposensitive phenotypes toward ABA in terms of germination rate and stomatal closure and markedly reduced tolerance to drought stress relative to wild-type plants.	zinc finger (C3HC4-type RING finger) family protein	AtRDUF1, BTL10, RDUF1
AT3G46950	-	-	YES	-	AT3G46950		NULL	Mitochondrial transcription termination factor family protein	mTERF33
AT3G47640	YES	-	-	-	PYE	POPEYE	Encodes POPEYE (PYE), a bHLH transcription factor regulating response to iron deficiency in Arabidopsis roots.	basic helix-loop-helix (bHLH) DNA-binding superfamily protein	PYE
AT3G47710	-	-	-	YES	BNQ3	BANQUO 3	BNQ3 belongs to a family of atypical non-DNA binding basic helix-loop-helix (bHLH) proteins that heterodimerize with and negatively regulate bHLH transcription factors. Directly and negatively regulated by AP3 and PI in petals. Required for appropriate regulation of flowering time.May also have a role in regulating light responses.	BANQUO 3	BHLH161, BNQ3, PRE4
AT3G48100	YES	-	-	-	RR5	response regulator 5	Encodes a transcription repressor that mediates a negative feedback loop in cytokinin signalling. ARR5 expression is upregulated by Class I KNOX genes. Arr5 protein is stabilized by cytokinin in a two-component phosphorelay.	response regulator 5	ARR5, ATRR2, IBC6, RR5
AT3G48360	YES	YES	-	YES	BT2	BTB and TAZ domain protein 2	Encodes a protein (BT2) that is an essential component of the TAC1-mediated telomerase activation pathway. Acts redundantly with BT3 and BT1 during female gametophyte development and with BT3 during male gametophyte development. BT2 also mediates multiple responses to nutrients, stresses, and hormones.	BTB and TAZ domain protein 2	ATBT2, BT2
AT3G49850	-	-	YES	-	TRB3	telomere repeat binding factor 3	Encodes a telomeric DNA binding protein. In vitro, the protein preferentially binds double-stranded telomeric repeats, but it can also bind to the single G-rich telomeric strand.Single Myb Histone (SMH) gene family member. Contains terminal acidic SANT domain.	telomere repeat binding factor 3	ATTRB3, TBP2, TRB3
AT3G49940	YES	-	-	-	LBD38	LOB domain-containing protein 38	NULL	LOB domain-containing protein 38	LBD38
AT3G51180	YES	-	-	-	AT3G51180		NULL	Zinc finger C-x8-C-x5-C-x3-H type family protein
AT3G51950	YES	-	-	-	AT3G51950		Contains single CCCH domain.	Zinc finger (CCCH-type) family protein / RNA recognition motif (RRM)-containing protein
AT3G52800	YES	-	-	-	AT3G52800		NULL	A20/AN1-like zinc finger family protein
AT3G53920	-	-	YES	-	SIGC	RNApolymerase sigma-subunit C	Encodes a sigma-like transcription factor, Sigma 3 (SIG3 or SIGC). As a subunit of chloroplast RNA polymerase, SIG3 confers the ability to recognize promoter sequences on the core enzyme. SIG3 transcribes specifically the psbN gene in plastids.	RNApolymerase sigma-subunit C	SIG3, SIGC
AT3G54350	-	-	YES	-	emb1967	embryo defective 1967	NULL	Forkhead-associated (FHA) domain-containing protein	emb1967
AT3G55770	YES	-	YES	-	WLIM2b	WLIM2b	Encodes a member of the Arabidopsis LIM proteins: a family of actin bundlers with distinct expression patterns. WLIM1, WLIM2a, and WLIM2b are widely expressed, whereas PLIM2a, PLIM2b, and PLIM2c are predominantly expressed in pollen. Regulates actin cytoskeleton organization.	GATA type zinc finger transcription factor family protein	WLIM2b
AT3G55980	YES	-	-	YES	SZF1	salt-inducible zinc finger 1	CCCH-type zinc finger protein involved in salt stress and immune responses.	salt-inducible zinc finger 1	ATSZF1, SZF1, TZF11
AT3G56660	-	-	-	YES	BZIP49	basic region/leucine zipper motif protein 49	NULL	basic region/leucine zipper motif protein 49	BZIP49
AT3G56970	-	-	-	YES	bHLH38	basic helix-loop-helix 38	Encodes a member of the basic helix-loop-helix transcription factor family protein. bHLH IVc transcription factor repressed by bHLH11.	basic helix-loop-helix (bHLH) DNA-binding superfamily protein	BHLH038, bHLH38, ORG2
AT3G56980	-	-	YES	YES	bHLH39	basic helix-loop-helix 39	Encodes a member of the basic helix-loop-helix transcription factor protein. bHLH IVc transcription factor repressed by bHLH11.	basic helix-loop-helix (bHLH) DNA-binding superfamily protein	BHLH039, bHLH39, ORG3
AT3G57300	-	-	YES	-	INO80	INO80 ortholog	Encodes the Arabidopsis INO80 ortholog of the SWI/SNF ATPase family that has been shown to interact with H2A.Z and facilitates the enrichment of H2A.Z at the ends of the flowering repressor genes FLC and MAF4/5. Functions as a positive regulator of DNA homologous recombination (HR) and plays a crucial role in genome stability maintenance. In INO80 mutants, the HR frequency is reduced to 15% of th…	INO80 ortholog	ATINO80, INO80
AT3G58680	YES	-	-	-	MBF1B	multiprotein bridging factor 1B	One of three genes in A. thaliana encoding multiprotein bridging factor 1, a highly conserved transcriptional coactivator. May serve as a bridging factor between a bZIP factor and TBP. Its expression is developmentally regulated. The mRNA is cell-to-cell mobile.	multiprotein bridging factor 1B	ATMBF1B, MBF1B
AT3G59060	YES	-	-	-	PIL6	phytochrome interacting factor 3-like 6	Encodes a novel Myc-related bHLH transcription factor, which physically associated with APRR1/TOC1 and is a member of PIF3 transcription factor family. Involved in shade avoidance. Functions as negative regulator of PhyB. Protein levels are modulated by phytochrome B. Controls the resistance to B. cinerea in a COI1- and EIN2-dependent manner.	phytochrome interacting factor 3-like 6	A-PUT2, bHLHb1, PIF5, PIL6
AT3G60400	-	-	YES	-	SHOT1	suppressor of hot1-4 1	Together with ATAD3 are required for mitochondrial nucleoid structure, their disruption confers heat tolerance.	Mitochondrial transcription termination factor family protein	mTERF18, SHOT1
AT3G61420	-	YES	YES	-	AT3G61420		NULL	BSD domain (BTF2-like transcription factors, Synapse-associated proteins and DOS2-like proteins)
AT3G61600	-	-	YES	-	POB1	POZ/BTB containin G-protein 1	POZ/BTB containing-protein AtPOB1. Involvement in protein ubiquitylation is predicted based on physical interaction with CULLIN 3 proteins. The mRNA is cell-to-cell mobile.	POZ/BTB containin G-protein 1	AHT1, ATPOB1, LRB2, POB1
AT3G61740	-	YES	-	-	SDG14	SET domain protein 14	Encodes SET domain containing protein that acts redundantly with ATX4/5 to regulate histone H3-K4 methylation. Involved in bolting/flowering time together with ATX1 and ATX4.	SET domain protein 14	ATX3, SDG14
AT3G61850	-	-	YES	-	DAG1	dof affecting germination 1	Zinc finger transcription factor of the Dof family involved in the control of seed germination.	Dof-type zinc finger DNA-binding family protein	DAG1
AT3G61950	-	-	YES	-	AT3G61950		MYC-type transcription factor which interacts with ICE1 and negatively regulates cold-responsive genes and cold tolerance.	basic helix-loop-helix (bHLH) DNA-binding superfamily protein	MYC67
AT3G62090	-	-	YES	-	PIL2	phytochrome interacting factor 3-like 2	encodes a novel Myc-related bHLH transcription factor, which physically associated with APRR1/TOC1 and is a member of PIF3 transcription factor family.	phytochrome interacting factor 3-like 2	PIF6, PIL2
AT3G63530	-	-	YES	-	BB	BIG BROTHER	Encodes a novel E3 ubiquitin ligase that acts as a central negative regulator of Arabidopsis floral organ size. Organ size is limited by restricting the period of proliferative growth, rather than the rate of growth and appears to act in a novel pathway, independent of ANT and JAG. Both mRNA and protein are expressed in all actively growing regions of the plant and the vasculature and the protein…	RING/U-box superfamily protein	BB, BB2, CTL19, EOD1
AT4G00760	-	-	YES	-	APRR8	pseudo-response regulator 8	Encodes a response-regulator like protein.	pseudo-response regulator 8	APRR8, PRR8
AT4G00870	-	-	-	YES	AT4G00870		bHLH14 interacts with JAZ proteins, and functions redundantly with bHLH3, bHLH13 and bHLH17 to negatively regulate jasmonate responses.	basic helix-loop-helix (bHLH) DNA-binding superfamily protein	bHLH014, bHLH14
AT4G01540	-	-	-	YES	NTM1	NAC with transmembrane motif1	Encodes a membrane-bound NAC (for NAM, ATAF1/2, CUC2) transcription factor, designated NTM1 (for NAC with transmembrane motif1). NTM1 regulates cell division in Arabidopsis.	NAC with transmembrane motif1	ANAC068, NTM1
AT4G02590	-	-	YES	-	UNE12	unfertilized embryo sac 12	Basic helix loop helix class transcriptional regulator. Shows ecotype specific effects on temperature dependent salicylic acid accumulation and immunity. Governs the competence of pericycle cells to initiate lateral root primordium formation.	basic helix-loop-helix (bHLH) DNA-binding superfamily protein	bHLH059, PFB1, UNE12
AT4G03250	-	-	YES	-	AT4G03250		NULL	Homeodomain-like superfamily protein
AT4G04890	-	-	YES	-	PDF2	protodermal factor 2	Encodes a homeodomain protein that is expressed in the LI layer of the vegetative, floral and inflorescence meristems. Binds to the L1 box promoter element which is required in some proteins for L1 specific expression.	protodermal factor 2	PDF2
AT4G06746	-	-	-	YES	RAP2.9	related to AP2 9	encodes a member of the DREB subfamily A-5 of ERF/AP2 transcription factor family (RAP2.9). The protein contains one AP2 domain. There are 16 members in this subfamily including RAP2.1 and RAP2.10.	related to AP2 9	DEAR5, RAP2.9
AT4G08150	-	-	-	YES	KNAT1	KNOTTED-like from Arabidopsis thaliana	A member of class I knotted1-like homeobox gene family (together with KNAT2). Similar to the knotted1 (kn1) homeobox gene of maize. Normally expressed in the peripheral and rib zone of shoot apical meristem but not in the leaf primordia. It is also expressed in the fourth floral whorl, in the region that would become style, particularly in the cell surrounding the transmitting tissue. No expressi…	KNOTTED-like from Arabidopsis thaliana	BP, BP1, KNAT1
AT4G08250	-	-	-	YES	AT4G08250		NULL	GRAS family transcription factor
AT4G09460	YES	-	-	-	MYB6	myb domain protein 6	Encodes myb6 DNA-binding protein. The mRNA is cell-to-cell mobile.	myb domain protein 6	AtMYB6, MYB6
AT4G09820	-	-	-	YES	TT8	TRANSPARENT TESTA 8	TT8 is a regulation factor that acts in a concerted action with TT1, PAP1 and TTG1 on the regulation of flavonoid pathways, namely proanthocyanidin and anthocyanin biosynthesis. Affects dihydroflavonol 4-reductase gene expression. It is thought that a ternary complex composed of TT2, TT8 and TTG1 is necessary for correct expression of BAN in seed endothelium. Also important for important for marg…	basic helix-loop-helix (bHLH) DNA-binding superfamily protein	AtTT8, BHLH42, TT8
AT4G11660	-	-	YES	-	AT-HSFB2B		member of Heat Stress Transcription Factor (Hsf) family	winged-helix DNA-binding transcription factor family protein	AT-HSFB2B, HSF7, HSFB2B
AT4G12040	YES	-	-	-	SAP7	stress-associated protein 7	NULL	A20/AN1-like zinc finger family protein	AtSAP7, SAP7
AT4G12750	-	-	YES	-	AT4G12750		NULL	Homeodomain-like transcriptional regulator
AT4G12850	-	-	YES	-	AT4G12850		Encodes one of four FRS (FAR1-RELATED SEQUENCE) factor-like genes in Arabidopsis. FRS factors are characterized by having an N-terminal C2H2-type chelating motif of the WRKY- Glial Cell Missing1 family, a central core transposase domain of Mutator-like element transposases, and a C-terminal SWIM domain. The four FRF-like genes in Arabidopsis share only the N-terminal motif with FRS proteins.	Far-red impaired responsive (FAR1) family protein	FRF3
AT4G14410	-	-	YES	-	bHLH104	basic Helix-Loop-Helix 104	Basic helix loop helix transcription factor involved in stress mediated signaling during germination.	basic helix-loop-helix (bHLH) DNA-binding superfamily protein	bHLH104
AT4G16141	YES	-	-	-	AT4G16141		NULL	GATA type zinc finger transcription factor family protein	AtGATA17L, GATA17L
AT4G17230	YES	-	-	-	SCL13	SCARECROW-like 13	Encodes a scarecrow-like protein (SCL13). Member of GRAS gene family. Regulated by heat shock.	SCARECROW-like 13	SCL13
AT4G17460	YES	-	YES	-	HAT1		Encodes a class II HD-ZIP protein that regulates meristematic activity in different tissues, and that it is necessary for the correct formation of the gynoecium.	Homeobox-leucine zipper protein 4 (HB-4) / HD-ZIP protein	HAT1, JAB
AT4G17490	-	-	-	YES	ERF6	ethylene responsive element binding factor 6	Encodes a member of the ERF (ethylene response factor) subfamily B-3 of ERF/AP2 transcription factor family (ATERF-6). The protein contains one AP2 domain. There are 18 members in this subfamily including ATERF-1, ATERF-2, AND ATERF-5. It is involved in the response to reactive oxygen species and light stress. Involved in regulating root architecture and the response to cold stress.	ethylene responsive element binding factor 6	ATERF6, ERF-6-6, ERF103, ERF6
AT4G17500	YES	-	-	YES	ERF-1	ethylene responsive element binding factor 1	Encodes a member of the ERF (ethylene response factor) subfamily B-3 of ERF/AP2 transcription factor family (ATERF-1). The protein contains one AP2 domain. There are 18 members in this subfamily including ATERF-1, ATERF-2, AND ATERF-5. The mRNA is cell-to-cell mobile.	ethylene responsive element binding factor 1	AtERF#100, ATERF-1, ERF-1, ERF100, ERF1A
AT4G17785	-	-	-	YES	MYB39	myb domain protein 39	Encodes a putative transcription factor (MYB39) involved in the regulation of suberin biosynthetic genes.	myb domain protein 39	MYB39, SUB
AT4G17900	YES	-	-	-	AT4G17900		NULL	PLATZ transcription factor family protein	PLATZ11
AT4G18020	-	-	YES	-	APRR2		Encodes pseudo-response regulator 2 (APRR2) that interacts with a calcium sensor (CML9).	CheY-like two-component responsive regulator family protein	APRR2, PRR2
AT4G19000	-	-	-	YES	IWS2		The C-terminal portion of this protein has homology to the C-termini of the IWS1 (Interacts With Spt6) proteins found in yeast and humans.	Transcription elongation factor (TFIIS) family protein	ATIWS2, IWS2
AT4G19990	-	-	YES	YES	FRS1	FAR1-related sequence 1	NULL	FAR1-related sequence 1	FRS1
AT4G20380	-	-	YES	-	LSD1	LESION SIMULATING DISEASE	LSD1 monitors a superoxide-dependent signal and negatively regulates a plant cell death pathway. contains zinc-finger motifs. LSD1 negatively regulates a basal defense pathway that can act upstream or independently of both NIM1/NPR1 function and SA accumulation following avirulent or virulent pathogen challenge	LSD1 zinc finger family protein	CHS4, LSD1
AT4G21750	-	YES	-	-	ATML1	MERISTEM LAYER 1	Encodes a homeobox protein similar to GL2. It is expressed in both the apical and basal daughter cells of the zygote as well as their progeny. Expression is detected starting the two-celled stage of embryo development and is later restricted to the outermost, epidermal cell layer from its inception. Its promoter is highly modular with each region contributing to specific aspects of the gene's spa…	Homeobox-leucine zipper family protein / lipid-binding START domain-containing protein	ATML1
AT4G24060	-	-	YES	-	AT4G24060		Plant-specific Dof transcription factor which regulates vascular cell di#erentiation and lignin biosynthesis.	Dof-type zinc finger DNA-binding family protein	Dof4.6, VDOF1
AT4G25400	-	-	-	YES	AT4G25400		NULL	basic helix-loop-helix (bHLH) DNA-binding superfamily protein
AT4G25480	-	-	-	YES	DREB1A	dehydration response element B1A	Encodes a member of the DREB subfamily A-1 of ERF/AP2 transcription factor family (CBF3). The protein contains one AP2 domain. There are six members in this subfamily, including CBF1, CBF2, and CBF3. This gene is involved in response to low temperature and abscisic acid.	dehydration response element B1A	ATCBF3, CBF3, DREB1A
AT4G25990	-	-	-	YES	CIL		chloroplast import apparatus CIA2-like. CIA2 is a transcription factor which upregulates chloroplast translocon genes	CCT motif family protein	CIL
AT4G26150	-	-	-	YES	CGA1	cytokinin-responsive gata factor 1	Encodes a member of the GATA factor family of zinc finger transcription factors. Modulate chlorophyll biosynthesis and glutamate synthase (GLU1/Fd-GOGAT) expression.	cytokinin-responsive gata factor 1	CGA1, GATA22, GNL
AT4G26640	-	-	YES	-	WRKY20		member of WRKY Transcription Factor; Group I	WRKY family transcription factor family protein	AtWRKY20, WRKY20
AT4G27310	-	-	-	YES	BBX28	B-box domain protein 28	Encodes an atypical B-box domain protein that negatively regulates photomorphogenic development by interfering with the binding of the transcription factor HY5 to target gene promoters. Degradation of BBX28 in darkness is dependent on COP1 and occurs via the 26S proteasome pathway. BBX28 acts as a key factor in the COP1-HY5 regulatory hub by maintaining proper HY5 activity to ensure normal photom…	B-box type zinc finger family protein	BBX28
AT4G28610	YES	-	-	-	PHR1	phosphate starvation response 1	Similar to phosphate starvation response gene from Chlamydomonas. Weakly responsive to phosphate starvation. Acts upstream of PHO2 in phosphate signaling and PHT1;1 in arsenate accumulation. Its expression is responsive to both phosphate (Pi) and phosphite (Phi) in shoots.	phosphate starvation response 1	AtPHR1, PHR1
AT4G29080	-	-	-	YES	PAP2	phytochrome-associated protein 2	phytochrome-associated protein 2 (PAP2)	phytochrome-associated protein 2	IAA27, PAP2
AT4G29930	-	-	-	YES	AT4G29930		NULL	basic helix-loop-helix (bHLH) DNA-binding superfamily protein
AT4G31060	-	-	YES	-	AT4G31060		encodes a member of the DREB subfamily A-5 of ERF/AP2 transcription factor family. The protein contains one AP2 domain. There are 15 members in this subfamily including RAP2.1, RAP2.9 and RAP2.10. A maternally expressed imprinted gene.	Integrase-type DNA-binding superfamily protein
AT4G31800	YES	-	-	YES	WRKY18	WRKY DNA-binding protein 18	Pathogen-induced transcription factor. Binds W-box sequences in vitro. Forms protein complexes with itself and with WRKY40 and WRKY60. Constitutive expression of WRKY18 enhanced resistance to P. syringae, but its coexpression with WRKY40 or WRKY60 made plants more susceptible to both P. syringae and B. cinerea. WRKY18, WRKY40, and WRKY60 have partially redundant roles in response to the hemibiotr…	WRKY DNA-binding protein 18	ATWRKY18, WRKY18
AT4G32040	-	-	YES	-	KNAT5	KNOTTED1-like homeobox gene 5	A member of Class II KN1-like homeodomain transcription factors factors (together with KNAT3 and KNAT4), with greatest homology to the maize knox1 homeobox protein. Regulates photomorphogenic responses and represses late steps in gibberellin biosynthesis. KNAT5 promoter activity showed cell-type specific pattern along longitudinal root axis, primarily in the epidermis of the distal end of primary…	KNOTTED1-like homeobox gene 5	KNAT5
AT4G32280	-	YES	-	-	IAA29	indole-3-acetic acid inducible 29	NULL	indole-3-acetic acid inducible 29	IAA29
AT4G32980	-	-	YES	-	ATH1	homeobox gene 1	Encodes transcription factor involved in photomorphogenesis. Regulates gibberellin biosynthesis. Activated by AGAMOUS in a cal-1, ap1-1 background. Expressed at low levels in developing stamens. Increased levels of ATH1 severely delay flowering in the C24 accession. Most remarkably, ectopically expressed ATH1 hardly had an effect on flowering time in the Col-0 and Ler accessions. ATH1 physically …	homeobox gene 1	ATH1
AT4G34000	-	-	YES	-	ABF3	abscisic acid responsive elements-binding factor 3	Encodes an ABA-responsive element-binding protein with similarity to transcription factors that is expressed in response to stress and abscisic acid.	abscisic acid responsive elements-binding factor 3	ABF3, AtABF3, DPBF5
AT4G34400	-	-	-	YES	AT4G34400		B3-type transcription factor, which promotes floral transition and is repressed by FLC/SVP and promoted by SOC1.	AP2/B3-like transcriptional factor family protein	REM17, TFS1
AT4G34610	-	-	YES	-	BLH6	BEL1-like homeodomain 6	Acts as a negative regulator of xylem vessel cells as a protein complex together with OVATE FAMILY PROTEIN1 (OFP1), OFP4, and MYB75.	BEL1-like homeodomain 6	BLH6
AT4G36060	-	-	-	YES	bHLH11	basic Helix-Loop-Helix 11	Negative TF that regulates Fe homeostasis; inhibits bHLH IVc proteins by recruiting the TOPLESS/TOPLESS-RELATED corepressors.	basic helix-loop-helix (bHLH) DNA-binding superfamily protein	bHLH11
AT4G36650	-	-	YES	-	PBRP	plant-specific TFIIB-related protein	Encodes a protein with similarity to the general transcription factor TFIIB. pBRP binds rDNA sequences in vitro. pBRP has been localized to the outer face of the plastid membrane with GFP fusion however, under conditions of proteosome inhibition it is found in the nucleus.	plant-specific TFIIB-related protein	ATPBRP, PBRP
AT4G36740	-	-	-	YES	HB40	homeobox protein 40	Encodes a homeodomain leucine zipper class I (HD-Zip I) protein.	homeobox protein 40	ATHB40, HB-5, HB40
AT4G37180	YES	-	-	-	AT4G37180		UIF1 is a nuclear and cytoplasmically localized myb-domain containing member of the GARP G2-like subfamily of transcription factors. Interacts with ULT1 and binds to the WUS promoter. UIF1 binding domains are also found in CUC and AG promoters suggesting they are also direct targets. This locus was also identified as a putative cytoskeletal protein in a yeast screen.	Homeodomain-like superfamily protein	HHO5, UIF1
AT4G37540	YES	YES	-	-	LBD39	LOB domain-containing protein 39	NULL	LOB domain-containing protein 39	LBD39
AT4G37610	YES	-	-	-	BT5	BTB and TAZ domain protein 5	BTB and TAZ domain protein. Located in cytoplasm and expressed in fruit, flower and leaves.	BTB and TAZ domain protein 5	BT5
AT4G37670	-	-	YES	-	NAGS2	N-acetyl-l-glutamate synthase 2	NULL	N-acetyl-l-glutamate synthase 2	NAGS2
AT4G37940	-	-	YES	-	AGL21	AGAMOUS-like 21	encodes a MADS box protein, highly expressed in the root.	AGAMOUS-like 21	AGL21
AT4G38160	-	-	YES	-	pde191	pigment defective 191	Encodes a member of the mitochondrial transcription termination factor family. MTERF6 is localized to both the mitochondria and chloroplast. It is required for ILE tRNA maturation during chloroplast development. Loss of function of MTERF6 results in plants with defective chloroplasts or reduced rate of photosynthesis when MTERF6 expression is low.	Mitochondrial transcription termination factor family protein	mTERF6, PDE191
AT4G39100	YES	-	-	-	SHL1	short life	Encodes a plant-specific histone reader capable of recognizing both H3K27me3 and H3K4me3 via its bromo-adjacent homology (BAH) and plant homeodomain (PHD) domains, respectively. Detailed biochemical and structural studies suggest a binding mechanism that is mutually exclusive for either H3K4me3 or H3K27me3. SHL plays a role in the repression of flowering.	PHD finger family protein / bromo-adjacent homology (BAH) domain-containing protein	SHL
AT5G02470	-	YES	YES	-	DPA		core cell cycle genes	Transcription factor DP	DPA
AT5G02810	YES	-	-	-	PRR7	pseudo-response regulator 7	PRR7 and PRR9 are partially redundant essential components of a temperature-sensitive circadian system. CCA1 and LHY had a positive effect on PRR7 expression levels. Acts as transcriptional repressor of CCA1 and LHY. Acts additively with EC, PRR5 and PRR9 to regulate hypocotyl growth under photoperiodic conditions.	pseudo-response regulator 7	APRR7, PRR7
AT5G03500	-	-	YES	-	AT5G03500		Encodes together with its paralog MED7A a subunit of the middle module of the transcriptional co-regulator Mediator complex. Regulates genes required for normal development of etiolated seedlings.	Mediator complex, subunit Med7	MED7B
AT5G03720	-	YES	YES	-	HSFA3	heat shock transcription factor A3	Member of Heat Stress Transcription Factor (Hsf) family. Expression is regulated by DREB2A and in turn HSFA3 regulates the expression of hsps Hsp18.1-CI and Hsp26.5-MII35S. Involved in establishing thermotolerence.	heat shock transcription factor A3	AT-HSFA3, FGT3, HSFA3
AT5G04150	-	-	-	YES	BHLH101		Encodes a member of the basic helix-loop-helix transcription factor family protein. Functions as a key regulator of iron-deficiency responses independent of the master regulator FIT. Likely regulates genes involved in the distribution of iron within the plant.	basic helix-loop-helix (bHLH) DNA-binding superfamily protein	BHLH101
AT5G05610	-	-	YES	-	AL1	alfin-like 1	Encodes a member of the Alfin1-like family of nuclear-localized PHD (plant homeodomain) domain containing proteins. All AL proteins except AL3 bind to di- or trimethylated histone H3 (H3K4me3/2). Members of this family include: AT5G05610 (AL1), AT3G11200 (AL2), AT3G42790 (AL3), AT5G26210 (AL4), AT5G20510 (AL5), AT2G02470 (AL6), AT1G14510 (AL7).	alfin-like 1	AL1
AT5G05660	-	-	YES	-	NFXL2	NFX1-like 2	Encodes a homolog of the mammalian zinc finger transcription factor NF-X1.	sequence-specific DNA binding transcription factors;zinc ion binding;sequence-specific DNA binding transcription factors	ATNFXL2, EBI, NFXL2
AT5G06250	-	-	YES	-	DPA4	DEVELOPMENT-RELATED PcG TARGET IN THE APEX 4	Transcription repressor involved in regulation of inflorescence architecture.	AP2/B3-like transcriptional factor family protein	DPA4, NGAL3
AT5G06839	-	-	YES	-	TGA10	TGACG (TGA) motif-binding protein 10	NULL	bZIP transcription factor family protein	bZIP65, TGA10
AT5G07060	-	-	-	YES	MAC5C	MOS4-associated complex subunit 5C	Encodes MAC5C, homologous to MAC5A. MAC5A is a component of the MOS4-associated complex (MAC) that contributes to snc1- mediated autoimmunity. Homologues include AT1G07360 (MAC5A), AT2G29580 (MAC5B) and AT5G07060 (MAC5C). MAC5A and MAC5B are more closely related to each other than to MAC5C.	CCCH-type zinc fingerfamily protein with RNA-binding domain	MAC5C
AT5G07100	YES	-	-	-	WRKY26	WRKY DNA-binding protein 26	Encodes WRKY DNA-binding protein 26 (WRKY26).	WRKY DNA-binding protein 26	WRKY26
AT5G08790	YES	-	-	-	ATAF2		induced by wounding, belongs to a large family of putative transcriptional activators with NAC domain.	NAC (No Apical Meristem) domain transcriptional regulator superfamily protein	anac081, ATAF2
AT5G09240	-	-	YES	YES	AT5G09240		NULL	ssDNA-binding transcriptional regulator
AT5G09330	YES	-	-	-	NAC082	NAC domain containing protein 82	NULL	NAC domain containing protein 82	ANAC082, NAC082, VNI1
AT5G09850	-	-	YES	-	AT5G09850		NULL	Transcription elongation factor (TFIIS) family protein	MED26C
AT5G10570	-	-	-	YES	AT5G10570		Encodes a myo-inositol hexakisphosphate kinase.	basic helix-loop-helix (bHLH) DNA-binding superfamily protein
AT5G12840	-	-	YES	-	NF-YA1	nuclear factor Y, subunit A1	Encodes a subunit of CCAAT-binding complex, binds to CCAAT box motif present in some plant promoter sequences. One of three members of this class (HAP2A, HAP2B, HAP2C), it is expressed in vegetative and reproductive tissues.	nuclear factor Y, subunit A1	ATHAP2A, AtNFYA1, EMB2220, HAP2A, NF-YA1, NFYA1
AT5G13180	YES	-	YES	-	NAC083	NAC domain containing protein 83	Encodes a NAC domain transcription factor that interacts with VND7 and negatively regulates xylem vessel formation; expression is both positively and negatively regulated in the transcriptional cascade involved in xylem vessel formation.	NAC domain containing protein 83	ANAC083, NAC083, VNI2
AT5G13220	-	YES	YES	YES	JAZ10	jasmonate-zim-domain protein 10	Plants overexpressing At5g13220.3, but not At5g13220.1 showed enhanced insensitivity to MeJa.	jasmonate-zim-domain protein 10	JAS1, JAZ10, PW220, TIFY9
AT5G13240	YES	-	-	-	AT5G13240		Global repressor of RNA polymerase III (Pol III). Maf1 repressor activity is critical for plant survival during environmental stresses, and is regulated by its phosphorylation/dephosphorylation through the activity of TOR and PP4/PP2A phosphatases.	transcription regulators	MAF1
AT5G15840	-	-	YES	YES	CO	CONSTANS	Encodes a protein showing similarities to zinc finger transcription factors, involved in regulation of flowering under long days. Acts upstream of FT and SOC1.	B-box type zinc finger protein with CCT domain	BBX1, CO, FG
AT5G16820	-	-	YES	-	HSF3	heat shock factor 3	Encodes a putative transcription factor whose expression is not induced by heat but whose stable overexpression leads to expression of HSP. Required early in the stress response for transient expression of heat shock genes.	heat shock factor 3	ATHSF3, ATHSFA1B, HSF3, HSFA1B
AT5G18240	-	-	YES	-	MYR1	myb-related protein 1	Encodes MYR1 (MYR1).	myb-related protein 1	ATMYR1, MYR1
AT5G20510	-	-	YES	-	AL5	alfin-like 5	Encodes a member of the Alfin1-like family of nuclear-localized PHD (plant homeodomain) domain containing proteins. All AL proteins except AL3 bind to di- or trimethylated histone H3 (H3K4me3/2). Members of this family include: AT5G05610 (AL1), AT3G11200 (AL2), AT3G42790 (AL3), AT5G26210 (AL4), AT5G20510 (AL5), AT2G02470 (AL6), AT1G14510 (AL7).	alfin-like 5	AL5
AT5G23000	-	-	-	YES	MYB37	myb domain protein 37	Putative homolog of the Blind gene in tomato. Together with RAX2 and RAX3 belong to the class R2R3 MYB genes; encoded by the Myb-like transcription factor MYB37, regulates axillary meristem formation. RAX1 is expressed in a small central domain within the boundary zone separating SAM and leaf primordia during early leaf primordium development and is currently the earliest spatial marker for futur…	myb domain protein 37	ATMYB37, MYB37, RAX1
AT5G23090	-	-	YES	-	NF-YB13	nuclear factor Y, subunit B13	NULL	nuclear factor Y, subunit B13	NF-YB13
AT5G23150	-	-	YES	-	HUA2	ENHANCER OF AG-4 2	Putative transcription factor. Member of the floral homeotic AGAMOUS pathway.Mutations in HUA enhance the phenotype of mild ag-4 allele. Single hua mutants are early flowering and have reduced levels of FLC mRNA. Other MADS box flowering time genes such as FLM and MAF2 also appear to be regulated by HUA2. HUA2 normally activates FLC expression and enhances AG function. HUA and HUA-LIKE (HULK) gen…	Tudor/PWWP/MBT domain-containing protein	ART1, HUA2
AT5G23405	-	-	YES	-	AT5G23405		NULL	HMG-box (high mobility group) DNA-binding family protein
AT5G25150	-	-	YES	-	TAF5	TBP-associated factor 5	Encodes a putative TATA-binding-protein associated factor TAF5. TAFs are subunits of the general transcription factor IID (TFIID).	TBP-associated factor 5	TAF5
AT5G25475	-	-	YES	-	AT5G25475		NULL	AP2/B3-like transcriptional factor family protein
AT5G25520	-	-	YES	-	AT5G25520		NULL	SPOC domain / Transcription elongation factor S-II protein
AT5G26170	-	-	YES	-	WRKY50	WRKY DNA-binding protein 50	member of WRKY Transcription Factor; Group II-c. Involved in jasmonic acid inducible defense responses.	WRKY DNA-binding protein 50	ATWRKY50, WRKY50
AT5G26610	-	YES	-	-	AT5G26610		NULL	D111/G-patch domain-containing protein
AT5G28530	-	-	YES	-	FRS10	FAR1-related sequence 10	NULL	FAR1-related sequence 10	FRS10
AT5G29000	-	-	YES	-	PHL1	PHR1-like 1	MYB-CC family member. PHL1 acts redundantly with PHR1 to regulate responses to Pi starvation.	Homeodomain-like superfamily protein	PHL1
AT5G35210	-	-	YES	-	PTM	PHD type transcription factor with transmembrane domains	Encodes a chloroplast envelope-bound plant homeodomain (PHD) transcription factor with transmembrane domains that functions in multiple retrograde signal pathways. The proteolytic cleavage of PTM occurs in response to retrograde signals and amino-terminal PTM accumulates in the nucleus, where it activates ABI4 transcription in a PHD-dependent manner associated with histone modifications.	metalloendopeptidases;zinc ion binding;DNA binding	DDP1, PTM
AT5G37260	-	-	-	YES	RVE2	REVEILLE 2	Encodes a MYB family transcription factor Circadian 1 (CIR1). Involved in circadian regulation in Arabidopsis.	Homeodomain-like superfamily protein	CIR1, RVE2
AT5G40330	YES	-	-	-	MYB23	myb domain protein 23	Encodes a MYB gene that, when overexpressed ectopically, can induce ectopic trichome formation. It is a member of subgroup 15, together with WER and GL1. Members of this subgroup share a conserved motif of 19 amino acids in the putative transcription activation domain at the C-terminal end. The gene is expressed in leaves, stems, flowers, seeds and roots and quite strongly in trichomes. There is …	myb domain protein 23	ATMYB23, ATMYBRTF, MYB23
AT5G41570	-	-	-	YES	WRKY24	WRKY DNA-binding protein 24	member of WRKY Transcription Factor; Group II-c	WRKY DNA-binding protein 24	ATWRKY24, WRKY24
AT5G43270	-	-	YES	-	SPL2	squamosa promoter binding protein-like 2	Member of the SPL (squamosa-promoter binding protein-like) gene family, a novel gene family encoding DNA binding proteins and putative transcription factors. In conjunction with SPL10 and SPL11, SPL2 redundantly controls proper development of lateral organs in association with shoot maturation in the reproductive phase. SPL2, SPL10, and SPL11, suppress root regeneration with age by inhibiting wou…	squamosa promoter binding protein-like 2	SPL2
AT5G43700	YES	-	-	-	ATAUX2-11	AUXIN INDUCIBLE 2-11	Auxin inducible protein similar to transcription factors.	AUX/IAA transcriptional regulator family protein	ATAUX2-11, IAA4
AT5G43990	-	-	YES	-	SUVR2		Encodes SUVR2, one of the four closely related Arabidopsis SUVR proteins that belong to the SU(VAR)3-9 subgroup of SET-domain proteins. Proteins containing the evolutionarily conserved SET domain are involved in regulation of eukaryotic gene expression and chromatin structure through their histone lysine methyltransferase (HMTase) activity. SUVR1, SUVR2 and SUVR4 proteins contain a novel domain a…	SET-domain containing protein lysine methyltransferase family protein	SDG18, SUVR2
AT5G44080	-	-	YES	-	AT5G44080		NULL	Basic-leucine zipper (bZIP) transcription factor family protein
AT5G44190	YES	-	-	YES	GLK2	GOLDEN2-like 2	Encodes GLK2, Golden2-like 2, one of a pair of partially redundant nuclear transcription factors that regulate chloroplast development in a cell-autonomous manner. GLK1, Golden2-like 1, is encoded by At2g20570. GLK1 and GLK2 regulate the expression of the photosynthetic apparatus.	GOLDEN2-like 2	ATGLK2, GLK2, GPRI2
AT5G45260	-	-	YES	-	RRS1	RESISTANT TO RALSTONIA SOLANACEARUM 1	Confers resistance to Ralstonia solanacearum. Similar to NBLS-TIR resistance genes,and also contains similarity to transcription factors. Interacts with pathogen effector protein AvrPop2.	Disease resistance protein (TIR-NBS-LRR class)	ATWRKY52, RRS1, RRS1-R, SLH1
AT5G45710	-	-	YES	-	RHA1	ROOT HANDEDNESS 1	member of Heat Stress Transcription Factor (Hsf) family	winged-helix DNA-binding transcription factor family protein	AT-HSFA4C, HSFA4C, RHA1
AT5G46310	YES	-	-	-	AT5G46310		NULL	WRKY family transcription factor
AT5G46710	YES	-	-	-	AT5G46710		NULL	PLATZ transcription factor family protein
AT5G47220	YES	-	-	YES	ERF2	ethylene responsive element binding factor 2	Encodes a member of the ERF (ethylene response factor) subfamily B-3 of ERF/AP2 transcription factor family (ATERF-2). The protein contains one AP2 domain. Functions as activator of GCC box–dependent transcription. Positive regulator of JA-responsive defense genes and resistance to F. oxysporum and enhances JA inhibition of root elongation.	ethylene responsive element binding factor 2	ATERF-2, ATERF2, ERF2
AT5G47390	YES	-	-	-	AT5G47390		Encodes a circadian-regulated transcription factor which specifically controls cell expansion during leaf development by controlling ROS homeostasis. The mRNA is cell-to-cell mobile.	myb-like transcription factor family protein	KUA1, MYBH
AT5G47660	-	-	YES	-	AT5G47660		NULL	Homeodomain-like superfamily protein
AT5G48670	-	-	-	YES	AGL80	AGAMOUS-like 80	AGL80 is a member of the MADS box family of genes. AGL80 functions as a transcription factor within the central cell gene regulatory network and controls the expression of downstream genes required for central cell development and function.	AGAMOUS-like 80	AGL80, FEM111
AT5G49520	-	-	-	YES	WRKY48	WRKY DNA-binding protein 48	Encodes WRKY48, a member of the WRKY Transcription Factor. WRKY48 is a stress- and pathogen-induced transcriptional activator that represses plant basal defense. The mRNA is cell-to-cell mobile.	WRKY DNA-binding protein 48	ATWRKY48, WRKY48
AT5G51190	YES	-	-	-	AT5G51190		encodes a member of the ERF (ethylene response factor) subfamily B-3 of ERF/AP2 transcription factor family. The protein contains one AP2 domain. There are 18 members in this subfamily including ATERF-1, ATERF-2, AND ATERF-5. Involved in regulating root architecture and the response to cold stress.	Integrase-type DNA-binding superfamily protein	ERF105
AT5G51790	-	YES	-	-	AT5G51790		NULL	basic helix-loop-helix (bHLH) DNA-binding superfamily protein
AT5G51980	-	-	YES	-	AT5G51980		NULL	Transducin/WD40 repeat-like superfamily protein
AT5G52170	-	-	YES	YES	HDG7	homeodomain GLABROUS 7	Encodes a homeobox-leucine zipper family protein belonging to the HD-ZIP IV family.	homeodomain GLABROUS 7	HDG7
AT5G52230	-	-	YES	-	MBD13	methyl-CPG-binding domain protein 13	Protein containing methyl-CpG-binding domain.Has sequence similarity to human MBD proteins.	methyl-CPG-binding domain protein 13	MBD13
AT5G53660	-	-	-	YES	GRF7	growth-regulating factor 7	Growth regulating factor encoding transcription activator. One of the nine members of a GRF gene family, containing nuclear targeting domain. Involved in leaf development and expressed in shoot and flower.	growth-regulating factor 7	AtGRF7, GRF7
AT5G56200	-	-	-	YES	AT5G56200		Encodes a transcription factor expressed in the female gametophyte.	C2H2 type zinc finger transcription factor family
AT5G57660	YES	-	-	-	COL5	CONSTANS-like 5	NULL	CONSTANS-like 5	ATCOL5, BBX6, COL5
AT5G58340	-	-	YES	-	AT5G58340		NULL	myb-like HTH transcriptional regulator family protein
AT5G59340	YES	-	-	-	WOX2	WUSCHEL related homeobox 2	Encodes a WUSCHEL-related homeobox gene family member with 65 amino acids in its homeodomain. Proteins in this family contain a sequence of eight residues (TLPLFPMH) downstream of the homeodomain called the WUS box. WOX2 has a putative Zinc finger domain downstream of the homeodomain. Transcripts are expressed in the egg cell, the zygote and the apical cell lineage and are reduced in met3-1 early…	WUSCHEL related homeobox 2	WOX2
AT5G59820	YES	-	-	-	RHL41	RESPONSIVE TO HIGH LIGHT 41	Encodes a zinc finger protein involved in high light and cold acclimation. Overexpression of this putative transcription factor increases the expression level of 9 cold-responsive genes and represses the expression level of 15 cold-responsive genes, including CBF genes. Also, lines overexpressing this gene exhibits a small but reproducible increase in freeze tolerance. Because of the repression o…	C2H2-type zinc finger family protein	AtZAT12, RHL41, ZAT12
AT5G59990	-	-	-	YES	AT5G59990		NULL	CCT motif family protein
AT5G60100	-	-	YES	-	PRR3	pseudo-response regulator 3	Encodes pseudo-response regulator 3 (APRR3/PRR3). PRR3 transcript levels vary in a circadian pattern with peak expression at dusk under long and short day conditions. PRR3 affects the period of the circadian clock and seedlings with reduced levels of PRR3 have shorter periods, based on transcriptional assays of clock-regulated genes. PRR3 is expressed in the vasculature of cotyledons and leaves w…	pseudo-response regulator 3	APRR3, PRR3
AT5G60410	-	-	YES	-	SIZ1		Encodes a plant small ubiquitin-like modifier (SUMO) E3 ligase that is a focal controller of Pi starvation-dependent responses. Also required for SA and PAD4-mediated R gene signalling, which in turn confers innate immunity in Arabidopsis. Also involved in the regulation of plant growth, drought responses and freezing tolerance. This latter effect is most likely due to SIZ1 dependent ABI5 sumoyla…	DNA-binding protein with MIZ/SP-RING zinc finger, PHD-finger and SAP domain	ATSIZ1, SIZ1
AT5G60450	-	-	YES	-	ARF4	auxin response factor 4	Encodes a member of the ARF family of transcription factors which mediate auxin responses. ARF4 appears to have redundant function with ETT(ARF3) in specifying abaxial cell identity.	auxin response factor 4	ARF4
AT5G60850	YES	-	-	-	OBP4	OBF binding protein 4	Encodes a zinc finger protein.	OBF binding protein 4	AtDOF5.4, OBP4
AT5G60910	-	-	-	YES	AGL8	AGAMOUS-like 8	MADS box gene negatively regulated by APETALA1	AGAMOUS-like 8	AGL8, FUL
AT5G60970	-	-	YES	-	TCP5	TEOSINTE BRANCHED 1, cycloidea and PCF transcription factor 5	TCP gene involved in heterochronic control of leaf differentiation. Transcription factor which controls thermomorphogenesis by positively regulating PIF4 activity.	TEOSINTE BRANCHED 1, cycloidea and PCF transcription factor 5	TCP5
AT5G61590	YES	-	-	-	AT5G61590		Encodes an AP2/ERF-type transcription factor that is preferentially expressed in the epidermis and induced by darkness and negatively regulates cuticular wax biosynthesis.	Integrase-type DNA-binding superfamily protein	DEWAX, ERF107
AT5G62165	-	YES	YES	YES	AGL42	AGAMOUS-like 42	Encodes a MADS box transcription factor. Expressed in quiescent center. Involved in floral transition.	AGAMOUS-like 42	AGL42, FYF
AT5G63160	YES	-	-	-	BT1	BTB and TAZ domain protein 1	BTB and TAZ domain protein. Short-lived nuclear-cytoplasmic protein targeted for degradation by the 26S proteosome pathway. Acts redundantly with BT2 and BT3 during female gametophyte development.	BTB and TAZ domain protein 1	BT1
AT5G63700	-	-	YES	-	AT5G63700		NULL	zinc ion binding;DNA binding
AT5G63790	YES	-	-	-	NAC102	NAC domain containing protein 102	Encodes a member of the NAC family of transcription factors. ANAC102 appears to have a role in mediating response to low oxygen stress (hypoxia) in germinating seedlings. Its expression can be induced by beta-cyclocitral, an oxidized by-product of beta-carotene generated in the chloroplasts, mediates a protective retrograde response that lowers the levels of toxic peroxides and carbonyls, limitin…	NAC domain containing protein 102	ANAC102, NAC102
AT5G64060	-	-	-	YES	NAC103	NAC domain containing protein 103	NULL	NAC domain containing protein 103	anac103, NAC103
AT5G64220	-	-	YES	-	AT5G64220		CAMTA2 proteins bind to the AtALMT1 promoter at in vitro. The gene itself is Al inducible, and AtALMT1 expression is partially repressed in camta2 mutant. The mRNA is cell-to-cell mobile.	Calmodulin-binding transcription activator protein with CG-1 and Ankyrin domains	CAMTA2
AT5G64340	YES	-	-	-	SAC51	SUPPRESSOR OF ACAULIS 51	Encodes a bHLH(basic helix-loop-helix)-type transcription factor SAC51 [suppressor of acaulis 51]. Upregulation of SAC51 reverses the dwarf phenotype caused by a loss-of-function mutation in ACL5 (Arabidopsis thaliana ACAULIS 5) gene, suggesting that activation of SAC51 may lead to the expression of a subset of genes required for stem elongation.	sequence-specific DNA binding transcription factors;transcription regulators	SAC51
AT5G65060	-	-	YES	-	MAF3	MADS AFFECTING FLOWERING 3	MADS domain protein - flowering regulator that is closely related to FLC	K-box region and MADS-box transcription factor family protein	AGL70, FCL3, MAF3
AT5G65080	-	-	YES	-	MAF5	MADS AFFECTING FLOWERING 5	Is upregulated during vernalization and regulates flowering time. Encodes MADS-domain protein. Two variants encoding proteins of 198 and 184 amino acids have been reported.	K-box region and MADS-box transcription factor family protein	AGL68, MAF5
AT5G65230	-	-	-	YES	MYB53	myb domain protein 53	Member of the R2R3 factor gene family.	myb domain protein 53	AtMYB53, MYB53
AT5G65310	YES	-	-	-	HB5	homeobox protein 5	Encodes a class I HDZip (homeodomain-leucine zipper) protein that is a positive regulator of ABA-responsiveness, mediating the inhibitory effect of ABA on growth during seedling establishment.	homeobox protein 5	ATHB-5, ATHB5, HB5
AT5G65510	-	YES	YES	-	AIL7	AINTEGUMENTA-like 7	Encodes one of three PLETHORA transcription factors required to maintain high levels of PIN1 expression at the periphery of the meristem and modulate local auxin production in the central region of the SAM which underlies phyllotactic transitions.	AINTEGUMENTA-like 7	AIL7, PLT7
AT5G66300	-	-	YES	-	NAC105	NAC domain containing protein 105	Encodes a NAC-domain transcription factor. Expressed in the vascular tissue.	NAC domain containing protein 105	ANAC105, NAC105, VND3
AT5G67300	YES	-	-	-	MYBR1	myb domain protein r1	Member of the R2R3 factor MYB gene family involved in mediating plant responses to a variety of abiotic stimiuli. The mRNA is cell-to-cell mobile.	myb domain protein r1	ATMYB44, ATMYBR1, MYB44, MYBR1
AT5G67420	YES	-	-	-	LBD37	LOB domain-containing protein 37	Encodes a LOB-domain protein involved in nitrogen metabolism and affecting leaf morphogenesis.	LOB domain-containing protein 37	ASL39, LBD37
AT5G67480	YES	-	-	-	BT4	BTB and TAZ domain protein 4	BTB and TAZ domain protein. Located in cytoplasm and expressed in fruit, flower and leaves.	BTB and TAZ domain protein 4	ATBT4, BT4

## Sheet: S12
Table S12. Contingency tables for statistical analysis of gene overlaps
The statistical significance of gene overlaps was assessed using a hypergeometric‐based tool available at http://nemates.org/MA/progs/overlap_stats.html. This tool calculates a representation factor, defined as the ratio of observed overlap to expected overlap, and determines a p‐value using the hypergeometric (Fisher’s exact) test or, for very large sets, a normal approximation. In our analyses,…
Contingency tables for comparisons with the set of 160 TOR DAS genes (Riegler et al., 2021) (Table S11)
	In 160 DAS TOR genes	Not in 160 DAS TOR genes	Row total
In DAS rs31-1 genes	7	374	381
Not in DAS rs31-1 genes	153	33068	33221
Column total	160	33442	33602
Representation factor: 3.9
p-value 0.002
	In 160 DAS TOR genes	Not in 160 DAS TOR genes	Row total
In DAS 35S::RS31 genes	43	2020	2063
Not in DAS 35S::RS31 genes	117	31422	31539
Column total	160	33442	33602
Representation factor: 4.4
p-value 8.40e-17
	In 160 DAS TOR genes	Not in 160 DAS TOR genes	Row total
Have At-RS31 iCLIP binding sites	12	1409	1421
No At-RS31 iCLIP binding sites	147	32033	32181
Column total	160	33442	33602
Representation factor: 1.8
p-value 0.040
Contingency tables for comparisons with the set of 160 genes encoding TOR-phosphorylated proteins (Van Leene et al., 2019; Scarpin et al., 2020) (Table S11)
	In 160 TOR phosphoproteins	Not in 160 TOR phosphoproteins	Row total
Have At-RS31 iCLIP binding sites	18	1403	1421
No At-RS31 iCLIP binding sites	142	32039	32181
Column total	160	33442	33602
Representation factor: 2.7
p-value 1.560e-04
	In 160 TOR phosphoproteins	Not in 160 TOR phosphoproteins	Row total
In DAS 35S::RS31 genes	16	2047	2063
Not in DAS 35S::RS31 genes	144	31395	31539
Column total	160	33442	33602
Representation factor: 1.6
p-value 0.037
Contingency tables for comparisons with the set of 167 genes encoding TORC1 interactors (Jamsheer K et al., 2022a) (Table S11)
	In 167 TORC1 interactors	Not in 167 TORC1 interactors	Row total
Have At-RS31 iCLIP binding sites	13	1408	1421
No At-RS31 iCLIP binding sites	154	32027	32181
Column total	167	33435	33602
Representation factor: 1.8
p-value 0.025
	In 167 TORC1 interactors	Not in 167 TORC1 interactors	Row total
In DAS 35S::RS31 genes	19	2044	2063
Not in DAS 35S::RS31 genes	148	31391	31539
Column total	167	33435	33602
Representation factor: 1.9
p-value 0.007
Contingency tables for comparisons with the compiled set of 313 ABA genes covering genes involved in ABA metabolism, transport, signalling, and core ABA-induced and ABA-repressed genes, derived from mutant analyses and expression studies (Finkelstein, 2013) (Table S13)
	In 313 ABA genes	Not in 313 ABA genes	Row total
In At-RS31 iCLIP/DE/DAS gene group	86	4589	4675
Not in At-RS31 iCLIP/DE/DAS gene group	227	28700	28927
Column total	313	33289	33602
Representation factor: 1.9
p-value 5.520e-10
	In 313 ABA genes	Not in 313 ABA genes	Row total
Have At-RS31 iCLIP binding sites	46	1375	1421
No At-RS31 iCLIP binding sites	267	31914	32181
Column total	313	33289	33602
Representation factor: 3.5
p-value 1.963e-13
	In 313 ABA genes	Not in 313 ABA genes	Row total
In 35S::RS31 DE genes	28	1389	1417
Not in 35S::RS31 DE genes	285	31900	32185
Column total	313	33289	33602
Representation factor: 2.1
p-value 1.67e-04

## Sheet: S13
Table S13. At-RS31 in abscisic acid (ABA) metabolism and signaling in Arabidopsis thaliana
The table summarizes At-RS31 iCLIP binding sites, differential alternative splicing (DAS) events, and differential expression (DE) in the rs31-1 mutant and 35S::RS31 overexpressing plants. The upper part of the table lists genes involved in metabolism or transport of ABA or signaling in response to ABA, while the lower part lists core ABA-induced or ABA-repressed genes (Finkelstein, 2013). AGI - …
Overlap with genes involved in metabolism or transport of ABA or signaling in response to ABA (Finkelstein, 2013)
Category	AGI locus code	Name	At-RS31 iCLIP binding site	rs31-1 DAS	35S::RS31 DAS	35S::RS31 DE	Description
Synthesis	AT1G16540	ABA3/LOS5/SIR3	-	-	YES	-	ABA DEFICIENT 3; LOW OSMOTIC STRESS 5; SIRTINOL RESISTANT 3; molybdenum cofactor sulfurase involved in Moco biosynthesis..
Synthesis	AT3G24220	NCED6	YES	-	-	-	NINE-CIS-EPOXYCAROTENOID DIOXYGENASE 2
Oxidation	AT5G45340	CYP707A3	YES	-	-	UP	CYTOCHROME P450, FAMILY 707, SUBFAMILY A, POLYPEPTIDE 3; protein with ABA 8'-hydroxylase activity, involved in ABA catabolism.
Conjugation	AT1G52400	ATBG1/BGLU18	-	-	-	UP	BETA-GLUCOSIDASE 1; located in inducible ER bodies which were formed after wounding, required in inducible ER body formation
Conjugation	AT2G32860	BG2/BGLU33	-	-	-	DOWN	BETA-GLUCOSIDASE 2; beta glucosidase 33 (BGLU33);
[truncated: 92 more rows]
