# Supplementary material for: At‐RS31 orchestrates hierarchical cross‐regulation of splicing factors and integrates alternative splicing with TOR‐ABA pathways
Source: New Phytol. 2025 May 26;247(2):738–59. doi: 10.1111/nph.70221 (PMC12177302; doi:10.1111/nph.70221)
Supplement: Supplementary file 2 — Table S1 Oligonucleotides used in this study. Table S2 Individual‐nucleotide resolution crosslinking and immunoprecipitation read statistics. Table S3 Coordinates of At‐RS31 binding sites identified by individual‐nucleotide resolution crosslinking and immunoprecipitation in Arabidopsis thaliana. Table S4 At‐RS31 target transcripts identified by individual‐nucleotide resolution crosslinking and immunoprecipitation in Arabidopsis thaliana. Table S5 Functional enrichment analysis. Table S6 Distances from transcription start sites to At‐RS31 binding sites in Arabidopsis thaliana. Table S7 Regions upstream of 5′ splice sites containing At‐RS31 binding sites in Arabidopsis thaliana. Table S8 Differential alternative splicing analysis for At‐RS31 mutant and overexpression plants. Table S9 Differential gene expression analysis for At‐RS31 mutant and overexpression plants. Table S10 Transcription factors modulated by At‐RS31. Table S11 Shared targets of At‐RS31 and the Target of Rapamycin pathway in Arabidopsis thaliana. Table S12 Contingency tables for statistical analysis of gene overlaps. Table S13 At‐RS31 in abscisic acid metabolism and signalling in Arabidopsis thaliana. Please note: Wiley is not responsible for the content or functionality of any Supporting Information supplied by the authors. Any queries (other than missing material) should be directed to the New Phytologist Central Office. [file NPH-247-738-s002.zip › nph70221-sup-0003-TableS5.xlsx]

## Sheet: Table info
Table S5. Functional enrichment analysis
Functional enrichment analysis of Arabidopsis thaliana At-RS31 iCLIP targets, differentially alternatively spliced (DAS) and differentially expressed (DEG) genes in the rs31-1 mutant and 35S::RS31 overexpressing plants was performed using g:Profiler (Kolberg et al., 2023) at https://biit.cs.ut.ee/gprofiler/gost. Version e110_eg57_p18_4b54a898. Term sources include the Gene Ontology (GO) for BP (b…

## Sheet: iCLIP targets
source	term_name	term_id	adjusted_p_value	negative_log10_of_adjusted_p_value	intersections
GO:MF	protein domain specific binding	GO:0019904	4.08893e-28	27.3884	AT1G03130,AT1G06680,AT1G15820,AT1G20340,AT1G29930,AT1G31330,AT1G32060,AT1G61520,AT1G65490,AT1G65510,AT2G05100,AT2G06520,AT2G20260,AT2G26500,AT2G29630,AT2G34420,AT2G34430,AT2G45180,AT2G46820,AT3G16640,AT3G26650,AT3G47470,AT3G54890,AT3G56240,AT3G61470,AT4G02770,AT4G10340,AT4G12800,AT4G16860,AT4G25100,AT4G28750,AT5G01530,AT5G01600,AT5G08650,AT5G08760,AT5G38410,AT5G38420,AT5G38430,AT5G44568,AT5G44570…
GO:MF	binding	GO:0005488	5.51091e-23	22.2588	AT1G01490,AT1G01620,AT1G02780,AT1G03130,AT1G03160,AT1G04270,AT1G04310,AT1G04400,AT1G04410,AT1G04480,AT1G04733,AT1G04897,AT1G04907,AT1G05010,AT1G05057,AT1G05273,AT1G05850,AT1G06040,AT1G06680,AT1G07280,AT1G07420,AT1G07590,AT1G07820,AT1G07930,AT1G07940,AT1G07990,AT1G08115,AT1G08360,AT1G08380,AT1G09140,AT1G09210,AT1G09340,AT1G09660,AT1G09800,AT1G10170,AT1G10200,AT1G10390,AT1G10522,AT1G10670,AT1G11440…
GO:MF	RNA binding	GO:0003723	5.69598e-19	18.2444	AT1G02780,AT1G03130,AT1G04270,AT1G04410,AT1G04480,AT1G04733,AT1G04897,AT1G04907,AT1G05057,AT1G05273,AT1G06680,AT1G07930,AT1G07940,AT1G08115,AT1G08360,AT1G08380,AT1G09140,AT1G09340,AT1G09660,AT1G09800,AT1G10170,AT1G10200,AT1G10390,AT1G12780,AT1G12900,AT1G13270,AT1G13930,AT1G15270,AT1G15290,AT1G15690,AT1G15820,AT1G20020,AT1G20620,AT1G22780,AT1G23310,AT1G23490,AT1G26880,AT1G27400,AT1G29400,AT1G29910…
GO:MF	mRNA binding	GO:0003729	2.18783e-18	17.66	AT1G02780,AT1G03130,AT1G04270,AT1G04410,AT1G04480,AT1G06680,AT1G07930,AT1G07940,AT1G08380,AT1G09340,AT1G09660,AT1G10170,AT1G10200,AT1G12900,AT1G13270,AT1G13930,AT1G15270,AT1G15290,AT1G15690,AT1G15820,AT1G20620,AT1G22780,AT1G23310,AT1G23490,AT1G26880,AT1G27400,AT1G29400,AT1G29910,AT1G29920,AT1G29930,AT1G31330,AT1G34030,AT1G37130,AT1G42970,AT1G43170,AT1G48920,AT1G49240,AT1G53210,AT1G54170,AT1G54270…
GO:MF	pre-mRNA binding	GO:0036002	2.59678e-17	16.5856	AT1G04733,AT1G04907,AT1G05057,AT1G05273,AT1G08115,AT1G61275,AT2G04375,AT2G04435,AT2G04455,AT3G56705,AT3G56825,AT3G57765,AT4G07120,AT4G07135,AT4G36690,AT5G04105,AT5G04315,AT5G04325,AT5G04455,AT5G07325,AT5G07745,AT5G09065,AT5G09585,AT5G40395,AT5G61455
GO:MF	structural molecule activity	GO:0005198	2.74996e-14	13.5607	AT1G02780,AT1G04270,AT1G04480,AT1G07820,AT1G08360,AT1G10390,AT1G14620,AT1G20693,AT1G22780,AT1G24310,AT1G26880,AT1G27400,AT1G34030,AT1G43170,AT1G52360,AT1G61580,AT1G67430,AT1G75350,AT1G77940,AT2G21580,AT2G27530,AT2G27710,AT2G30620,AT2G31610,AT2G37470,AT2G43150,AT2G47610,AT3G01340,AT3G02230,AT3G04400,AT3G04840,AT3G04920,AT3G06355,AT3G06700,AT3G18740,AT3G18780,AT3G20670,AT3G24480,AT3G25520,AT3G28900…
GO:MF	pre-mRNA branch point binding	GO:0045131	7.81444e-13	12.1071	AT1G04733,AT1G05057,AT1G05273,AT1G61275,AT2G04375,AT2G04435,AT2G04455,AT3G56705,AT3G56825,AT3G57765,AT5G09065,AT5G09585,AT5G61455
GO:MF	copper ion binding	GO:0005507	1.57829e-12	11.8018	AT1G13440,AT1G19570,AT1G20340,AT1G22450,AT1G49240,AT1G50480,AT1G54410,AT1G56070,AT1G65930,AT1G66200,AT1G67090,AT1G76100,AT1G76160,AT2G14170,AT2G27730,AT2G36460,AT2G36530,AT2G36880,AT2G36950,AT3G04120,AT3G09220,AT3G09260,AT3G09820,AT3G16420,AT3G16460,AT3G52930,AT3G55440,AT3G61440,AT3G62410,AT4G01850,AT4G13850,AT4G13940,AT4G20260,AT4G25100,AT5G01040,AT5G03300,AT5G07440,AT5G08690,AT5G17920
GO:MF	salicylic acid binding	GO:1901149	2.58108e-12	11.5882	AT1G06680,AT1G12900,AT1G13440,AT1G25490,AT1G42970,AT1G66200,AT1G67090,AT2G31570,AT2G36460,AT2G47730,AT3G04120,AT3G11630,AT3G26650,AT3G51840,AT4G13930,AT5G35630
GO:MF	protein binding	GO:0005515	4.9653e-12	11.3041	AT1G01620,AT1G03130,AT1G04310,AT1G04400,AT1G04410,AT1G06040,AT1G06680,AT1G07280,AT1G07590,AT1G07820,AT1G07930,AT1G07940,AT1G07990,AT1G08380,AT1G09140,AT1G09210,AT1G09340,AT1G10170,AT1G10200,AT1G10390,AT1G10522,AT1G12580,AT1G12820,AT1G13440,AT1G13930,AT1G14570,AT1G15100,AT1G15290,AT1G15820,AT1G16240,AT1G16270,AT1G16890,AT1G18740,AT1G19740,AT1G20340,AT1G20620,AT1G20780,AT1G21130,AT1G21730,AT1G22000…
GO:MF	structural constituent of ribosome	GO:0003735	3.14454e-11	10.5024	AT1G02780,AT1G04270,AT1G04480,AT1G08360,AT1G14620,AT1G22780,AT1G26880,AT1G27400,AT1G34030,AT1G43170,AT1G61580,AT1G67430,AT1G75350,AT1G77940,AT2G21580,AT2G27530,AT2G27710,AT2G31610,AT2G47610,AT3G02230,AT3G04400,AT3G04840,AT3G04920,AT3G06355,AT3G06700,AT3G18740,AT3G25520,AT3G28900,AT3G47370,AT3G48930,AT3G49910,AT3G52590,AT3G53870,AT3G54210,AT3G56340,AT3G60245,AT3G62870,AT4G09800,AT4G11150,AT4G17390…
GO:MF	nucleic acid binding	GO:0003676	3.70154e-11	10.4316	AT1G02780,AT1G03130,AT1G04270,AT1G04400,AT1G04410,AT1G04480,AT1G04733,AT1G04897,AT1G04907,AT1G05057,AT1G05273,AT1G06040,AT1G06680,AT1G07820,AT1G07930,AT1G07940,AT1G08115,AT1G08360,AT1G08380,AT1G09140,AT1G09340,AT1G09660,AT1G09800,AT1G10170,AT1G10200,AT1G10390,AT1G10522,AT1G12780,AT1G12900,AT1G13260,AT1G13270,AT1G13440,AT1G13930,AT1G15270,AT1G15290,AT1G15690,AT1G15820,AT1G19000,AT1G20020,AT1G20620…
GO:MF	organic cyclic compound binding	GO:0097159	1.264e-10	9.89825	AT1G02780,AT1G03130,AT1G03160,AT1G04270,AT1G04310,AT1G04400,AT1G04410,AT1G04480,AT1G04733,AT1G04897,AT1G04907,AT1G05010,AT1G05057,AT1G05273,AT1G06040,AT1G06680,AT1G07820,AT1G07930,AT1G07940,AT1G08115,AT1G08360,AT1G08380,AT1G09140,AT1G09340,AT1G09660,AT1G09800,AT1G10170,AT1G10200,AT1G10390,AT1G10522,AT1G10670,AT1G12580,AT1G12780,AT1G12900,AT1G13260,AT1G13270,AT1G13440,AT1G13930,AT1G15270,AT1G15290…
GO:MF	chlorophyll binding	GO:0016168	1.44581e-10	9.83989	AT1G15820,AT1G29910,AT1G29920,AT1G29930,AT1G61520,AT2G05070,AT2G05100,AT2G34420,AT2G34430,AT3G08940,AT3G27690,AT3G47470,AT3G54890,AT3G61470,AT4G10340,AT5G01530
GO:MF	heterocyclic compound binding	GO:1901363	5.10125e-10	9.29232	AT1G02780,AT1G03130,AT1G03160,AT1G04270,AT1G04310,AT1G04400,AT1G04410,AT1G04480,AT1G04733,AT1G04897,AT1G04907,AT1G05010,AT1G05057,AT1G05273,AT1G06040,AT1G06680,AT1G07820,AT1G07930,AT1G07940,AT1G08115,AT1G08360,AT1G08380,AT1G09140,AT1G09340,AT1G09660,AT1G09800,AT1G10170,AT1G10200,AT1G10390,AT1G10522,AT1G10670,AT1G12580,AT1G12780,AT1G12900,AT1G13260,AT1G13270,AT1G13440,AT1G13930,AT1G15270,AT1G15290…
GO:MF	monocarboxylic acid binding	GO:0033293	5.10376e-08	7.29211	AT1G06680,AT1G12900,AT1G13440,AT1G25490,AT1G42970,AT1G66200,AT1G67090,AT2G31570,AT2G36460,AT2G38310,AT2G47730,AT3G04120,AT3G11630,AT3G26650,AT3G51840,AT4G13930,AT4G33090,AT5G05440,AT5G35630
GO:MF	pre-mRNA 5'-splice site binding	GO:0030627	9.0735e-08	7.04223	AT1G04907,AT1G08115,AT4G07120,AT4G07135,AT5G04105,AT5G04315,AT5G04325,AT5G04455,AT5G07325,AT5G07745,AT5G40395
GO:MF	ion binding	GO:0043167	2.1218e-07	6.6733	AT1G01490,AT1G03160,AT1G04310,AT1G04400,AT1G05010,AT1G06040,AT1G06680,AT1G07420,AT1G07930,AT1G07940,AT1G09210,AT1G10170,AT1G10200,AT1G10670,AT1G11440,AT1G11840,AT1G12580,AT1G12820,AT1G12900,AT1G13270,AT1G13440,AT1G13560,AT1G15100,AT1G15690,AT1G16270,AT1G16880,AT1G16890,AT1G17290,AT1G19570,AT1G20340,AT1G20620,AT1G21730,AT1G22430,AT1G22450,AT1G23310,AT1G23490,AT1G23730,AT1G25440,AT1G25490,AT1G27730…
GO:MF	cation binding	GO:0043169	1.32895e-06	5.87649	AT1G01490,AT1G04310,AT1G04400,AT1G05010,AT1G06040,AT1G06680,AT1G07420,AT1G09210,AT1G10170,AT1G10200,AT1G11840,AT1G13270,AT1G13440,AT1G13560,AT1G15100,AT1G15690,AT1G19570,AT1G20340,AT1G20620,AT1G22430,AT1G22450,AT1G23730,AT1G25440,AT1G27730,AT1G27770,AT1G29910,AT1G29920,AT1G29930,AT1G31812,AT1G34370,AT1G37130,AT1G44446,AT1G48300,AT1G49240,AT1G50480,AT1G53210,AT1G54410,AT1G54500,AT1G55110,AT1G56070…
GO:MF	carboxylic acid binding	GO:0031406	1.70416e-06	5.76849	AT1G05010,AT1G06680,AT1G12900,AT1G13440,AT1G16880,AT1G25490,AT1G42970,AT1G66200,AT1G67090,AT2G01490,AT2G31570,AT2G36460,AT2G38310,AT2G39570,AT2G46370,AT2G47730,AT3G04120,AT3G11630,AT3G26650,AT3G51840,AT4G13930,AT4G33090,AT5G05440,AT5G35630
GO:MF	organic acid binding	GO:0043177	1.70416e-06	5.76849	AT1G05010,AT1G06680,AT1G12900,AT1G13440,AT1G16880,AT1G25490,AT1G42970,AT1G66200,AT1G67090,AT2G01490,AT2G31570,AT2G36460,AT2G38310,AT2G39570,AT2G46370,AT2G47730,AT3G04120,AT3G11630,AT3G26650,AT3G51840,AT4G13930,AT4G33090,AT5G05440,AT5G35630
GO:MF	metal ion binding	GO:0046872	2.33611e-06	5.63151	AT1G01490,AT1G04310,AT1G04400,AT1G05010,AT1G06040,AT1G06680,AT1G07420,AT1G09210,AT1G10170,AT1G10200,AT1G11840,AT1G13270,AT1G13440,AT1G13560,AT1G15100,AT1G15690,AT1G19570,AT1G20340,AT1G20620,AT1G22430,AT1G22450,AT1G23730,AT1G25440,AT1G27730,AT1G27770,AT1G29910,AT1G29920,AT1G29930,AT1G34370,AT1G37130,AT1G44446,AT1G48300,AT1G49240,AT1G50480,AT1G53210,AT1G54410,AT1G54500,AT1G55110,AT1G56070,AT1G58180…
GO:MF	transition metal ion binding	GO:0046914	0.000101416	3.99389	AT1G06040,AT1G07420,AT1G10170,AT1G13440,AT1G19570,AT1G20340,AT1G20620,AT1G22430,AT1G22450,AT1G23730,AT1G25440,AT1G37130,AT1G44446,AT1G49240,AT1G50480,AT1G54410,AT1G54500,AT1G56070,AT1G58180,AT1G65930,AT1G66200,AT1G67090,AT1G67740,AT1G70410,AT1G72610,AT1G76100,AT1G76160,AT1G77760,AT2G01890,AT2G02960,AT2G14170,AT2G19800,AT2G24790,AT2G27730,AT2G34770,AT2G36460,AT2G36530,AT2G36880,AT2G36950,AT2G42750…
GO:MF	carbon-carbon lyase activity	GO:0016830	0.000333178	3.47732	AT1G04400,AT1G53310,AT1G65960,AT1G67090,AT2G16500,AT2G29630,AT2G36460,AT2G40490,AT3G02470,AT3G52930,AT4G26530,AT4G34710,AT5G03690,AT5G15950,AT5G17330,AT5G38410,AT5G38420,AT5G38430,AT5G62980,AT5G64300
GO:MF	glyceraldehyde-3-phosphate dehydrogenase (NAD+) (phosphorylating) activity	GO:0004365	0.00184285	2.73451	AT1G12900,AT1G13440,AT1G42970,AT3G04120,AT3G26650
GO:MF	glyceraldehyde-3-phosphate dehydrogenase (NAD(P)+) (phosphorylating) activity	GO:0043891	0.00184285	2.73451	AT1G12900,AT1G13440,AT1G42970,AT3G04120,AT3G26650
GO:MF	oxidoreductase activity	GO:0016491	0.00635821	2.19667	AT1G03630,AT1G04410,AT1G05010,AT1G07420,AT1G11840,AT1G12900,AT1G13440,AT1G15120,AT1G19570,AT1G20020,AT1G20340,AT1G20620,AT1G22430,AT1G37130,AT1G42970,AT1G44446,AT1G54500,AT1G58290,AT1G60950,AT1G62180,AT1G64190,AT1G65930,AT1G74470,AT1G74790,AT1G74880,AT1G76100,AT1G76160,AT1G76490,AT1G76680,AT1G77760,AT1G79470,AT2G01490,AT2G02390,AT2G14170,AT2G15620,AT2G19800,AT2G24580,AT2G25450,AT2G27510,AT2G29290…
GO:MF	snRNA binding	GO:0017069	0.0106389	1.9731	AT1G04897,AT3G06900,AT4G08755,AT4G09135,AT5G04085,AT5G04305,AT5G07325,AT5G27720,AT5G40395,AT5G46315
GO:MF	U6 snRNA binding	GO:0017070	0.034356	1.464	AT1G04897,AT3G06900,AT5G04085,AT5G04305,AT5G07325,AT5G27720
GO:MF	oxidoreductase activity, acting on the aldehyde or oxo group of donors	GO:0016903	0.0409681	1.38755	AT1G12900,AT1G13440,AT1G42970,AT1G58290,AT2G14170,AT2G39800,AT3G04120,AT3G13450,AT3G26650,AT5G14780,AT5G50850
GO:MF	carboxy-lyase activity	GO:0016831	0.0438515	1.35802	AT1G53310,AT1G65960,AT1G67090,AT2G16500,AT2G40490,AT3G02470,AT4G34710,AT5G15950,AT5G17330,AT5G38410,AT5G38420,AT5G38430
GO:MF	oxidoreductase activity, acting on the aldehyde or oxo group of donors, NAD or NADP as acceptor	GO:0016620	0.0449645	1.34713	AT1G12900,AT1G13440,AT1G42970,AT1G58290,AT2G14170,AT2G39800,AT3G04120,AT3G26650,AT5G14780
GO:MF	molybdopterin cofactor binding	GO:0043546	0.046419	1.3333	AT1G37130,AT1G77760,AT3G01910
GO:MF	glyceraldehyde-3-phosphate dehydrogenase (NADP+) (phosphorylating) activity	GO:0047100	0.046419	1.3333	AT1G12900,AT1G42970,AT3G26650
GO:BP	RNA processing	GO:0006396	4.44301e-64	63.3523	AT1G03743,AT1G04187,AT1G04217,AT1G04227,AT1G04263,AT1G04733,AT1G04897,AT1G04907,AT1G05057,AT1G05273,AT1G05417,AT1G05423,AT1G05563,AT1G05853,AT1G05913,AT1G05917,AT1G05993,AT1G06087,AT1G06233,AT1G06237,AT1G06263,AT1G06267,AT1G06453,AT1G06553,AT1G06667,AT1G06673,AT1G07593,AT1G07957,AT1G08103,AT1G08107,AT1G08113,AT1G08115,AT1G08117,AT1G08123,AT1G08347,AT1G08643,AT1G08937,AT1G09140,AT1G09340,AT1G09660…
GO:BP	response to abiotic stimulus	GO:0009628	4.78611e-45	44.32	AT1G01620,AT1G02820,AT1G03220,AT1G03600,AT1G04400,AT1G05850,AT1G06040,AT1G07135,AT1G07820,AT1G08930,AT1G09340,AT1G10170,AT1G10390,AT1G10522,AT1G10670,AT1G13260,AT1G13360,AT1G13440,AT1G13930,AT1G15100,AT1G15690,AT1G15820,AT1G16880,AT1G17290,AT1G18740,AT1G20620,AT1G21910,AT1G22190,AT1G22770,AT1G23310,AT1G23710,AT1G25550,AT1G25560,AT1G27320,AT1G27730,AT1G29910,AT1G29920,AT1G29930,AT1G31812,AT1G32060…
GO:BP	cellular process	GO:0009987	4.76081e-33	32.3223	AT1G01620,AT1G02780,AT1G02800,AT1G03130,AT1G03160,AT1G03220,AT1G03600,AT1G03630,AT1G03743,AT1G04187,AT1G04217,AT1G04227,AT1G04263,AT1G04270,AT1G04310,AT1G04400,AT1G04410,AT1G04480,AT1G04733,AT1G04897,AT1G04907,AT1G05010,AT1G05057,AT1G05163,AT1G05273,AT1G05417,AT1G05423,AT1G05563,AT1G05575,AT1G05850,AT1G05853,AT1G05913,AT1G05917,AT1G05993,AT1G06040,AT1G06087,AT1G06233,AT1G06237,AT1G06263,AT1G06267…
GO:BP	response to chemical	GO:0042221	8.10211e-29	28.0914	AT1G01620,AT1G02820,AT1G03220,AT1G04310,AT1G04400,AT1G04410,AT1G05010,AT1G05850,AT1G07135,AT1G07820,AT1G08930,AT1G09210,AT1G09340,AT1G10170,AT1G12240,AT1G12820,AT1G13260,AT1G13360,AT1G13440,AT1G13930,AT1G15100,AT1G15690,AT1G16880,AT1G16890,AT1G17290,AT1G18740,AT1G19000,AT1G19570,AT1G19770,AT1G19840,AT1G20340,AT1G20620,AT1G21910,AT1G22190,AT1G22430,AT1G22770,AT1G23710,AT1G25490,AT1G25550,AT1G25560…
GO:BP	cellular response to oxygen levels	GO:0071453	1.15743e-26	25.9365	AT1G03220,AT1G07135,AT1G13260,AT1G13360,AT1G17290,AT1G23710,AT1G25550,AT1G25560,AT1G27730,AT1G32928,AT1G34370,AT1G35140,AT1G50740,AT1G63090,AT1G65490,AT1G66180,AT1G68670,AT1G68840,AT1G72900,AT1G72910,AT1G73500,AT1G76600,AT1G76680,AT1G78070,AT1G78850,AT2G01180,AT2G15890,AT2G36460,AT2G40140,AT2G41100,AT2G41430,AT2G47730,AT3G04640,AT3G07350,AT3G10020,AT3G13310,AT3G15210,AT3G18290,AT3G30775,AT3G49780…
GO:BP	cellular response to decreased oxygen levels	GO:0036294	1.15743e-26	25.9365	AT1G03220,AT1G07135,AT1G13260,AT1G13360,AT1G17290,AT1G23710,AT1G25550,AT1G25560,AT1G27730,AT1G32928,AT1G34370,AT1G35140,AT1G50740,AT1G63090,AT1G65490,AT1G66180,AT1G68670,AT1G68840,AT1G72900,AT1G72910,AT1G73500,AT1G76600,AT1G76680,AT1G78070,AT1G78850,AT2G01180,AT2G15890,AT2G36460,AT2G40140,AT2G41100,AT2G41430,AT2G47730,AT3G04640,AT3G07350,AT3G10020,AT3G13310,AT3G15210,AT3G18290,AT3G30775,AT3G49780…
GO:BP	cellular response to hypoxia	GO:0071456	4.8825e-26	25.3114	AT1G03220,AT1G07135,AT1G13260,AT1G13360,AT1G17290,AT1G23710,AT1G25550,AT1G25560,AT1G27730,AT1G32928,AT1G34370,AT1G35140,AT1G50740,AT1G63090,AT1G65490,AT1G66180,AT1G68670,AT1G68840,AT1G72900,AT1G72910,AT1G73500,AT1G76600,AT1G76680,AT1G78070,AT1G78850,AT2G01180,AT2G15890,AT2G36460,AT2G40140,AT2G41100,AT2G41430,AT2G47730,AT3G04640,AT3G07350,AT3G10020,AT3G13310,AT3G15210,AT3G18290,AT3G30775,AT3G49780…
GO:BP	response to decreased oxygen levels	GO:0036293	5.74202e-26	25.2409	AT1G03220,AT1G07135,AT1G13260,AT1G13360,AT1G17290,AT1G23310,AT1G23710,AT1G25550,AT1G25560,AT1G27730,AT1G31812,AT1G32928,AT1G34370,AT1G35140,AT1G50740,AT1G63090,AT1G65490,AT1G66180,AT1G68670,AT1G68840,AT1G72900,AT1G72910,AT1G73500,AT1G76600,AT1G76680,AT1G78070,AT1G78850,AT2G01180,AT2G15890,AT2G36460,AT2G40140,AT2G41100,AT2G41430,AT2G47730,AT3G04640,AT3G07350,AT3G10020,AT3G13310,AT3G15210,AT3G18290…
GO:BP	response to oxygen levels	GO:0070482	7.31815e-26	25.1356	AT1G03220,AT1G07135,AT1G13260,AT1G13360,AT1G17290,AT1G23310,AT1G23710,AT1G25550,AT1G25560,AT1G27730,AT1G31812,AT1G32928,AT1G34370,AT1G35140,AT1G50740,AT1G63090,AT1G65490,AT1G66180,AT1G68670,AT1G68840,AT1G72900,AT1G72910,AT1G73500,AT1G76600,AT1G76680,AT1G78070,AT1G78850,AT2G01180,AT2G15890,AT2G36460,AT2G40140,AT2G41100,AT2G41430,AT2G47730,AT3G04640,AT3G07350,AT3G10020,AT3G13310,AT3G15210,AT3G18290…
GO:BP	response to hypoxia	GO:0001666	1.43004e-25	24.8447	AT1G03220,AT1G07135,AT1G13260,AT1G13360,AT1G17290,AT1G23310,AT1G23710,AT1G25550,AT1G25560,AT1G27730,AT1G31812,AT1G32928,AT1G34370,AT1G35140,AT1G50740,AT1G63090,AT1G65490,AT1G66180,AT1G68670,AT1G68840,AT1G72900,AT1G72910,AT1G73500,AT1G76600,AT1G76680,AT1G78070,AT1G78850,AT2G01180,AT2G15890,AT2G36460,AT2G40140,AT2G41100,AT2G41430,AT2G47730,AT3G04640,AT3G07350,AT3G10020,AT3G13310,AT3G15210,AT3G18290…
GO:BP	response to stimulus	GO:0050896	2.15021e-23	22.6675	AT1G01620,AT1G02800,AT1G02820,AT1G03160,AT1G03220,AT1G03600,AT1G04310,AT1G04400,AT1G04410,AT1G05010,AT1G05850,AT1G06040,AT1G07135,AT1G07820,AT1G08930,AT1G09210,AT1G09340,AT1G10170,AT1G10390,AT1G10522,AT1G10670,AT1G12240,AT1G12580,AT1G12820,AT1G13260,AT1G13360,AT1G13440,AT1G13930,AT1G15100,AT1G15690,AT1G15820,AT1G16270,AT1G16880,AT1G16890,AT1G17290,AT1G18740,AT1G19000,AT1G19570,AT1G19670,AT1G19770…
GO:BP	biosynthetic process	GO:0009058	3.96214e-23	22.4021	AT1G02780,AT1G03630,AT1G03743,AT1G04187,AT1G04217,AT1G04227,AT1G04263,AT1G04270,AT1G04400,AT1G04480,AT1G04733,AT1G04897,AT1G04907,AT1G05010,AT1G05057,AT1G05273,AT1G05417,AT1G05423,AT1G05563,AT1G05850,AT1G05853,AT1G05913,AT1G05917,AT1G05993,AT1G06040,AT1G06087,AT1G06233,AT1G06237,AT1G06263,AT1G06267,AT1G06453,AT1G06553,AT1G06667,AT1G06673,AT1G07420,AT1G07593,AT1G07930,AT1G07940,AT1G07957,AT1G08103…
GO:BP	cellular metabolic process	GO:0044237	7.36613e-23	22.1328	AT1G02780,AT1G03130,AT1G03600,AT1G03630,AT1G03743,AT1G04187,AT1G04217,AT1G04227,AT1G04263,AT1G04270,AT1G04310,AT1G04400,AT1G04410,AT1G04480,AT1G04733,AT1G04897,AT1G04907,AT1G05010,AT1G05057,AT1G05273,AT1G05417,AT1G05423,AT1G05563,AT1G05575,AT1G05850,AT1G05853,AT1G05913,AT1G05917,AT1G05993,AT1G06040,AT1G06087,AT1G06233,AT1G06237,AT1G06263,AT1G06267,AT1G06453,AT1G06553,AT1G06667,AT1G06673,AT1G06680…
GO:BP	metabolic process	GO:0008152	1.16928e-22	21.9321	AT1G02780,AT1G02800,AT1G03130,AT1G03220,AT1G03600,AT1G03630,AT1G03743,AT1G04187,AT1G04217,AT1G04227,AT1G04263,AT1G04270,AT1G04310,AT1G04400,AT1G04410,AT1G04480,AT1G04733,AT1G04897,AT1G04907,AT1G05010,AT1G05057,AT1G05273,AT1G05417,AT1G05423,AT1G05563,AT1G05575,AT1G05850,AT1G05853,AT1G05913,AT1G05917,AT1G05993,AT1G06040,AT1G06087,AT1G06233,AT1G06237,AT1G06263,AT1G06267,AT1G06453,AT1G06553,AT1G06667…
GO:BP	organic substance biosynthetic process	GO:1901576	1.48822e-22	21.8273	AT1G02780,AT1G03630,AT1G03743,AT1G04187,AT1G04217,AT1G04227,AT1G04263,AT1G04270,AT1G04400,AT1G04480,AT1G04733,AT1G04897,AT1G04907,AT1G05010,AT1G05057,AT1G05273,AT1G05417,AT1G05423,AT1G05563,AT1G05850,AT1G05853,AT1G05913,AT1G05917,AT1G05993,AT1G06040,AT1G06087,AT1G06233,AT1G06237,AT1G06263,AT1G06267,AT1G06453,AT1G06553,AT1G06667,AT1G06673,AT1G07420,AT1G07593,AT1G07930,AT1G07940,AT1G07957,AT1G08103…
GO:BP	photosynthesis	GO:0015979	1.72442e-22	21.7634	AT1G03130,AT1G03600,AT1G03630,AT1G06680,AT1G08380,AT1G12900,AT1G15820,AT1G20020,AT1G22700,AT1G27730,AT1G29910,AT1G29920,AT1G29930,AT1G30380,AT1G31330,AT1G32060,AT1G42970,AT1G52230,AT1G53310,AT1G54500,AT1G55670,AT1G60950,AT1G61520,AT1G67090,AT1G67740,AT1G74470,AT1G79040,AT2G05070,AT2G05100,AT2G06520,AT2G20260,AT2G34420,AT2G34430,AT2G46820,AT2G47940,AT3G01500,AT3G08940,AT3G15850,AT3G16140,AT3G21055…
GO:BP	RNA metabolic process	GO:0016070	1.88092e-21	20.7256	AT1G03743,AT1G04187,AT1G04217,AT1G04227,AT1G04263,AT1G04733,AT1G04897,AT1G04907,AT1G05057,AT1G05273,AT1G05417,AT1G05423,AT1G05563,AT1G05853,AT1G05913,AT1G05917,AT1G05993,AT1G06040,AT1G06087,AT1G06233,AT1G06237,AT1G06263,AT1G06267,AT1G06453,AT1G06553,AT1G06667,AT1G06673,AT1G07593,AT1G07957,AT1G08103,AT1G08107,AT1G08113,AT1G08115,AT1G08117,AT1G08123,AT1G08347,AT1G08643,AT1G08937,AT1G09140,AT1G09340…
GO:BP	organic cyclic compound metabolic process	GO:1901360	9.292e-21	20.0319	AT1G03630,AT1G03743,AT1G04187,AT1G04217,AT1G04227,AT1G04263,AT1G04400,AT1G04410,AT1G04733,AT1G04897,AT1G04907,AT1G05057,AT1G05273,AT1G05417,AT1G05423,AT1G05563,AT1G05850,AT1G05853,AT1G05913,AT1G05917,AT1G05993,AT1G06040,AT1G06087,AT1G06233,AT1G06237,AT1G06263,AT1G06267,AT1G06453,AT1G06553,AT1G06667,AT1G06673,AT1G07420,AT1G07593,AT1G07957,AT1G08103,AT1G08107,AT1G08113,AT1G08115,AT1G08117,AT1G08123…
GO:BP	heterocycle metabolic process	GO:0046483	2.87795e-20	19.5409	AT1G03630,AT1G03743,AT1G04187,AT1G04217,AT1G04227,AT1G04263,AT1G04400,AT1G04410,AT1G04733,AT1G04897,AT1G04907,AT1G05057,AT1G05273,AT1G05417,AT1G05423,AT1G05563,AT1G05853,AT1G05913,AT1G05917,AT1G05993,AT1G06040,AT1G06087,AT1G06233,AT1G06237,AT1G06263,AT1G06267,AT1G06453,AT1G06553,AT1G06667,AT1G06673,AT1G07593,AT1G07957,AT1G08103,AT1G08107,AT1G08113,AT1G08115,AT1G08117,AT1G08123,AT1G08347,AT1G08643…
GO:BP	cellular aromatic compound metabolic process	GO:0006725	1.51425e-19	18.8198	AT1G03630,AT1G03743,AT1G04187,AT1G04217,AT1G04227,AT1G04263,AT1G04400,AT1G04410,AT1G04733,AT1G04897,AT1G04907,AT1G05057,AT1G05273,AT1G05417,AT1G05423,AT1G05563,AT1G05850,AT1G05853,AT1G05913,AT1G05917,AT1G05993,AT1G06040,AT1G06087,AT1G06233,AT1G06237,AT1G06263,AT1G06267,AT1G06453,AT1G06553,AT1G06667,AT1G06673,AT1G07593,AT1G07957,AT1G08103,AT1G08107,AT1G08113,AT1G08115,AT1G08117,AT1G08123,AT1G08347…
GO:BP	cellular biosynthetic process	GO:0044249	2.92646e-19	18.5337	AT1G02780,AT1G03630,AT1G03743,AT1G04187,AT1G04217,AT1G04227,AT1G04263,AT1G04270,AT1G04400,AT1G04480,AT1G04733,AT1G04897,AT1G04907,AT1G05010,AT1G05057,AT1G05273,AT1G05417,AT1G05423,AT1G05563,AT1G05850,AT1G05853,AT1G05913,AT1G05917,AT1G05993,AT1G06040,AT1G06087,AT1G06233,AT1G06237,AT1G06263,AT1G06267,AT1G06453,AT1G06553,AT1G06667,AT1G06673,AT1G07593,AT1G07930,AT1G07940,AT1G07957,AT1G08103,AT1G08107…
GO:BP	response to stress	GO:0006950	3.32648e-19	18.478	AT1G01620,AT1G02820,AT1G03160,AT1G03220,AT1G04400,AT1G05010,AT1G05850,AT1G07135,AT1G07820,AT1G08930,AT1G09210,AT1G09340,AT1G10170,AT1G12820,AT1G13260,AT1G13360,AT1G13440,AT1G13930,AT1G15100,AT1G15690,AT1G16880,AT1G16890,AT1G17290,AT1G18740,AT1G19570,AT1G19670,AT1G20020,AT1G20620,AT1G21910,AT1G22190,AT1G22770,AT1G23310,AT1G23710,AT1G25490,AT1G25550,AT1G25560,AT1G27320,AT1G27730,AT1G29660,AT1G29690…
GO:BP	cellular nitrogen compound metabolic process	GO:0034641	5.78104e-19	18.238	AT1G02780,AT1G03630,AT1G03743,AT1G04187,AT1G04217,AT1G04227,AT1G04263,AT1G04270,AT1G04400,AT1G04410,AT1G04480,AT1G04733,AT1G04897,AT1G04907,AT1G05057,AT1G05273,AT1G05417,AT1G05423,AT1G05563,AT1G05853,AT1G05913,AT1G05917,AT1G05993,AT1G06040,AT1G06087,AT1G06233,AT1G06237,AT1G06263,AT1G06267,AT1G06453,AT1G06553,AT1G06667,AT1G06673,AT1G07593,AT1G07930,AT1G07940,AT1G07957,AT1G08103,AT1G08107,AT1G08113…
GO:BP	gene expression	GO:0010467	2.83822e-18	17.547	AT1G02780,AT1G03743,AT1G04187,AT1G04217,AT1G04227,AT1G04263,AT1G04270,AT1G04400,AT1G04480,AT1G04733,AT1G04897,AT1G04907,AT1G05057,AT1G05273,AT1G05417,AT1G05423,AT1G05563,AT1G05853,AT1G05913,AT1G05917,AT1G05993,AT1G06040,AT1G06087,AT1G06233,AT1G06237,AT1G06263,AT1G06267,AT1G06453,AT1G06553,AT1G06667,AT1G06673,AT1G07593,AT1G07930,AT1G07940,AT1G07957,AT1G08103,AT1G08107,AT1G08113,AT1G08115,AT1G08117…
GO:BP	cellular response to chemical stimulus	GO:0070887	4.75987e-18	17.3224	AT1G03220,AT1G04310,AT1G05010,AT1G05850,AT1G07135,AT1G09340,AT1G12240,AT1G12820,AT1G13260,AT1G13360,AT1G13930,AT1G15100,AT1G17290,AT1G19570,AT1G19770,AT1G20620,AT1G21910,AT1G22190,AT1G22430,AT1G23710,AT1G25490,AT1G25550,AT1G25560,AT1G27320,AT1G27730,AT1G29690,AT1G32230,AT1G32540,AT1G32640,AT1G32928,AT1G33600,AT1G34370,AT1G35140,AT1G36060,AT1G50740,AT1G53210,AT1G59870,AT1G63090,AT1G65490,AT1G66180…
GO:BP	response to temperature stimulus	GO:0009266	3.66694e-16	15.4357	AT1G05850,AT1G08930,AT1G09340,AT1G13440,AT1G13930,AT1G16880,AT1G18740,AT1G20620,AT1G21910,AT1G22190,AT1G22770,AT1G27320,AT1G27730,AT1G31812,AT1G32060,AT1G42970,AT1G50500,AT1G56070,AT1G59870,AT1G61520,AT1G67090,AT1G71960,AT1G76180,AT1G78080,AT1G79930,AT2G05070,AT2G05100,AT2G15970,AT2G16500,AT2G21660,AT2G27710,AT2G36530,AT2G37220,AT2G38170,AT2G38470,AT2G39730,AT2G39770,AT2G40140,AT2G46020,AT2G47730…
GO:BP	nucleobase-containing compound metabolic process	GO:0006139	5.55922e-16	15.255	AT1G03743,AT1G04187,AT1G04217,AT1G04227,AT1G04263,AT1G04400,AT1G04410,AT1G04733,AT1G04897,AT1G04907,AT1G05057,AT1G05273,AT1G05417,AT1G05423,AT1G05563,AT1G05853,AT1G05913,AT1G05917,AT1G05993,AT1G06040,AT1G06087,AT1G06233,AT1G06237,AT1G06263,AT1G06267,AT1G06453,AT1G06553,AT1G06667,AT1G06673,AT1G07593,AT1G07957,AT1G08103,AT1G08107,AT1G08113,AT1G08115,AT1G08117,AT1G08123,AT1G08347,AT1G08643,AT1G08937…
GO:BP	response to cold	GO:0009409	9.39349e-16	15.0272	AT1G08930,AT1G09340,AT1G16880,AT1G18740,AT1G20620,AT1G21910,AT1G22190,AT1G22770,AT1G27320,AT1G27730,AT1G31812,AT1G32060,AT1G42970,AT1G56070,AT1G61520,AT1G67090,AT1G71960,AT1G76180,AT1G78080,AT2G05070,AT2G05100,AT2G15970,AT2G16500,AT2G21660,AT2G27710,AT2G36530,AT2G37220,AT2G38170,AT2G38470,AT2G39730,AT2G40140,AT2G47730,AT3G01500,AT3G08730,AT3G09260,AT3G11410,AT3G11630,AT3G17390,AT3G23000,AT3G26420…
GO:BP	photosynthesis, light harvesting in photosystem I	GO:0009768	2.76304e-15	14.5586	AT1G08380,AT1G15820,AT1G29910,AT1G29920,AT1G29930,AT1G61520,AT2G05070,AT2G05100,AT2G34420,AT2G34430,AT3G08940,AT3G27690,AT3G47470,AT3G54890,AT3G61470,AT4G10340,AT5G01530
GO:BP	response to organic substance	GO:0010033	2.81522e-15	14.5505	AT1G01620,AT1G02820,AT1G04310,AT1G04400,AT1G05010,AT1G05850,AT1G07820,AT1G08930,AT1G09210,AT1G09340,AT1G12240,AT1G12820,AT1G13260,AT1G13930,AT1G15100,AT1G15690,AT1G16880,AT1G18740,AT1G19000,AT1G19570,AT1G19770,AT1G19840,AT1G20620,AT1G21910,AT1G22190,AT1G22430,AT1G22770,AT1G25490,AT1G25560,AT1G27320,AT1G27730,AT1G28330,AT1G29690,AT1G29910,AT1G29920,AT1G32230,AT1G32640,AT1G33600,AT1G36060,AT1G42970…
GO:BP	nucleic acid metabolic process	GO:0090304	5.82757e-14	13.2345	AT1G03743,AT1G04187,AT1G04217,AT1G04227,AT1G04263,AT1G04733,AT1G04897,AT1G04907,AT1G05057,AT1G05273,AT1G05417,AT1G05423,AT1G05563,AT1G05853,AT1G05913,AT1G05917,AT1G05993,AT1G06040,AT1G06087,AT1G06233,AT1G06237,AT1G06263,AT1G06267,AT1G06453,AT1G06553,AT1G06667,AT1G06673,AT1G07593,AT1G07957,AT1G08103,AT1G08107,AT1G08113,AT1G08115,AT1G08117,AT1G08123,AT1G08347,AT1G08643,AT1G08937,AT1G09140,AT1G09340…
GO:BP	macromolecule biosynthetic process	GO:0009059	5.91621e-14	13.228	AT1G02780,AT1G03743,AT1G04187,AT1G04217,AT1G04227,AT1G04263,AT1G04270,AT1G04400,AT1G04480,AT1G04733,AT1G04897,AT1G04907,AT1G05057,AT1G05273,AT1G05417,AT1G05423,AT1G05563,AT1G05850,AT1G05853,AT1G05913,AT1G05917,AT1G05993,AT1G06040,AT1G06087,AT1G06233,AT1G06237,AT1G06263,AT1G06267,AT1G06453,AT1G06553,AT1G06667,AT1G06673,AT1G07593,AT1G07930,AT1G07940,AT1G07957,AT1G08103,AT1G08107,AT1G08113,AT1G08115…
GO:BP	organic substance metabolic process	GO:0071704	1.16973e-13	12.9319	AT1G02780,AT1G02800,AT1G03220,AT1G03600,AT1G03630,AT1G03743,AT1G04187,AT1G04217,AT1G04227,AT1G04263,AT1G04270,AT1G04400,AT1G04410,AT1G04480,AT1G04733,AT1G04897,AT1G04907,AT1G05010,AT1G05057,AT1G05273,AT1G05417,AT1G05423,AT1G05563,AT1G05850,AT1G05853,AT1G05913,AT1G05917,AT1G05993,AT1G06040,AT1G06087,AT1G06233,AT1G06237,AT1G06263,AT1G06267,AT1G06453,AT1G06553,AT1G06667,AT1G06673,AT1G07420,AT1G07593…
GO:BP	spliceosomal complex assembly	GO:0000245	2.90711e-13	12.5365	AT1G04733,AT1G04907,AT1G05057,AT1G05273,AT1G08115,AT1G61275,AT2G04375,AT2G04435,AT2G04455,AT3G56705,AT3G56825,AT3G57765,AT4G07120,AT4G07135,AT5G04105,AT5G04315,AT5G04325,AT5G04455,AT5G07325,AT5G07745,AT5G09065,AT5G09585,AT5G40395,AT5G61455
GO:BP	response to light intensity	GO:0009642	2.99441e-13	12.5237	AT1G03600,AT1G04400,AT1G10170,AT1G10522,AT1G27730,AT1G31812,AT1G60950,AT1G61520,AT1G67740,AT2G05070,AT2G05100,AT2G06850,AT2G37678,AT2G41100,AT2G41430,AT2G43010,AT3G03830,AT3G03850,AT3G13450,AT3G15850,AT3G18780,AT3G27690,AT3G28910,AT3G47340,AT3G47470,AT3G54890,AT3G59060,AT3G61470,AT4G02380,AT4G14890,AT4G25100,AT4G28610,AT5G37770,AT5G46110,AT5G47390,AT5G59820,AT5G61230,AT5G66570
GO:BP	mRNA splicing, via spliceosome	GO:0000398	3.26836e-13	12.4857	AT1G04263,AT1G04733,AT1G04897,AT1G04907,AT1G05057,AT1G05273,AT1G05853,AT1G08115,AT1G09140,AT1G09660,AT1G55310,AT1G61275,AT1G70185,AT2G03870,AT2G04375,AT2G04435,AT2G04455,AT2G14285,AT2G21660,AT2G29210,AT2G46610,AT3G06900,AT3G07860,AT3G13570,AT3G56705,AT3G56825,AT3G57765,AT3G61860,AT4G02840,AT4G04185,AT4G07120,AT4G07135,AT4G08755,AT4G09135,AT4G25500,AT4G36690,AT4G39260,AT5G04085,AT5G04105,AT5G04305…
GO:BP	response to oxygen-containing compound	GO:1901700	3.53065e-13	12.4521	AT1G01620,AT1G02820,AT1G04400,AT1G05010,AT1G05850,AT1G07820,AT1G08930,AT1G09340,AT1G12240,AT1G12820,AT1G13260,AT1G13930,AT1G15100,AT1G15690,AT1G16880,AT1G18740,AT1G19000,AT1G19570,AT1G20620,AT1G21910,AT1G22190,AT1G22430,AT1G22770,AT1G25490,AT1G27320,AT1G27730,AT1G28330,AT1G29690,AT1G29910,AT1G29920,AT1G32230,AT1G32540,AT1G32640,AT1G36060,AT1G42970,AT1G59870,AT1G65490,AT1G65510,AT1G66180,AT1G68670…
GO:BP	nitrogen compound metabolic process	GO:0006807	3.90314e-13	12.4086	AT1G02780,AT1G03220,AT1G03600,AT1G03630,AT1G03743,AT1G04187,AT1G04217,AT1G04227,AT1G04263,AT1G04270,AT1G04400,AT1G04410,AT1G04480,AT1G04733,AT1G04897,AT1G04907,AT1G05057,AT1G05273,AT1G05417,AT1G05423,AT1G05563,AT1G05850,AT1G05853,AT1G05913,AT1G05917,AT1G05993,AT1G06040,AT1G06087,AT1G06233,AT1G06237,AT1G06263,AT1G06267,AT1G06453,AT1G06553,AT1G06667,AT1G06673,AT1G07593,AT1G07930,AT1G07940,AT1G07957…
GO:BP	response to inorganic substance	GO:0010035	4.42957e-13	12.3536	AT1G01620,AT1G02820,AT1G04400,AT1G04410,AT1G05850,AT1G07820,AT1G08930,AT1G09340,AT1G12820,AT1G13440,AT1G15690,AT1G16890,AT1G17290,AT1G19570,AT1G20340,AT1G20620,AT1G22190,AT1G22770,AT1G27320,AT1G27730,AT1G32230,AT1G32540,AT1G32640,AT1G34370,AT1G36060,AT1G59870,AT1G62740,AT1G65930,AT1G68560,AT1G76180,AT1G78080,AT1G78850,AT2G05070,AT2G05100,AT2G05520,AT2G15620,AT2G15970,AT2G21660,AT2G22430,AT2G26530…
GO:BP	response to light stimulus	GO:0009416	1.05733e-12	11.9758	AT1G03600,AT1G04400,AT1G06040,AT1G10170,AT1G10390,AT1G10522,AT1G10670,AT1G15820,AT1G16880,AT1G20620,AT1G22770,AT1G25560,AT1G27730,AT1G29910,AT1G29920,AT1G29930,AT1G31812,AT1G37130,AT1G42970,AT1G60950,AT1G61520,AT1G66180,AT1G67740,AT1G69530,AT1G74730,AT1G77760,AT1G78080,AT1G80920,AT2G01180,AT2G05070,AT2G05100,AT2G06850,AT2G24790,AT2G29650,AT2G30520,AT2G31090,AT2G34420,AT2G34430,AT2G36530,AT2G37678…
GO:BP	photosynthesis, light harvesting	GO:0009765	2.55383e-12	11.5928	AT1G03600,AT1G08380,AT1G15820,AT1G29910,AT1G29920,AT1G29930,AT1G61520,AT2G05070,AT2G05100,AT2G34420,AT2G34430,AT2G47940,AT3G08940,AT3G27690,AT3G47470,AT3G54890,AT3G61470,AT4G10340,AT5G01530
GO:BP	response to radiation	GO:0009314	5.79854e-12	11.2367	AT1G03600,AT1G04400,AT1G06040,AT1G10170,AT1G10390,AT1G10522,AT1G10670,AT1G15820,AT1G16880,AT1G20620,AT1G22770,AT1G25560,AT1G27730,AT1G29910,AT1G29920,AT1G29930,AT1G31812,AT1G37130,AT1G42970,AT1G60950,AT1G61520,AT1G66180,AT1G67740,AT1G69530,AT1G74730,AT1G77760,AT1G78080,AT1G80920,AT2G01180,AT2G05070,AT2G05100,AT2G06850,AT2G24790,AT2G29650,AT2G30520,AT2G31090,AT2G34420,AT2G34430,AT2G36530,AT2G37678…
GO:BP	mRNA branch site recognition	GO:0000348	9.25475e-12	11.0336	AT1G04733,AT1G05057,AT1G05273,AT1G61275,AT2G04375,AT2G04435,AT2G04455,AT3G56705,AT3G56825,AT3G57765,AT5G09065,AT5G09585,AT5G61455
GO:BP	RNA splicing, via transesterification reactions	GO:0000375	1.67531e-11	10.7759	AT1G04263,AT1G04733,AT1G04897,AT1G04907,AT1G05057,AT1G05273,AT1G05853,AT1G08115,AT1G09140,AT1G09660,AT1G55310,AT1G61275,AT1G70185,AT2G03870,AT2G04375,AT2G04435,AT2G04455,AT2G14285,AT2G21660,AT2G29210,AT2G46610,AT3G06900,AT3G07860,AT3G13570,AT3G56705,AT3G56825,AT3G57765,AT3G61860,AT4G02840,AT4G04185,AT4G07120,AT4G07135,AT4G08755,AT4G09135,AT4G25500,AT4G36690,AT4G39260,AT5G04085,AT5G04105,AT5G04305…
GO:BP	RNA splicing, via transesterification reactions with bulged adenosine as nucleophile	GO:0000377	1.67531e-11	10.7759	AT1G04263,AT1G04733,AT1G04897,AT1G04907,AT1G05057,AT1G05273,AT1G05853,AT1G08115,AT1G09140,AT1G09660,AT1G55310,AT1G61275,AT1G70185,AT2G03870,AT2G04375,AT2G04435,AT2G04455,AT2G14285,AT2G21660,AT2G29210,AT2G46610,AT3G06900,AT3G07860,AT3G13570,AT3G56705,AT3G56825,AT3G57765,AT3G61860,AT4G02840,AT4G04185,AT4G07120,AT4G07135,AT4G08755,AT4G09135,AT4G25500,AT4G36690,AT4G39260,AT5G04085,AT5G04105,AT5G04305…
GO:BP	photosynthesis, light reaction	GO:0019684	3.40208e-11	10.4683	AT1G03600,AT1G06680,AT1G08380,AT1G15820,AT1G22700,AT1G29910,AT1G29920,AT1G29930,AT1G54500,AT1G55670,AT1G60950,AT1G61520,AT1G67740,AT1G79040,AT2G05070,AT2G05100,AT2G34420,AT2G34430,AT2G46820,AT2G47940,AT3G08940,AT3G15850,AT3G27690,AT3G47470,AT3G54890,AT3G61470,AT4G04640,AT4G05180,AT4G09650,AT4G10340,AT4G21280,AT5G01530,AT5G35220,AT5G52100,AT5G66570
GO:BP	protein-RNA complex assembly	GO:0022618	5.26378e-11	10.2787	AT1G04263,AT1G04270,AT1G04733,AT1G04897,AT1G04907,AT1G05057,AT1G05273,AT1G05853,AT1G08115,AT1G36730,AT1G61275,AT1G70185,AT2G04375,AT2G04435,AT2G04455,AT2G14285,AT3G06900,AT3G25520,AT3G56150,AT3G56705,AT3G56825,AT3G57765,AT4G02840,AT4G04185,AT4G07120,AT4G07135,AT4G08755,AT4G09135,AT5G04085,AT5G04105,AT5G04305,AT5G04315,AT5G04325,AT5G04455,AT5G07325,AT5G07745,AT5G09065,AT5G09585,AT5G27720,AT5G39740…
GO:BP	protein-RNA complex organization	GO:0071826	1.1872e-10	9.92548	AT1G04263,AT1G04270,AT1G04733,AT1G04897,AT1G04907,AT1G05057,AT1G05273,AT1G05853,AT1G08115,AT1G36730,AT1G61275,AT1G70185,AT2G04375,AT2G04435,AT2G04455,AT2G14285,AT3G06900,AT3G25520,AT3G56150,AT3G56705,AT3G56825,AT3G57765,AT4G02840,AT4G04185,AT4G07120,AT4G07135,AT4G08755,AT4G09135,AT5G04085,AT5G04105,AT5G04305,AT5G04315,AT5G04325,AT5G04455,AT5G07325,AT5G07745,AT5G09065,AT5G09585,AT5G27720,AT5G39740…
GO:BP	cellular response to stimulus	GO:0051716	9.64414e-10	9.01574	AT1G03160,AT1G03220,AT1G03600,AT1G04310,AT1G04400,AT1G05010,AT1G05850,AT1G07135,AT1G09210,AT1G09340,AT1G12240,AT1G12580,AT1G12820,AT1G13260,AT1G13360,AT1G13930,AT1G15100,AT1G16270,AT1G16890,AT1G17290,AT1G19570,AT1G19770,AT1G20620,AT1G21910,AT1G22190,AT1G22430,AT1G22770,AT1G23710,AT1G25490,AT1G25550,AT1G25560,AT1G27320,AT1G27730,AT1G29690,AT1G31540,AT1G32230,AT1G32540,AT1G32640,AT1G32928,AT1G33600…
GO:BP	RNA splicing	GO:0008380	5.15931e-09	8.28741	AT1G04263,AT1G04733,AT1G04897,AT1G04907,AT1G05057,AT1G05273,AT1G05853,AT1G08115,AT1G09140,AT1G09660,AT1G55310,AT1G61275,AT1G70185,AT2G03870,AT2G04375,AT2G04435,AT2G04455,AT2G14285,AT2G21660,AT2G29210,AT2G46610,AT3G06900,AT3G07860,AT3G13570,AT3G52120,AT3G56705,AT3G56825,AT3G57765,AT3G61860,AT3G63400,AT4G02840,AT4G04185,AT4G07120,AT4G07135,AT4G08755,AT4G09135,AT4G25500,AT4G36690,AT4G39260,AT5G04085…
GO:BP	response to osmotic stress	GO:0006970	5.96564e-09	8.22434	AT1G02820,AT1G05850,AT1G08930,AT1G10170,AT1G13930,AT1G15100,AT1G15690,AT1G22190,AT1G27320,AT1G27730,AT1G32230,AT1G34370,AT1G49300,AT1G50500,AT1G53210,AT1G59870,AT1G73500,AT1G78080,AT2G01930,AT2G03680,AT2G04240,AT2G16500,AT2G21660,AT2G22660,AT2G37678,AT2G38170,AT2G38470,AT2G39770,AT2G39800,AT2G45180,AT2G45960,AT3G01470,AT3G04290,AT3G06190,AT3G08730,AT3G09260,AT3G12630,AT3G17510,AT3G19290,AT3G22200…
GO:BP	primary metabolic process	GO:0044238	6.57656e-09	8.182	AT1G02780,AT1G02800,AT1G03220,AT1G03600,AT1G03743,AT1G04187,AT1G04217,AT1G04227,AT1G04263,AT1G04270,AT1G04400,AT1G04410,AT1G04480,AT1G04733,AT1G04897,AT1G04907,AT1G05057,AT1G05273,AT1G05417,AT1G05423,AT1G05563,AT1G05850,AT1G05853,AT1G05913,AT1G05917,AT1G05993,AT1G06040,AT1G06087,AT1G06233,AT1G06237,AT1G06263,AT1G06267,AT1G06453,AT1G06553,AT1G06667,AT1G06673,AT1G07420,AT1G07593,AT1G07930,AT1G07940…
GO:BP	generation of precursor metabolites and energy	GO:0006091	1.16532e-08	7.93356	AT1G03600,AT1G04410,AT1G05575,AT1G06680,AT1G08380,AT1G10670,AT1G13440,AT1G15120,AT1G15820,AT1G20340,AT1G22700,AT1G29910,AT1G29920,AT1G29930,AT1G53310,AT1G54500,AT1G55670,AT1G60950,AT1G61520,AT1G64190,AT1G65930,AT1G67740,AT1G76100,AT1G79040,AT2G05070,AT2G05100,AT2G27510,AT2G34420,AT2G34430,AT2G36460,AT2G36530,AT2G42750,AT2G44790,AT2G46820,AT2G47940,AT3G04120,AT3G06650,AT3G08940,AT3G10020,AT3G15850…
GO:BP	cellular response to stress	GO:0033554	1.72546e-08	7.7631	AT1G03160,AT1G03220,AT1G07135,AT1G09210,AT1G09340,AT1G13260,AT1G13360,AT1G16890,AT1G17290,AT1G19570,AT1G20620,AT1G21910,AT1G23710,AT1G25550,AT1G25560,AT1G27320,AT1G27730,AT1G29690,AT1G32540,AT1G32640,AT1G32928,AT1G34370,AT1G35140,AT1G50740,AT1G53210,AT1G53310,AT1G55920,AT1G59870,AT1G63090,AT1G65040,AT1G65490,AT1G66180,AT1G68670,AT1G68840,AT1G70290,AT1G72900,AT1G72910,AT1G73500,AT1G76600,AT1G76680…
GO:BP	protein-containing complex assembly	GO:0065003	3.87904e-08	7.41128	AT1G03600,AT1G04263,AT1G04270,AT1G04733,AT1G04897,AT1G04907,AT1G05057,AT1G05163,AT1G05273,AT1G05853,AT1G07820,AT1G08115,AT1G15405,AT1G22700,AT1G32640,AT1G36730,AT1G53310,AT1G54140,AT1G54500,AT1G61275,AT1G62740,AT1G67090,AT1G70185,AT1G74880,AT1G79040,AT2G04375,AT2G04435,AT2G04455,AT2G14285,AT2G30620,AT2G31040,AT2G41630,AT3G06900,AT3G18035,AT3G25500,AT3G25520,AT3G26650,AT3G28700,AT3G56150,AT3G56705…
GO:BP	formation of quadruple SL/U4/U5/U6 snRNP	GO:0000353	7.03437e-08	7.15277	AT1G04263,AT1G04897,AT1G05853,AT1G70185,AT3G06900,AT4G04185,AT4G08755,AT4G09135,AT5G04085,AT5G04305,AT5G07325,AT5G46315
GO:BP	mRNA trans splicing, via spliceosome	GO:0000365	7.03437e-08	7.15277	AT1G04263,AT1G04897,AT1G05853,AT1G70185,AT3G06900,AT4G04185,AT4G08755,AT4G09135,AT5G04085,AT5G04305,AT5G07325,AT5G46315
GO:BP	mRNA trans splicing, SL addition	GO:0045291	7.03437e-08	7.15277	AT1G04263,AT1G04897,AT1G05853,AT1G70185,AT3G06900,AT4G04185,AT4G08755,AT4G09135,AT5G04085,AT5G04305,AT5G07325,AT5G46315
GO:BP	response to salt stress	GO:0009651	7.12528e-08	7.1472	AT1G02820,AT1G05850,AT1G08930,AT1G10170,AT1G13930,AT1G15100,AT1G15690,AT1G27320,AT1G27730,AT1G32230,AT1G34370,AT1G49300,AT1G53210,AT1G59870,AT1G73500,AT1G78080,AT2G01930,AT2G03680,AT2G04240,AT2G16500,AT2G21660,AT2G37678,AT2G38170,AT2G38470,AT2G39770,AT2G39800,AT2G45180,AT2G45960,AT3G01470,AT3G04290,AT3G06190,AT3G08730,AT3G17510,AT3G19290,AT3G22200,AT3G32980,AT3G48360,AT3G51920,AT3G57530,AT4G12480…
GO:BP	response to external stimulus	GO:0009605	1.2265e-07	6.91133	AT1G02800,AT1G03160,AT1G04400,AT1G05010,AT1G09340,AT1G10170,AT1G10670,AT1G12240,AT1G19570,AT1G19670,AT1G20020,AT1G20620,AT1G21010,AT1G22190,AT1G22770,AT1G23730,AT1G25275,AT1G25550,AT1G27320,AT1G29660,AT1G29690,AT1G32230,AT1G32540,AT1G32640,AT1G37130,AT1G47128,AT1G53310,AT1G55920,AT1G58180,AT1G58602,AT1G59870,AT1G63880,AT1G65490,AT1G65930,AT1G66180,AT1G70410,AT1G73500,AT1G75380,AT1G76600,AT1G78000…
GO:BP	response to hormone	GO:0009725	1.54467e-07	6.81116	AT1G04310,AT1G05850,AT1G08930,AT1G12240,AT1G12820,AT1G13260,AT1G13930,AT1G15100,AT1G18740,AT1G19000,AT1G19570,AT1G19770,AT1G19840,AT1G20620,AT1G21910,AT1G22190,AT1G25490,AT1G25560,AT1G27320,AT1G27730,AT1G32230,AT1G32640,AT1G33600,AT1G36060,AT1G59870,AT1G65490,AT1G68670,AT1G68840,AT1G69160,AT1G69530,AT1G71960,AT1G73500,AT1G74670,AT1G74840,AT1G76180,AT1G78080,AT1G79700,AT1G80440,AT2G01930,AT2G04240…
GO:BP	response to low light intensity stimulus	GO:0009645	3.68737e-07	6.43328	AT1G04400,AT1G61520,AT2G05070,AT2G05100,AT2G06850,AT2G43010,AT3G27690,AT3G47470,AT3G54890,AT3G59060,AT3G61470
GO:BP	small molecule metabolic process	GO:0044281	4.55312e-07	6.34169	AT1G04400,AT1G04410,AT1G05850,AT1G08980,AT1G09340,AT1G10170,AT1G10670,AT1G11840,AT1G12780,AT1G12900,AT1G13440,AT1G13930,AT1G17290,AT1G19570,AT1G20780,AT1G22430,AT1G23310,AT1G29690,AT1G29880,AT1G31812,AT1G31860,AT1G32640,AT1G37130,AT1G42970,AT1G48300,AT1G50480,AT1G54630,AT1G55670,AT1G55920,AT1G59870,AT1G62180,AT1G64190,AT1G65930,AT1G65960,AT1G66200,AT1G70730,AT1G74470,AT1G76490,AT1G76680,AT1G77760…
GO:BP	response to endogenous stimulus	GO:0009719	5.15092e-07	6.28812	AT1G04310,AT1G05850,AT1G08930,AT1G12240,AT1G12820,AT1G13260,AT1G13930,AT1G15100,AT1G18740,AT1G19000,AT1G19570,AT1G19770,AT1G19840,AT1G20620,AT1G21910,AT1G22190,AT1G25490,AT1G25560,AT1G27320,AT1G27730,AT1G32230,AT1G32640,AT1G33600,AT1G36060,AT1G59870,AT1G65490,AT1G68670,AT1G68840,AT1G69160,AT1G69530,AT1G71960,AT1G73500,AT1G74670,AT1G74840,AT1G76180,AT1G78080,AT1G79700,AT1G80440,AT2G01930,AT2G04240…
GO:BP	spliceosomal tri-snRNP complex assembly	GO:0000244	5.93548e-07	6.22654	AT1G04263,AT1G04897,AT1G05853,AT1G70185,AT3G06900,AT4G04185,AT4G08755,AT4G09135,AT5G04085,AT5G04305,AT5G07325,AT5G40395,AT5G46315
GO:BP	response to salt	GO:1902074	9.60109e-07	6.01768	AT1G01620,AT1G02820,AT1G04400,AT1G05850,AT1G07820,AT1G08930,AT1G09340,AT1G12820,AT1G15690,AT1G20620,AT1G22190,AT1G27320,AT1G27730,AT1G32230,AT1G32640,AT1G36060,AT1G59870,AT1G66180,AT1G76180,AT1G78080,AT1G78850,AT2G05070,AT2G05100,AT2G05520,AT2G15620,AT2G15970,AT2G21660,AT2G22430,AT2G29630,AT2G32150,AT2G38470,AT2G39800,AT2G41430,AT2G44060,AT2G45960,AT3G04290,AT3G06190,AT3G11410,AT3G12630,AT3G16640…
GO:BP	ribonucleoprotein complex biogenesis	GO:0022613	1.23189e-06	5.90943	AT1G04263,AT1G04270,AT1G04733,AT1G04897,AT1G04907,AT1G05057,AT1G05273,AT1G05853,AT1G08115,AT1G09340,AT1G12780,AT1G26880,AT1G36730,AT1G48920,AT1G61275,AT1G70185,AT2G04375,AT2G04435,AT2G04455,AT2G14285,AT2G37220,AT2G40360,AT2G47610,AT3G06900,AT3G19440,AT3G19800,AT3G25520,AT3G28900,AT3G49910,AT3G49990,AT3G56150,AT3G56705,AT3G56825,AT3G57765,AT3G62870,AT3G63140,AT4G02840,AT4G04185,AT4G07120,AT4G07135…
GO:BP	mRNA 5'-splice site recognition	GO:0000395	1.56216e-06	5.80628	AT1G04907,AT1G08115,AT4G07120,AT4G07135,AT5G04105,AT5G04315,AT5G04325,AT5G04455,AT5G07325,AT5G07745,AT5G40395
GO:BP	oxoacid metabolic process	GO:0043436	1.91813e-06	5.71712	AT1G04410,AT1G05850,AT1G08980,AT1G10170,AT1G10670,AT1G11840,AT1G13440,AT1G13930,AT1G17290,AT1G19570,AT1G20780,AT1G23310,AT1G29690,AT1G29880,AT1G31812,AT1G31860,AT1G32640,AT1G37130,AT1G54630,AT1G55920,AT1G59870,AT1G62180,AT1G64190,AT1G65930,AT1G65960,AT1G66200,AT1G76680,AT1G77760,AT1G79700,AT2G01490,AT2G02390,AT2G04240,AT2G13360,AT2G14170,AT2G15620,AT2G16500,AT2G19800,AT2G25450,AT2G28630,AT2G33150…
GO:BP	organic acid metabolic process	GO:0006082	2.01005e-06	5.69679	AT1G04410,AT1G05850,AT1G08980,AT1G10170,AT1G10670,AT1G11840,AT1G13440,AT1G13930,AT1G17290,AT1G19570,AT1G20780,AT1G23310,AT1G29690,AT1G29880,AT1G31812,AT1G31860,AT1G32640,AT1G37130,AT1G54630,AT1G55920,AT1G59870,AT1G62180,AT1G64190,AT1G65930,AT1G65960,AT1G66200,AT1G76680,AT1G77760,AT1G79700,AT2G01490,AT2G02390,AT2G04240,AT2G13360,AT2G14170,AT2G15620,AT2G16500,AT2G19800,AT2G25450,AT2G28630,AT2G33150…
GO:BP	response to bacterium	GO:0009617	3.32644e-06	5.47802	AT1G03160,AT1G10170,AT1G12240,AT1G19670,AT1G20620,AT1G27320,AT1G32230,AT1G59870,AT1G65490,AT1G65930,AT1G80840,AT2G23810,AT2G38470,AT2G39770,AT2G41430,AT2G44490,AT2G46370,AT2G46450,AT3G01420,AT3G10525,AT3G14130,AT3G14310,AT3G14415,AT3G14420,AT3G15210,AT3G28910,AT3G30775,AT3G44260,AT3G50950,AT3G59280,AT4G02380,AT4G12470,AT4G12480,AT4G19700,AT4G20260,AT4G23180,AT4G23260,AT4G25030,AT4G30440,AT4G31800…
GO:BP	spliceosomal snRNP assembly	GO:0000387	4.56653e-06	5.34041	AT1G04263,AT1G04897,AT1G05853,AT1G70185,AT2G14285,AT3G06900,AT4G02840,AT4G04185,AT4G08755,AT4G09135,AT5G04085,AT5G04305,AT5G07325,AT5G27720,AT5G40395,AT5G46315
GO:BP	defense response to bacterium	GO:0042742	8.51814e-06	5.06966	AT1G03160,AT1G10170,AT1G19670,AT1G27320,AT1G32230,AT1G59870,AT1G65930,AT1G80840,AT2G23810,AT2G38470,AT2G39770,AT2G44490,AT2G46370,AT3G01420,AT3G10525,AT3G14130,AT3G14310,AT3G14415,AT3G14420,AT3G15210,AT3G30775,AT3G44260,AT3G50950,AT3G59280,AT4G02380,AT4G12470,AT4G12480,AT4G19700,AT4G23180,AT4G23260,AT4G25030,AT4G30440,AT4G31800,AT4G33300,AT4G39090,AT5G02500,AT5G06320,AT5G18650,AT5G24210,AT5G24530…
GO:BP	response to high light intensity	GO:0009644	1.80402e-05	4.74376	AT1G27730,AT1G61520,AT1G67740,AT2G05070,AT2G05100,AT2G41430,AT3G15850,AT3G18780,AT3G27690,AT3G28910,AT3G47470,AT3G54890,AT3G61470,AT4G14890,AT4G28610,AT5G61230,AT5G66570
GO:BP	mRNA processing	GO:0006397	1.80567e-05	4.74336	AT1G04263,AT1G04733,AT1G04897,AT1G04907,AT1G05057,AT1G05273,AT1G05853,AT1G08115,AT1G09140,AT1G09660,AT1G55310,AT1G61275,AT1G70185,AT2G03870,AT2G04375,AT2G04435,AT2G04455,AT2G14285,AT2G21660,AT2G29210,AT2G37220,AT2G46610,AT3G06900,AT3G07860,AT3G13300,AT3G13570,AT3G52120,AT3G56705,AT3G56825,AT3G57765,AT3G61860,AT4G02840,AT4G04185,AT4G07120,AT4G07135,AT4G08755,AT4G09135,AT4G13850,AT4G24740,AT4G25500…
GO:BP	response to water	GO:0009415	2.294e-05	4.63941	AT1G01620,AT1G02820,AT1G04400,AT1G05850,AT1G07820,AT1G08930,AT1G09340,AT1G15690,AT1G20620,AT1G22190,AT1G27320,AT1G27730,AT1G32230,AT1G32640,AT1G36060,AT1G59870,AT1G76180,AT1G78080,AT2G05070,AT2G05100,AT2G05520,AT2G15970,AT2G21660,AT2G22430,AT2G32150,AT2G38470,AT2G39800,AT2G41430,AT2G44060,AT2G45960,AT3G06190,AT3G11410,AT3G12630,AT3G16640,AT3G16800,AT3G18490,AT3G19290,AT3G23050,AT3G27690,AT3G30775…
GO:BP	mRNA splice site recognition	GO:0006376	2.68776e-05	4.57061	AT1G04907,AT1G08115,AT4G07120,AT4G07135,AT5G04105,AT5G04315,AT5G04325,AT5G04455,AT5G07325,AT5G07745,AT5G40395
GO:BP	cellular component assembly	GO:0022607	2.71857e-05	4.56566	AT1G03600,AT1G04263,AT1G04270,AT1G04733,AT1G04897,AT1G04907,AT1G05057,AT1G05163,AT1G05273,AT1G05853,AT1G07820,AT1G08115,AT1G10200,AT1G15405,AT1G22700,AT1G30230,AT1G32640,AT1G36730,AT1G53310,AT1G54140,AT1G54170,AT1G54500,AT1G61275,AT1G62740,AT1G67090,AT1G70185,AT1G74730,AT1G74880,AT1G79040,AT2G04375,AT2G04435,AT2G04455,AT2G14285,AT2G30620,AT2G31040,AT2G41630,AT2G46820,AT3G06900,AT3G14010,AT3G18035…
GO:BP	response to lipid	GO:0033993	2.73666e-05	4.56278	AT1G04400,AT1G05010,AT1G08930,AT1G12240,AT1G13260,AT1G13930,AT1G15100,AT1G18740,AT1G19000,AT1G19570,AT1G20620,AT1G21910,AT1G25490,AT1G27320,AT1G27730,AT1G32230,AT1G32640,AT1G65490,AT1G68670,AT1G69530,AT1G71960,AT1G74670,AT1G74840,AT1G76180,AT2G04240,AT2G05070,AT2G05100,AT2G05520,AT2G15970,AT2G18300,AT2G22430,AT2G22660,AT2G26980,AT2G32150,AT2G32690,AT2G33150,AT2G36530,AT2G36690,AT2G37220,AT2G38310…
GO:BP	response to metal ion	GO:0010038	3.39314e-05	4.4694	AT1G04410,AT1G13440,AT1G16890,AT1G17290,AT1G19570,AT1G20340,AT1G34370,AT1G62740,AT1G65930,AT1G68560,AT2G05520,AT2G21660,AT2G26530,AT3G04290,AT3G22890,AT3G51920,AT3G55440,AT3G56240,AT3G59780,AT4G14880,AT4G20260,AT4G25100,AT4G39260,AT5G01040,AT5G01600,AT5G11200,AT5G13740,AT5G17920,AT5G35630,AT5G37370,AT5G37770,AT5G56010,AT5G56550
GO:BP	cellular component biogenesis	GO:0044085	4.50831e-05	4.34599	AT1G03600,AT1G04263,AT1G04270,AT1G04733,AT1G04897,AT1G04907,AT1G05057,AT1G05163,AT1G05273,AT1G05853,AT1G07820,AT1G08115,AT1G09340,AT1G10200,AT1G12780,AT1G15405,AT1G22700,AT1G26880,AT1G30230,AT1G32640,AT1G36730,AT1G48920,AT1G53310,AT1G54140,AT1G54170,AT1G54500,AT1G61275,AT1G62740,AT1G67090,AT1G70185,AT1G74730,AT1G74880,AT1G79040,AT2G01850,AT2G04375,AT2G04435,AT2G04455,AT2G06850,AT2G14285,AT2G30620…
GO:BP	organic substance catabolic process	GO:1901575	5.07584e-05	4.29449	AT1G02800,AT1G05850,AT1G09210,AT1G09340,AT1G11840,AT1G12820,AT1G13440,AT1G14570,AT1G16890,AT1G17290,AT1G19570,AT1G19670,AT1G19740,AT1G20620,AT1G20780,AT1G22430,AT1G23310,AT1G23390,AT1G27320,AT1G28600,AT1G29660,AT1G47128,AT1G54500,AT1G59870,AT1G64190,AT1G64230,AT1G65040,AT1G65960,AT1G68560,AT2G02390,AT2G03870,AT2G14170,AT2G15530,AT2G16500,AT2G19800,AT2G22620,AT2G25490,AT2G25900,AT2G32150,AT2G33150…
GO:BP	response to water deprivation	GO:0009414	6.11305e-05	4.21374	AT1G01620,AT1G02820,AT1G04400,AT1G05850,AT1G07820,AT1G08930,AT1G09340,AT1G15690,AT1G20620,AT1G22190,AT1G27320,AT1G27730,AT1G32230,AT1G32640,AT1G59870,AT1G76180,AT1G78080,AT2G05070,AT2G05100,AT2G05520,AT2G15970,AT2G21660,AT2G22430,AT2G32150,AT2G38470,AT2G39800,AT2G41430,AT2G44060,AT2G45960,AT3G06190,AT3G11410,AT3G12630,AT3G16640,AT3G16800,AT3G18490,AT3G19290,AT3G23050,AT3G27690,AT3G30775,AT3G46620…
GO:BP	organonitrogen compound catabolic process	GO:1901565	0.000123593	3.908	AT1G05850,AT1G09210,AT1G12820,AT1G14570,AT1G16890,AT1G17290,AT1G19670,AT1G20780,AT1G23310,AT1G23390,AT1G27320,AT1G47128,AT1G59870,AT1G64230,AT1G65040,AT1G65960,AT2G02390,AT2G14170,AT2G15530,AT2G16500,AT2G25490,AT2G32150,AT2G41110,AT2G43910,AT2G44410,AT2G44490,AT2G47940,AT3G09260,AT3G13450,AT3G14210,AT3G14400,AT3G16400,AT3G16410,AT3G18290,AT3G19290,AT3G22200,AT3G27090,AT3G30775,AT3G44320,AT3G45300…
GO:BP	response to acid chemical	GO:0001101	0.000198392	3.70248	AT1G01620,AT1G02820,AT1G04400,AT1G05850,AT1G07820,AT1G08930,AT1G09340,AT1G15690,AT1G20620,AT1G22190,AT1G27320,AT1G27730,AT1G32230,AT1G32640,AT1G36060,AT1G59870,AT1G76180,AT1G78080,AT2G05070,AT2G05100,AT2G05520,AT2G15970,AT2G21660,AT2G22430,AT2G32150,AT2G38470,AT2G39800,AT2G41430,AT2G44060,AT2G45960,AT3G06190,AT3G11410,AT3G12630,AT3G16640,AT3G16800,AT3G18490,AT3G19290,AT3G23050,AT3G27690,AT3G30775…
GO:BP	mRNA metabolic process	GO:0016071	0.000222139	3.65337	AT1G04263,AT1G04733,AT1G04897,AT1G04907,AT1G05057,AT1G05273,AT1G05853,AT1G08115,AT1G09140,AT1G09660,AT1G55310,AT1G61275,AT1G70185,AT2G03870,AT2G04375,AT2G04435,AT2G04455,AT2G14285,AT2G18300,AT2G21660,AT2G25900,AT2G29210,AT2G37220,AT2G46610,AT3G04510,AT3G06900,AT3G07860,AT3G13060,AT3G13300,AT3G13570,AT3G44260,AT3G52120,AT3G56705,AT3G56825,AT3G57765,AT3G61860,AT4G02840,AT4G04185,AT4G07120,AT4G07135…
GO:BP	catabolic process	GO:0009056	0.000262563	3.58077	AT1G02800,AT1G05850,AT1G09210,AT1G09340,AT1G11840,AT1G12820,AT1G13440,AT1G14570,AT1G16890,AT1G17290,AT1G19570,AT1G19670,AT1G19740,AT1G20620,AT1G20780,AT1G22430,AT1G23310,AT1G23390,AT1G27320,AT1G28600,AT1G29660,AT1G47128,AT1G54500,AT1G59870,AT1G64190,AT1G64230,AT1G65040,AT1G65960,AT1G68560,AT2G02390,AT2G03870,AT2G14170,AT2G15530,AT2G16500,AT2G19800,AT2G22620,AT2G25490,AT2G25900,AT2G32150,AT2G33150…
GO:BP	response to external biotic stimulus	GO:0043207	0.000390331	3.40857	AT1G02800,AT1G03160,AT1G04400,AT1G05010,AT1G10170,AT1G12240,AT1G19570,AT1G19670,AT1G20020,AT1G20620,AT1G21010,AT1G22190,AT1G25275,AT1G27320,AT1G29660,AT1G29690,AT1G32230,AT1G32540,AT1G32640,AT1G37130,AT1G47128,AT1G58602,AT1G59870,AT1G63880,AT1G65490,AT1G65930,AT1G73500,AT1G75380,AT1G76600,AT1G80840,AT2G01180,AT2G15890,AT2G18300,AT2G21660,AT2G23810,AT2G29650,AT2G37130,AT2G37220,AT2G38120,AT2G38470…
GO:BP	response to other organism	GO:0051707	0.000390331	3.40857	AT1G02800,AT1G03160,AT1G04400,AT1G05010,AT1G10170,AT1G12240,AT1G19570,AT1G19670,AT1G20020,AT1G20620,AT1G21010,AT1G22190,AT1G25275,AT1G27320,AT1G29660,AT1G29690,AT1G32230,AT1G32540,AT1G32640,AT1G37130,AT1G47128,AT1G58602,AT1G59870,AT1G63880,AT1G65490,AT1G65930,AT1G73500,AT1G75380,AT1G76600,AT1G80840,AT2G01180,AT2G15890,AT2G18300,AT2G21660,AT2G23810,AT2G29650,AT2G37130,AT2G37220,AT2G38120,AT2G38470…
GO:BP	response to alcohol	GO:0097305	0.000437474	3.35905	AT1G08930,AT1G12240,AT1G13930,AT1G15100,AT1G20620,AT1G25490,AT1G27320,AT1G27730,AT1G32640,AT1G68670,AT1G71960,AT1G76180,AT2G05070,AT2G05100,AT2G05520,AT2G15970,AT2G22430,AT2G22660,AT2G26980,AT2G29630,AT2G32150,AT2G32690,AT2G33150,AT2G36530,AT2G36690,AT2G37220,AT2G38310,AT3G01420,AT3G11410,AT3G15210,AT3G15730,AT3G17510,AT3G18490,AT3G19290,AT3G27690,AT3G46620,AT3G48360,AT3G51550,AT3G51920,AT3G57530…
GO:BP	photosynthesis, dark reaction	GO:0019685	0.000446863	3.34983	AT1G12900,AT1G32060,AT1G42970,AT1G67090,AT3G26650,AT3G62410,AT5G38410,AT5G38420,AT5G38430
GO:BP	reductive pentose-phosphate cycle	GO:0019253	0.000446863	3.34983	AT1G12900,AT1G32060,AT1G42970,AT1G67090,AT3G26650,AT3G62410,AT5G38410,AT5G38420,AT5G38430
GO:BP	glycosinolate catabolic process	GO:0019759	0.000459175	3.33802	AT1G59870,AT2G43910,AT2G44490,AT3G09260,AT3G14210,AT3G16400,AT3G16410,AT3G44320
GO:BP	glucosinolate catabolic process	GO:0019762	0.000459175	3.33802	AT1G59870,AT2G43910,AT2G44490,AT3G09260,AT3G14210,AT3G16400,AT3G16410,AT3G44320
GO:BP	S-glycoside catabolic process	GO:0016145	0.000459175	3.33802	AT1G59870,AT2G43910,AT2G44490,AT3G09260,AT3G14210,AT3G16400,AT3G16410,AT3G44320
GO:BP	carboxylic acid metabolic process	GO:0019752	0.000479925	3.31883	AT1G04410,AT1G05850,AT1G08980,AT1G10170,AT1G10670,AT1G11840,AT1G13440,AT1G13930,AT1G17290,AT1G19570,AT1G20780,AT1G23310,AT1G29690,AT1G29880,AT1G31812,AT1G31860,AT1G32640,AT1G54630,AT1G55920,AT1G62180,AT1G64190,AT1G65930,AT1G65960,AT1G66200,AT1G76680,AT1G79700,AT2G01490,AT2G02390,AT2G04240,AT2G13360,AT2G14170,AT2G16500,AT2G19800,AT2G28630,AT2G33150,AT2G34770,AT2G36460,AT2G36530,AT2G36690,AT2G39770…
GO:BP	cellular response to hormone stimulus	GO:0032870	0.000518722	3.28507	AT1G04310,AT1G05850,AT1G12240,AT1G12820,AT1G13260,AT1G13930,AT1G15100,AT1G19770,AT1G21910,AT1G22190,AT1G25490,AT1G25560,AT1G27320,AT1G32230,AT1G32640,AT1G33600,AT1G36060,AT1G59870,AT1G68840,AT1G69160,AT1G71960,AT1G73500,AT1G74670,AT1G78080,AT1G79700,AT1G80440,AT2G05070,AT2G05100,AT2G18300,AT2G22430,AT2G22660,AT2G23810,AT2G25490,AT2G26980,AT2G33150,AT2G38120,AT2G38310,AT2G41310,AT2G43010,AT2G44840…
GO:BP	carbon fixation	GO:0015977	0.000519195	3.28467	AT1G12900,AT1G32060,AT1G42970,AT1G53310,AT1G67090,AT3G26650,AT3G62410,AT5G38410,AT5G38420,AT5G38430
GO:BP	response to abscisic acid	GO:0009737	0.000568698	3.24512	AT1G08930,AT1G12240,AT1G13930,AT1G15100,AT1G20620,AT1G25490,AT1G27320,AT1G27730,AT1G32640,AT1G68670,AT1G71960,AT1G76180,AT2G05070,AT2G05100,AT2G05520,AT2G15970,AT2G22430,AT2G22660,AT2G26980,AT2G32150,AT2G32690,AT2G33150,AT2G36530,AT2G36690,AT2G37220,AT2G38310,AT3G01420,AT3G11410,AT3G15210,AT3G15730,AT3G17510,AT3G18490,AT3G19290,AT3G27690,AT3G46620,AT3G48360,AT3G51550,AT3G51920,AT3G57530,AT3G59220…
GO:BP	response to oxidative stress	GO:0006979	0.000575232	3.24016	AT1G19570,AT1G20620,AT1G22770,AT1G27730,AT1G32230,AT1G32540,AT1G32640,AT1G49300,AT1G52200,AT2G16500,AT2G31570,AT2G37130,AT2G39770,AT2G39800,AT2G46370,AT3G01420,AT3G03080,AT3G04120,AT3G10020,AT3G10985,AT3G11630,AT3G30775,AT3G32980,AT3G44340,AT3G48360,AT3G53990,AT3G57520,AT4G02380,AT4G04830,AT4G11280,AT4G11600,AT4G20830,AT4G21870,AT4G21960,AT4G25100,AT4G34710,AT4G35090,AT4G35770,AT4G37610,AT5G01600…
GO:BP	response to biotic stimulus	GO:0009607	0.000580527	3.23618	AT1G02800,AT1G03160,AT1G04400,AT1G05010,AT1G10170,AT1G12240,AT1G19570,AT1G19670,AT1G20020,AT1G20620,AT1G21010,AT1G22190,AT1G25275,AT1G27320,AT1G29660,AT1G29690,AT1G32230,AT1G32540,AT1G32640,AT1G37130,AT1G47128,AT1G58602,AT1G59870,AT1G63880,AT1G65490,AT1G65930,AT1G73500,AT1G75380,AT1G76600,AT1G80840,AT2G01180,AT2G15890,AT2G18300,AT2G21660,AT2G23810,AT2G29650,AT2G37130,AT2G37220,AT2G38120,AT2G38470…
GO:BP	protein-containing complex organization	GO:0043933	0.000581034	3.2358	AT1G03600,AT1G04263,AT1G04270,AT1G04400,AT1G04733,AT1G04897,AT1G04907,AT1G05057,AT1G05163,AT1G05273,AT1G05853,AT1G07820,AT1G08115,AT1G15405,AT1G20693,AT1G22700,AT1G24310,AT1G32640,AT1G36730,AT1G53310,AT1G54140,AT1G54500,AT1G61275,AT1G62740,AT1G67090,AT1G70185,AT1G74880,AT1G79040,AT2G04375,AT2G04435,AT2G04455,AT2G14285,AT2G30620,AT2G31040,AT2G37678,AT2G41630,AT2G44950,AT2G46020,AT3G06660,AT3G06900…
GO:BP	cellular catabolic process	GO:0044248	0.000620005	3.20761	AT1G11840,AT1G17290,AT1G19570,AT1G19670,AT1G19740,AT1G20620,AT1G20780,AT1G22430,AT1G23310,AT1G27320,AT1G54500,AT1G59870,AT1G64190,AT1G65960,AT2G02390,AT2G03870,AT2G14170,AT2G16500,AT2G25900,AT2G32150,AT2G33150,AT2G37130,AT2G38470,AT2G43910,AT2G44490,AT2G45980,AT2G47730,AT3G01420,AT3G09220,AT3G09260,AT3G11630,AT3G13060,AT3G13300,AT3G13450,AT3G14210,AT3G15730,AT3G16400,AT3G16410,AT3G19290,AT3G22200…
GO:BP	macromolecule metabolic process	GO:0043170	0.000635885	3.19662	AT1G02780,AT1G02800,AT1G03220,AT1G03600,AT1G03743,AT1G04187,AT1G04217,AT1G04227,AT1G04263,AT1G04270,AT1G04400,AT1G04480,AT1G04733,AT1G04897,AT1G04907,AT1G05057,AT1G05273,AT1G05417,AT1G05423,AT1G05563,AT1G05850,AT1G05853,AT1G05913,AT1G05917,AT1G05993,AT1G06040,AT1G06087,AT1G06233,AT1G06237,AT1G06263,AT1G06267,AT1G06453,AT1G06553,AT1G06667,AT1G06673,AT1G07593,AT1G07930,AT1G07940,AT1G07957,AT1G07990…
GO:BP	small molecule biosynthetic process	GO:0044283	0.000656906	3.1825	AT1G08980,AT1G10170,AT1G10670,AT1G13440,AT1G13930,AT1G20780,AT1G23310,AT1G31860,AT1G54630,AT1G55920,AT1G62180,AT1G66200,AT1G74470,AT1G76680,AT1G79700,AT2G04240,AT2G13360,AT2G19800,AT2G28630,AT2G29630,AT2G32150,AT2G33150,AT2G34770,AT2G36460,AT2G36690,AT2G39770,AT2G39800,AT3G01120,AT3G01420,AT3G04120,AT3G06650,AT3G09820,AT3G15850,AT3G22200,AT3G24220,AT3G28910,AT3G29360,AT3G44310,AT3G44720,AT3G47340…
GO:BP	biological process involved in interspecies interaction between organisms	GO:0044419	0.000803457	3.09504	AT1G02800,AT1G03160,AT1G04400,AT1G05010,AT1G10170,AT1G12240,AT1G19570,AT1G19670,AT1G20020,AT1G20620,AT1G21010,AT1G22190,AT1G25275,AT1G27320,AT1G29660,AT1G29690,AT1G32230,AT1G32540,AT1G32640,AT1G37130,AT1G47128,AT1G58602,AT1G59870,AT1G63880,AT1G65490,AT1G65930,AT1G73500,AT1G75380,AT1G76600,AT1G80840,AT2G01180,AT2G15890,AT2G18300,AT2G21660,AT2G23810,AT2G29650,AT2G37130,AT2G37220,AT2G38120,AT2G38470…
GO:BP	cellular response to endogenous stimulus	GO:0071495	0.00169664	2.77041	AT1G04310,AT1G05850,AT1G12240,AT1G12820,AT1G13260,AT1G13930,AT1G15100,AT1G19770,AT1G21910,AT1G22190,AT1G25490,AT1G25560,AT1G27320,AT1G32230,AT1G32640,AT1G33600,AT1G36060,AT1G59870,AT1G68840,AT1G69160,AT1G71960,AT1G73500,AT1G74670,AT1G78080,AT1G79700,AT1G80440,AT2G05070,AT2G05100,AT2G18300,AT2G22430,AT2G22660,AT2G23810,AT2G25490,AT2G26980,AT2G33150,AT2G38120,AT2G38310,AT2G41310,AT2G43010,AT2G44840…
GO:BP	regulation of reactive oxygen species metabolic process	GO:2000377	0.00179427	2.74611	AT1G04400,AT1G10170,AT1G19740,AT1G32230,AT1G32540,AT1G54410,AT2G05070,AT2G05100,AT2G46370,AT3G27690,AT3G59280,AT5G05660,AT5G14920,AT5G22270
GO:BP	cellular response to organic substance	GO:0071310	0.0023333	2.63203	AT1G04310,AT1G05010,AT1G05850,AT1G12240,AT1G12820,AT1G13260,AT1G13930,AT1G15100,AT1G19570,AT1G19770,AT1G21910,AT1G22190,AT1G25490,AT1G25560,AT1G27320,AT1G29690,AT1G32230,AT1G32640,AT1G33600,AT1G36060,AT1G59870,AT1G68840,AT1G69160,AT1G71960,AT1G73500,AT1G74670,AT1G78080,AT1G79700,AT1G80440,AT2G05070,AT2G05100,AT2G18300,AT2G22430,AT2G22660,AT2G23810,AT2G25490,AT2G26980,AT2G33150,AT2G38120,AT2G38310…
GO:BP	hormone-mediated signaling pathway	GO:0009755	0.00274948	2.56075	AT1G04310,AT1G05850,AT1G12240,AT1G12820,AT1G13260,AT1G13930,AT1G15100,AT1G19770,AT1G21910,AT1G22190,AT1G25490,AT1G25560,AT1G27320,AT1G32230,AT1G32640,AT1G33600,AT1G36060,AT1G59870,AT1G68840,AT1G69160,AT1G71960,AT1G73500,AT1G74670,AT1G78080,AT1G79700,AT1G80440,AT2G18300,AT2G22430,AT2G22660,AT2G23810,AT2G25490,AT2G26980,AT2G33150,AT2G38120,AT2G38310,AT2G41310,AT2G43010,AT2G44840,AT2G46370,AT3G03820…
GO:BP	carbon utilization	GO:0015976	0.0033891	2.46992	AT1G23730,AT1G58180,AT1G70410,AT3G01500,AT3G49720,AT5G14740
GO:BP	chlorophyll metabolic process	GO:0015994	0.00339086	2.46969	AT1G03630,AT1G10670,AT1G19670,AT1G20780,AT1G27320,AT1G44446,AT1G58290,AT1G74470,AT2G35260,AT2G40490,AT3G01910,AT3G19290,AT3G56940,AT3G59400,AT4G15560,AT5G13630,AT5G44190
GO:BP	response to organic cyclic compound	GO:0014070	0.00584118	2.2335	AT1G04400,AT1G13260,AT1G18740,AT1G19570,AT1G21910,AT1G29690,AT1G32640,AT1G59870,AT1G65490,AT1G65510,AT1G66180,AT1G76680,AT1G80840,AT2G05520,AT2G18300,AT2G29630,AT2G32690,AT3G01420,AT3G03990,AT3G04290,AT3G48360,AT3G51550,AT4G05320,AT4G08950,AT4G18710,AT4G31800,AT4G37610,AT4G38860,AT5G06320,AT5G08760,AT5G08790,AT5G18010,AT5G24530,AT5G44568,AT5G57560,AT5G57710,AT5G63160,AT5G67300,AT5G67480
GO:BP	glycosyl compound catabolic process	GO:1901658	0.00771326	2.11276	AT1G59870,AT2G32150,AT2G43910,AT2G44490,AT3G09260,AT3G14210,AT3G16400,AT3G16410,AT3G44320,AT5G28050
GO:BP	regulation of stomatal movement	GO:0010119	0.00849493	2.07084	AT1G25490,AT1G47128,AT1G69530,AT1G70410,AT2G05070,AT2G05100,AT2G21660,AT2G38170,AT2G46370,AT3G01500,AT3G11410,AT3G15730,AT3G16640,AT3G27690,AT3G59780,AT5G13740,AT5G22920,AT5G54160
GO:BP	sulfur compound catabolic process	GO:0044273	0.00861557	2.06472	AT1G59870,AT2G43910,AT2G44490,AT3G09260,AT3G14210,AT3G16400,AT3G16410,AT3G44320
GO:BP	mRNA cis splicing, via spliceosome	GO:0045292	0.0112258	1.94978	AT1G04907,AT1G08115,AT4G07120,AT4G07135,AT5G04105,AT5G04315,AT5G04325,AT5G04455,AT5G07325,AT5G07745,AT5G40395
GO:BP	glutamine family amino acid catabolic process	GO:0009065	0.0122883	1.91051	AT1G65960,AT2G16500,AT3G22200,AT3G30775,AT4G34710,AT5G07440,AT5G17330
GO:BP	response to desiccation	GO:0009269	0.0122883	1.91051	AT1G32640,AT1G76180,AT2G05070,AT2G05100,AT2G05520,AT2G44060,AT3G27690
GO:BP	small molecule catabolic process	GO:0044282	0.0157046	1.80397	AT1G11840,AT1G17290,AT1G22430,AT1G23310,AT1G64190,AT1G65960,AT2G02390,AT2G14170,AT2G16500,AT2G19800,AT2G32150,AT2G33150,AT3G01420,AT3G13450,AT3G22200,AT3G30775,AT3G45300,AT3G47340,AT3G48990,AT3G51840,AT3G55440,AT4G13930,AT4G34710,AT5G07440,AT5G14780,AT5G17330,AT5G24530,AT5G28050,AT5G45340,AT5G65940
GO:BP	reactive oxygen species metabolic process	GO:0072593	0.0175936	1.75465	AT1G04400,AT1G10170,AT1G19570,AT1G19740,AT1G20620,AT1G32230,AT1G32540,AT1G54410,AT2G05070,AT2G05100,AT2G37130,AT2G46370,AT3G11630,AT3G14130,AT3G14415,AT3G14420,AT3G27690,AT3G32980,AT3G59280,AT4G21960,AT4G25100,AT4G35090,AT5G05660,AT5G14920,AT5G22270,AT5G34850
GO:BP	carboxylic acid catabolic process	GO:0046395	0.0200803	1.69723	AT1G17290,AT1G23310,AT1G64190,AT1G65960,AT2G02390,AT2G14170,AT2G16500,AT2G33150,AT3G01420,AT3G13450,AT3G22200,AT3G30775,AT3G45300,AT3G47340,AT3G48990,AT3G51840,AT4G13930,AT4G34710,AT5G07440,AT5G14780,AT5G17330,AT5G24530,AT5G45340,AT5G65940
GO:BP	organic acid catabolic process	GO:0016054	0.0200803	1.69723	AT1G17290,AT1G23310,AT1G64190,AT1G65960,AT2G02390,AT2G14170,AT2G16500,AT2G33150,AT3G01420,AT3G13450,AT3G22200,AT3G30775,AT3G45300,AT3G47340,AT3G48990,AT3G51840,AT4G13930,AT4G34710,AT5G07440,AT5G14780,AT5G17330,AT5G24530,AT5G45340,AT5G65940
GO:BP	chlorophyll biosynthetic process	GO:0015995	0.0209383	1.67906	AT1G03630,AT1G10670,AT1G20780,AT1G44446,AT1G58290,AT1G74470,AT2G35260,AT2G40490,AT3G56940,AT3G59400,AT4G15560,AT5G13630,AT5G44190
GO:BP	response to extracellular stimulus	GO:0009991	0.0217241	1.66306	AT1G09340,AT1G20620,AT1G23730,AT1G25550,AT1G27320,AT1G53310,AT1G55920,AT1G58180,AT1G66180,AT1G70410,AT1G78000,AT2G15970,AT2G29630,AT2G30766,AT2G44670,AT3G01500,AT3G06190,AT3G13450,AT3G18290,AT3G44320,AT3G47340,AT3G47640,AT3G49720,AT4G02380,AT4G20260,AT4G28610,AT4G35090,AT5G14740,AT5G20150,AT5G35630,AT5G38480,AT5G53460,AT5G64370
GO:BP	porphyrin-containing compound metabolic process	GO:0006778	0.0220185	1.65721	AT1G03630,AT1G10670,AT1G19670,AT1G20780,AT1G27320,AT1G44446,AT1G58290,AT1G74470,AT2G35260,AT2G40490,AT3G01910,AT3G19290,AT3G56940,AT3G59400,AT4G15560,AT5G13630,AT5G44190
GO:BP	tetrapyrrole metabolic process	GO:0033013	0.0250609	1.601	AT1G03630,AT1G10670,AT1G19670,AT1G20780,AT1G27320,AT1G44446,AT1G58290,AT1G74470,AT2G35260,AT2G40490,AT3G01910,AT3G19290,AT3G56940,AT3G59400,AT4G15560,AT5G13630,AT5G44190
GO:BP	sulfur compound metabolic process	GO:0006790	0.026885	1.57049	AT1G10670,AT1G32640,AT1G55920,AT1G59870,AT1G62180,AT1G73500,AT2G25450,AT2G29630,AT2G36880,AT2G38470,AT2G43910,AT2G44490,AT3G01120,AT3G01910,AT3G06650,AT3G09260,AT3G14210,AT3G16400,AT3G16410,AT3G17390,AT3G19290,AT3G22200,AT3G22890,AT3G44320,AT3G61440,AT4G01850,AT4G13430,AT4G13940,AT4G14880,AT4G15560,AT4G37410,AT5G17920,AT5G50850,AT5G54770,AT5G61590,AT5G63790
GO:BP	cellular response to abscisic acid stimulus	GO:0071215	0.0288527	1.53981	AT1G12240,AT1G13930,AT1G15100,AT1G25490,AT1G27320,AT1G32640,AT1G71960,AT2G05070,AT2G05100,AT2G22430,AT2G22660,AT2G26980,AT2G33150,AT2G38310,AT3G11410,AT3G15730,AT3G19290,AT3G27690,AT3G46620,AT3G48360,AT3G51550,AT3G57530,AT3G59220,AT4G21670,AT5G05440,AT5G22090,AT5G37740,AT5G44120,AT5G51300,AT5G52900,AT5G59550,AT5G62880,AT5G65310,AT5G66070,AT5G67300
GO:BP	cellular response to alcohol	GO:0097306	0.0288527	1.53981	AT1G12240,AT1G13930,AT1G15100,AT1G25490,AT1G27320,AT1G32640,AT1G71960,AT2G05070,AT2G05100,AT2G22430,AT2G22660,AT2G26980,AT2G33150,AT2G38310,AT3G11410,AT3G15730,AT3G19290,AT3G27690,AT3G46620,AT3G48360,AT3G51550,AT3G57530,AT3G59220,AT4G21670,AT5G05440,AT5G22090,AT5G37740,AT5G44120,AT5G51300,AT5G52900,AT5G59550,AT5G62880,AT5G65310,AT5G66070,AT5G67300
GO:BP	photorespiration	GO:0009853	0.0296247	1.52835	AT1G23310,AT1G67090,AT1G67350,AT1G80380,AT2G13360,AT2G27730,AT3G14415,AT3G14420,AT4G00585,AT5G38410,AT5G38420,AT5G38430
GO:BP	response to ethylene	GO:0009723	0.0307349	1.51237	AT1G04310,AT1G05850,AT1G13260,AT1G19000,AT1G21910,AT1G22190,AT1G25490,AT1G25560,AT1G32230,AT1G36060,AT1G65490,AT1G68840,AT1G73500,AT1G74840,AT1G78080,AT1G79700,AT2G01930,AT2G05520,AT2G25490,AT2G44840,AT3G15210,AT3G15730,AT3G16770,AT3G51550,AT4G02380,AT4G17500,AT5G22270,AT5G35220,AT5G38480,AT5G47220,AT5G47390,AT5G51190,AT5G61590
GO:BP	stomatal movement	GO:0010118	0.0325828	1.48701	AT1G04400,AT1G25490,AT1G47128,AT1G69530,AT1G70410,AT2G05070,AT2G05100,AT2G21660,AT2G38170,AT2G46370,AT3G01500,AT3G11410,AT3G15730,AT3G16640,AT3G27690,AT3G51550,AT3G59780,AT4G20260,AT5G02500,AT5G13740,AT5G22920,AT5G54160
GO:BP	glucose metabolic process	GO:0006006	0.0355983	1.44857	AT1G12900,AT1G13440,AT1G42970,AT1G70730,AT2G36460,AT3G04120,AT3G26650,AT3G52930,AT3G55440,AT4G26530,AT5G03690,AT5G35790
GO:BP	amino acid catabolic process	GO:0009063	0.0436201	1.36031	AT1G17290,AT1G23310,AT1G65960,AT2G02390,AT2G14170,AT2G16500,AT3G13450,AT3G22200,AT3G30775,AT3G45300,AT3G47340,AT4G13930,AT4G34710,AT5G07440,AT5G17330,AT5G65940
GO:BP	rhythmic process	GO:0048511	0.0456261	1.34079	AT1G04400,AT1G09340,AT1G20620,AT1G22770,AT2G21660,AT2G37130,AT2G41310,AT3G48100,AT3G48360,AT3G51550,AT3G54500,AT3G55960,AT3G63140,AT4G13930,AT4G21960,AT4G25100,AT4G28610,AT5G02810,AT5G05660,AT5G06980,AT5G54160
GO:CC	nucleolus	GO:0005730	8.68225e-86	85.0614	AT1G02780,AT1G03743,AT1G04187,AT1G04217,AT1G04227,AT1G04480,AT1G05417,AT1G05423,AT1G05563,AT1G05913,AT1G05917,AT1G05993,AT1G06087,AT1G06233,AT1G06237,AT1G06263,AT1G06267,AT1G06453,AT1G06553,AT1G06667,AT1G06673,AT1G07593,AT1G07820,AT1G07930,AT1G07940,AT1G07957,AT1G08103,AT1G08107,AT1G08113,AT1G08117,AT1G08123,AT1G08347,AT1G08643,AT1G08937,AT1G09877,AT1G09883,AT1G13440,AT1G18745,AT1G19373,AT1G20015…
GO:CC	intracellular non-membrane-bounded organelle	GO:0043232	1.61478e-70	69.7919	AT1G02780,AT1G03130,AT1G03160,AT1G03600,AT1G03630,AT1G03743,AT1G04187,AT1G04217,AT1G04227,AT1G04270,AT1G04480,AT1G05417,AT1G05423,AT1G05563,AT1G05913,AT1G05917,AT1G05993,AT1G06087,AT1G06233,AT1G06237,AT1G06263,AT1G06267,AT1G06453,AT1G06553,AT1G06667,AT1G06673,AT1G06680,AT1G07593,AT1G07820,AT1G07930,AT1G07940,AT1G07957,AT1G08103,AT1G08107,AT1G08113,AT1G08117,AT1G08123,AT1G08347,AT1G08360,AT1G08380…
GO:CC	non-membrane-bounded organelle	GO:0043228	1.61478e-70	69.7919	AT1G02780,AT1G03130,AT1G03160,AT1G03600,AT1G03630,AT1G03743,AT1G04187,AT1G04217,AT1G04227,AT1G04270,AT1G04480,AT1G05417,AT1G05423,AT1G05563,AT1G05913,AT1G05917,AT1G05993,AT1G06087,AT1G06233,AT1G06237,AT1G06263,AT1G06267,AT1G06453,AT1G06553,AT1G06667,AT1G06673,AT1G06680,AT1G07593,AT1G07820,AT1G07930,AT1G07940,AT1G07957,AT1G08103,AT1G08107,AT1G08113,AT1G08117,AT1G08123,AT1G08347,AT1G08360,AT1G08380…
GO:CC	nuclear lumen	GO:0031981	1.63724e-63	62.7859	AT1G02780,AT1G03743,AT1G04187,AT1G04217,AT1G04227,AT1G04400,AT1G04480,AT1G05417,AT1G05423,AT1G05563,AT1G05913,AT1G05917,AT1G05993,AT1G06087,AT1G06233,AT1G06237,AT1G06263,AT1G06267,AT1G06453,AT1G06553,AT1G06667,AT1G06673,AT1G07593,AT1G07820,AT1G07930,AT1G07940,AT1G07957,AT1G08103,AT1G08107,AT1G08113,AT1G08117,AT1G08123,AT1G08347,AT1G08643,AT1G08937,AT1G08980,AT1G09140,AT1G09877,AT1G09883,AT1G10890…
GO:CC	membrane-enclosed lumen	GO:0031974	8.30292e-54	53.0808	AT1G02780,AT1G03743,AT1G04187,AT1G04217,AT1G04227,AT1G04400,AT1G04480,AT1G05417,AT1G05423,AT1G05563,AT1G05913,AT1G05917,AT1G05993,AT1G06087,AT1G06233,AT1G06237,AT1G06263,AT1G06267,AT1G06453,AT1G06553,AT1G06667,AT1G06673,AT1G07593,AT1G07820,AT1G07930,AT1G07940,AT1G07957,AT1G08103,AT1G08107,AT1G08113,AT1G08117,AT1G08123,AT1G08347,AT1G08643,AT1G08937,AT1G08980,AT1G09140,AT1G09210,AT1G09877,AT1G09883…
GO:CC	intracellular organelle lumen	GO:0070013	8.30292e-54	53.0808	AT1G02780,AT1G03743,AT1G04187,AT1G04217,AT1G04227,AT1G04400,AT1G04480,AT1G05417,AT1G05423,AT1G05563,AT1G05913,AT1G05917,AT1G05993,AT1G06087,AT1G06233,AT1G06237,AT1G06263,AT1G06267,AT1G06453,AT1G06553,AT1G06667,AT1G06673,AT1G07593,AT1G07820,AT1G07930,AT1G07940,AT1G07957,AT1G08103,AT1G08107,AT1G08113,AT1G08117,AT1G08123,AT1G08347,AT1G08643,AT1G08937,AT1G08980,AT1G09140,AT1G09210,AT1G09877,AT1G09883…
GO:CC	organelle lumen	GO:0043233	8.30292e-54	53.0808	AT1G02780,AT1G03743,AT1G04187,AT1G04217,AT1G04227,AT1G04400,AT1G04480,AT1G05417,AT1G05423,AT1G05563,AT1G05913,AT1G05917,AT1G05993,AT1G06087,AT1G06233,AT1G06237,AT1G06263,AT1G06267,AT1G06453,AT1G06553,AT1G06667,AT1G06673,AT1G07593,AT1G07820,AT1G07930,AT1G07940,AT1G07957,AT1G08103,AT1G08107,AT1G08113,AT1G08117,AT1G08123,AT1G08347,AT1G08643,AT1G08937,AT1G08980,AT1G09140,AT1G09210,AT1G09877,AT1G09883…
GO:CC	intracellular anatomical structure	GO:0005622	4.82441e-46	45.3166	AT1G01170,AT1G01550,AT1G02780,AT1G02820,AT1G03130,AT1G03160,AT1G03220,AT1G03600,AT1G03630,AT1G03743,AT1G03870,AT1G04187,AT1G04217,AT1G04227,AT1G04263,AT1G04270,AT1G04310,AT1G04400,AT1G04410,AT1G04480,AT1G04733,AT1G04897,AT1G04907,AT1G05010,AT1G05057,AT1G05163,AT1G05273,AT1G05417,AT1G05423,AT1G05563,AT1G05575,AT1G05850,AT1G05853,AT1G05913,AT1G05917,AT1G05993,AT1G06040,AT1G06087,AT1G06233,AT1G06237…
GO:CC	intracellular organelle	GO:0043229	2.8769e-44	43.5411	AT1G01170,AT1G01550,AT1G02780,AT1G02820,AT1G03130,AT1G03160,AT1G03220,AT1G03600,AT1G03630,AT1G03743,AT1G03870,AT1G04187,AT1G04217,AT1G04227,AT1G04263,AT1G04270,AT1G04310,AT1G04400,AT1G04410,AT1G04480,AT1G04733,AT1G04897,AT1G04907,AT1G05057,AT1G05273,AT1G05417,AT1G05423,AT1G05563,AT1G05575,AT1G05850,AT1G05853,AT1G05913,AT1G05917,AT1G05993,AT1G06040,AT1G06087,AT1G06233,AT1G06237,AT1G06263,AT1G06267…
GO:CC	intracellular membrane-bounded organelle	GO:0043231	3.23722e-44	43.4898	AT1G01170,AT1G01550,AT1G02780,AT1G02820,AT1G03130,AT1G03160,AT1G03220,AT1G03600,AT1G03630,AT1G03743,AT1G03870,AT1G04187,AT1G04217,AT1G04227,AT1G04263,AT1G04270,AT1G04310,AT1G04400,AT1G04410,AT1G04480,AT1G04733,AT1G04897,AT1G04907,AT1G05057,AT1G05273,AT1G05417,AT1G05423,AT1G05563,AT1G05575,AT1G05850,AT1G05853,AT1G05913,AT1G05917,AT1G05993,AT1G06040,AT1G06087,AT1G06233,AT1G06237,AT1G06263,AT1G06267…
GO:CC	organelle	GO:0043226	8.82767e-43	42.0542	AT1G01170,AT1G01550,AT1G02780,AT1G02820,AT1G03130,AT1G03160,AT1G03220,AT1G03600,AT1G03630,AT1G03743,AT1G03870,AT1G04187,AT1G04217,AT1G04227,AT1G04263,AT1G04270,AT1G04310,AT1G04400,AT1G04410,AT1G04480,AT1G04733,AT1G04897,AT1G04907,AT1G05057,AT1G05273,AT1G05417,AT1G05423,AT1G05563,AT1G05575,AT1G05850,AT1G05853,AT1G05913,AT1G05917,AT1G05993,AT1G06040,AT1G06087,AT1G06233,AT1G06237,AT1G06263,AT1G06267…
GO:CC	membrane-bounded organelle	GO:0043227	1.80451e-42	41.7436	AT1G01170,AT1G01550,AT1G02780,AT1G02820,AT1G03130,AT1G03160,AT1G03220,AT1G03600,AT1G03630,AT1G03743,AT1G03870,AT1G04187,AT1G04217,AT1G04227,AT1G04263,AT1G04270,AT1G04310,AT1G04400,AT1G04410,AT1G04480,AT1G04733,AT1G04897,AT1G04907,AT1G05057,AT1G05273,AT1G05417,AT1G05423,AT1G05563,AT1G05575,AT1G05850,AT1G05853,AT1G05913,AT1G05917,AT1G05993,AT1G06040,AT1G06087,AT1G06233,AT1G06237,AT1G06263,AT1G06267…
GO:CC	nucleus	GO:0005634	1.26823e-36	35.8968	AT1G02780,AT1G02820,AT1G03743,AT1G04187,AT1G04217,AT1G04227,AT1G04263,AT1G04400,AT1G04410,AT1G04480,AT1G04733,AT1G04897,AT1G04907,AT1G05057,AT1G05273,AT1G05417,AT1G05423,AT1G05563,AT1G05853,AT1G05913,AT1G05917,AT1G05993,AT1G06040,AT1G06087,AT1G06233,AT1G06237,AT1G06263,AT1G06267,AT1G06453,AT1G06553,AT1G06667,AT1G06673,AT1G07593,AT1G07820,AT1G07930,AT1G07940,AT1G07957,AT1G08103,AT1G08107,AT1G08113…
GO:CC	cytosol	GO:0005829	1.39342e-33	32.8559	AT1G02780,AT1G02820,AT1G04270,AT1G04410,AT1G04480,AT1G05010,AT1G07820,AT1G07930,AT1G07940,AT1G08360,AT1G08980,AT1G09140,AT1G09340,AT1G10670,AT1G11840,AT1G12780,AT1G13440,AT1G13930,AT1G15120,AT1G15270,AT1G15290,AT1G19570,AT1G19670,AT1G20620,AT1G20693,AT1G22430,AT1G22780,AT1G23310,AT1G23390,AT1G23730,AT1G25490,AT1G26880,AT1G27020,AT1G27400,AT1G29880,AT1G30230,AT1G31812,AT1G31860,AT1G34030,AT1G36730…
GO:CC	photosystem I	GO:0009522	7.02739e-24	23.1532	AT1G03130,AT1G08380,AT1G15820,AT1G29910,AT1G29920,AT1G29930,AT1G30380,AT1G31330,AT1G52230,AT1G55670,AT1G61520,AT2G05070,AT2G05100,AT2G20260,AT2G34420,AT2G34430,AT2G46820,AT3G08940,AT3G16140,AT3G27690,AT3G47470,AT3G54890,AT3G61470,AT4G02770,AT4G10340,AT4G12800,AT4G28750,AT5G01530,AT5G64040
GO:CC	chloroplast thylakoid membrane	GO:0009535	9.96818e-21	20.0014	AT1G03130,AT1G03160,AT1G03600,AT1G03630,AT1G06680,AT1G08380,AT1G15820,AT1G16880,AT1G20020,AT1G20340,AT1G22450,AT1G22700,AT1G29910,AT1G29920,AT1G29930,AT1G30380,AT1G31330,AT1G32060,AT1G42970,AT1G44446,AT1G51110,AT1G52230,AT1G54500,AT1G55670,AT1G61520,AT1G67090,AT1G67740,AT1G74470,AT1G74730,AT1G74880,AT1G76100,AT1G79040,AT2G05070,AT2G05100,AT2G06520,AT2G10940,AT2G20260,AT2G26500,AT2G29650,AT2G31040…
GO:CC	plastid thylakoid membrane	GO:0055035	1.37524e-20	19.8616	AT1G03130,AT1G03160,AT1G03600,AT1G03630,AT1G06680,AT1G08380,AT1G15820,AT1G16880,AT1G20020,AT1G20340,AT1G22450,AT1G22700,AT1G29910,AT1G29920,AT1G29930,AT1G30380,AT1G31330,AT1G32060,AT1G42970,AT1G44446,AT1G51110,AT1G52230,AT1G54500,AT1G55670,AT1G61520,AT1G67090,AT1G67740,AT1G74470,AT1G74730,AT1G74880,AT1G76100,AT1G79040,AT2G05070,AT2G05100,AT2G06520,AT2G10940,AT2G20260,AT2G26500,AT2G29650,AT2G31040…
GO:CC	thylakoid membrane	GO:0042651	4.81884e-20	19.3171	AT1G03130,AT1G03160,AT1G03600,AT1G03630,AT1G06680,AT1G08380,AT1G15820,AT1G16880,AT1G20020,AT1G20340,AT1G22450,AT1G22700,AT1G29910,AT1G29920,AT1G29930,AT1G30380,AT1G31330,AT1G32060,AT1G42970,AT1G44446,AT1G51110,AT1G52230,AT1G54500,AT1G55670,AT1G61520,AT1G67090,AT1G67740,AT1G74470,AT1G74730,AT1G74880,AT1G76100,AT1G79040,AT2G05070,AT2G05100,AT2G06520,AT2G10940,AT2G20260,AT2G26500,AT2G29650,AT2G31040…
GO:CC	photosystem	GO:0009521	5.33352e-20	19.273	AT1G03130,AT1G03600,AT1G06680,AT1G08380,AT1G15820,AT1G29910,AT1G29920,AT1G29930,AT1G30380,AT1G31330,AT1G52230,AT1G55670,AT1G61520,AT1G67740,AT1G79040,AT2G05070,AT2G05100,AT2G06520,AT2G20260,AT2G34420,AT2G34430,AT2G46820,AT3G08940,AT3G16140,AT3G21055,AT3G27690,AT3G47470,AT3G54890,AT3G61470,AT4G02770,AT4G05180,AT4G10340,AT4G12800,AT4G21280,AT4G28750,AT5G01530,AT5G64040,AT5G66570
GO:CC	photosynthetic membrane	GO:0034357	5.61933e-20	19.2503	AT1G03130,AT1G03160,AT1G03600,AT1G03630,AT1G06680,AT1G08380,AT1G15820,AT1G16880,AT1G20020,AT1G20340,AT1G22450,AT1G22700,AT1G29910,AT1G29920,AT1G29930,AT1G30380,AT1G31330,AT1G32060,AT1G42970,AT1G44446,AT1G51110,AT1G52230,AT1G54500,AT1G55670,AT1G61520,AT1G67090,AT1G67740,AT1G74470,AT1G74730,AT1G74880,AT1G76100,AT1G79040,AT2G05070,AT2G05100,AT2G06520,AT2G10940,AT2G20260,AT2G26500,AT2G29650,AT2G31040…
GO:CC	thylakoid	GO:0009579	1.09174e-19	18.9619	AT1G03130,AT1G03160,AT1G03600,AT1G03630,AT1G06680,AT1G07820,AT1G08380,AT1G15820,AT1G16880,AT1G20020,AT1G20340,AT1G22450,AT1G22700,AT1G29910,AT1G29920,AT1G29930,AT1G30380,AT1G31330,AT1G32060,AT1G42970,AT1G44446,AT1G51110,AT1G52230,AT1G54500,AT1G55670,AT1G61520,AT1G67090,AT1G67740,AT1G74470,AT1G74730,AT1G74880,AT1G76100,AT1G79040,AT2G05070,AT2G05100,AT2G06520,AT2G10940,AT2G20260,AT2G22170,AT2G26500…
GO:CC	cytosolic ribosome	GO:0022626	5.33463e-18	17.2729	AT1G02780,AT1G04270,AT1G04480,AT1G08360,AT1G20620,AT1G22780,AT1G26880,AT1G27400,AT1G34030,AT1G43170,AT1G61580,AT1G66200,AT1G67090,AT1G67430,AT1G77940,AT2G21580,AT2G27530,AT2G27710,AT2G31610,AT2G47610,AT3G02230,AT3G04400,AT3G04840,AT3G04920,AT3G06700,AT3G14210,AT3G14420,AT3G18080,AT3G18740,AT3G25520,AT3G28900,AT3G47370,AT3G48930,AT3G49910,AT3G52590,AT3G53870,AT3G54210,AT3G56340,AT3G60245,AT3G62870…
GO:CC	apoplast	GO:0048046	8.25103e-18	17.0835	AT1G04410,AT1G05850,AT1G06680,AT1G09340,AT1G12900,AT1G19570,AT1G20020,AT1G20620,AT1G23310,AT1G29660,AT1G29910,AT1G29920,AT1G32060,AT1G35140,AT1G42970,AT1G47128,AT1G50480,AT1G53310,AT1G65490,AT1G65510,AT1G65930,AT1G66200,AT1G67090,AT1G68560,AT1G72610,AT1G76160,AT1G78820,AT1G78830,AT1G78850,AT2G01850,AT2G06850,AT2G10940,AT2G13360,AT2G15620,AT2G17230,AT2G28470,AT2G36530,AT2G39730,AT2G45470,AT3G01500…
GO:CC	plant-type vacuole	GO:0000325	1.43464e-17	16.8433	AT1G04270,AT1G04400,AT1G04410,AT1G07820,AT1G07930,AT1G07940,AT1G09210,AT1G09340,AT1G11840,AT1G11910,AT1G12240,AT1G15690,AT1G16240,AT1G19450,AT1G19570,AT1G19670,AT1G20620,AT1G21680,AT1G22750,AT1G22780,AT1G23310,AT1G23490,AT1G27400,AT1G34030,AT1G37130,AT1G43170,AT1G47128,AT1G49240,AT1G49300,AT1G53210,AT1G54270,AT1G56070,AT1G59870,AT1G66200,AT1G78850,AT2G04690,AT2G05070,AT2G15970,AT2G21580,AT2G27730…
GO:CC	plasmodesma	GO:0009506	2.28025e-17	16.642	AT1G02780,AT1G03220,AT1G04270,AT1G04410,AT1G07820,AT1G07930,AT1G07940,AT1G08360,AT1G09340,AT1G11910,AT1G13440,AT1G20620,AT1G22780,AT1G27400,AT1G31540,AT1G34030,AT1G43170,AT1G47128,AT1G49240,AT1G53210,AT1G54270,AT1G56070,AT1G65930,AT1G67430,AT1G68560,AT1G76160,AT1G78830,AT2G06850,AT2G10940,AT2G17930,AT2G21580,AT2G21660,AT2G23810,AT2G25450,AT2G31610,AT2G36460,AT2G36530,AT2G36880,AT2G41100,AT2G44060…
GO:CC	cell junction	GO:0030054	2.28025e-17	16.642	AT1G02780,AT1G03220,AT1G04270,AT1G04410,AT1G07820,AT1G07930,AT1G07940,AT1G08360,AT1G09340,AT1G11910,AT1G13440,AT1G20620,AT1G22780,AT1G27400,AT1G31540,AT1G34030,AT1G43170,AT1G47128,AT1G49240,AT1G53210,AT1G54270,AT1G56070,AT1G65930,AT1G67430,AT1G68560,AT1G76160,AT1G78830,AT2G06850,AT2G10940,AT2G17930,AT2G21580,AT2G21660,AT2G23810,AT2G25450,AT2G31610,AT2G36460,AT2G36530,AT2G36880,AT2G41100,AT2G44060…
GO:CC	anchoring junction	GO:0070161	2.28025e-17	16.642	AT1G02780,AT1G03220,AT1G04270,AT1G04410,AT1G07820,AT1G07930,AT1G07940,AT1G08360,AT1G09340,AT1G11910,AT1G13440,AT1G20620,AT1G22780,AT1G27400,AT1G31540,AT1G34030,AT1G43170,AT1G47128,AT1G49240,AT1G53210,AT1G54270,AT1G56070,AT1G65930,AT1G67430,AT1G68560,AT1G76160,AT1G78830,AT2G06850,AT2G10940,AT2G17930,AT2G21580,AT2G21660,AT2G23810,AT2G25450,AT2G31610,AT2G36460,AT2G36530,AT2G36880,AT2G41100,AT2G44060…
GO:CC	cell-cell junction	GO:0005911	2.28025e-17	16.642	AT1G02780,AT1G03220,AT1G04270,AT1G04410,AT1G07820,AT1G07930,AT1G07940,AT1G08360,AT1G09340,AT1G11910,AT1G13440,AT1G20620,AT1G22780,AT1G27400,AT1G31540,AT1G34030,AT1G43170,AT1G47128,AT1G49240,AT1G53210,AT1G54270,AT1G56070,AT1G65930,AT1G67430,AT1G68560,AT1G76160,AT1G78830,AT2G06850,AT2G10940,AT2G17930,AT2G21580,AT2G21660,AT2G23810,AT2G25450,AT2G31610,AT2G36460,AT2G36530,AT2G36880,AT2G41100,AT2G44060…
GO:CC	symplast	GO:0055044	2.49907e-17	16.6022	AT1G02780,AT1G03220,AT1G04270,AT1G04410,AT1G07820,AT1G07930,AT1G07940,AT1G08360,AT1G09340,AT1G11910,AT1G13440,AT1G20620,AT1G22780,AT1G27400,AT1G31540,AT1G34030,AT1G43170,AT1G47128,AT1G49240,AT1G53210,AT1G54270,AT1G56070,AT1G65930,AT1G67430,AT1G68560,AT1G76160,AT1G78830,AT2G06850,AT2G10940,AT2G17930,AT2G21580,AT2G21660,AT2G23810,AT2G25450,AT2G31610,AT2G36460,AT2G36530,AT2G36880,AT2G41100,AT2G44060…
GO:CC	outer membrane	GO:0019867	9.22697e-17	16.0349	AT1G03130,AT1G03160,AT1G03600,AT1G03630,AT1G06680,AT1G08380,AT1G15820,AT1G16880,AT1G20020,AT1G20340,AT1G22450,AT1G22700,AT1G29910,AT1G29920,AT1G29930,AT1G30380,AT1G31330,AT1G32060,AT1G42970,AT1G44446,AT1G51110,AT1G52230,AT1G54500,AT1G55670,AT1G61520,AT1G67090,AT1G67740,AT1G74470,AT1G74730,AT1G74880,AT1G76100,AT1G79040,AT2G05070,AT2G05100,AT2G06520,AT2G10940,AT2G20260,AT2G26500,AT2G29650,AT2G31040…
GO:CC	organelle outer membrane	GO:0031968	9.22697e-17	16.0349	AT1G03130,AT1G03160,AT1G03600,AT1G03630,AT1G06680,AT1G08380,AT1G15820,AT1G16880,AT1G20020,AT1G20340,AT1G22450,AT1G22700,AT1G29910,AT1G29920,AT1G29930,AT1G30380,AT1G31330,AT1G32060,AT1G42970,AT1G44446,AT1G51110,AT1G52230,AT1G54500,AT1G55670,AT1G61520,AT1G67090,AT1G67740,AT1G74470,AT1G74730,AT1G74880,AT1G76100,AT1G79040,AT2G05070,AT2G05100,AT2G06520,AT2G10940,AT2G20260,AT2G26500,AT2G29650,AT2G31040…
GO:CC	cellular anatomical entity	GO:0110165	1.67483e-16	15.776	AT1G01170,AT1G01550,AT1G01620,AT1G02780,AT1G02800,AT1G02820,AT1G03130,AT1G03160,AT1G03220,AT1G03600,AT1G03630,AT1G03743,AT1G03870,AT1G04187,AT1G04217,AT1G04227,AT1G04263,AT1G04270,AT1G04310,AT1G04400,AT1G04410,AT1G04480,AT1G04733,AT1G04897,AT1G04907,AT1G05010,AT1G05057,AT1G05163,AT1G05273,AT1G05417,AT1G05423,AT1G05563,AT1G05575,AT1G05850,AT1G05853,AT1G05913,AT1G05917,AT1G05993,AT1G06040,AT1G06087…
GO:CC	chloroplast thylakoid	GO:0009534	1.67866e-16	15.775	AT1G03130,AT1G03160,AT1G03600,AT1G03630,AT1G06680,AT1G08380,AT1G15820,AT1G16880,AT1G20020,AT1G20340,AT1G22450,AT1G22700,AT1G29910,AT1G29920,AT1G29930,AT1G30380,AT1G31330,AT1G32060,AT1G42970,AT1G44446,AT1G51110,AT1G52230,AT1G54500,AT1G55670,AT1G61520,AT1G67090,AT1G67740,AT1G74470,AT1G74730,AT1G74880,AT1G76100,AT1G79040,AT2G05070,AT2G05100,AT2G06520,AT2G10940,AT2G20260,AT2G26500,AT2G29650,AT2G31040…
GO:CC	plastid envelope	GO:0009526	1.95543e-16	15.7088	AT1G03130,AT1G03160,AT1G03600,AT1G03630,AT1G06680,AT1G07420,AT1G08380,AT1G09340,AT1G11840,AT1G12900,AT1G13930,AT1G15690,AT1G15820,AT1G16880,AT1G20020,AT1G20340,AT1G20620,AT1G22450,AT1G22700,AT1G27770,AT1G29910,AT1G29920,AT1G29930,AT1G30380,AT1G31330,AT1G32060,AT1G42970,AT1G44446,AT1G49240,AT1G51110,AT1G52230,AT1G54500,AT1G55670,AT1G58290,AT1G59870,AT1G61520,AT1G66200,AT1G67090,AT1G67740,AT1G70410…
GO:CC	plastid thylakoid	GO:0031976	2.15055e-16	15.6675	AT1G03130,AT1G03160,AT1G03600,AT1G03630,AT1G06680,AT1G08380,AT1G15820,AT1G16880,AT1G20020,AT1G20340,AT1G22450,AT1G22700,AT1G29910,AT1G29920,AT1G29930,AT1G30380,AT1G31330,AT1G32060,AT1G42970,AT1G44446,AT1G51110,AT1G52230,AT1G54500,AT1G55670,AT1G61520,AT1G67090,AT1G67740,AT1G74470,AT1G74730,AT1G74880,AT1G76100,AT1G79040,AT2G05070,AT2G05100,AT2G06520,AT2G10940,AT2G20260,AT2G26500,AT2G29650,AT2G31040…
GO:CC	plastid	GO:0009536	3.43359e-16	15.4643	AT1G01550,AT1G03130,AT1G03160,AT1G03600,AT1G03630,AT1G04410,AT1G06680,AT1G07420,AT1G07820,AT1G07930,AT1G07940,AT1G08380,AT1G09340,AT1G10522,AT1G11840,AT1G12900,AT1G13270,AT1G13440,AT1G13930,AT1G15690,AT1G15820,AT1G16880,AT1G19570,AT1G19740,AT1G20020,AT1G20340,AT1G20620,AT1G22450,AT1G22700,AT1G23310,AT1G27770,AT1G29880,AT1G29910,AT1G29920,AT1G29930,AT1G30380,AT1G31330,AT1G31860,AT1G32060,AT1G42970…
GO:CC	vacuole	GO:0005773	6.61436e-15	14.1795	AT1G04270,AT1G04400,AT1G04410,AT1G07820,AT1G07930,AT1G07940,AT1G09210,AT1G09340,AT1G11840,AT1G11910,AT1G12240,AT1G15690,AT1G16240,AT1G19450,AT1G19570,AT1G19670,AT1G20620,AT1G21680,AT1G22750,AT1G22780,AT1G23310,AT1G23490,AT1G27400,AT1G34030,AT1G37130,AT1G43170,AT1G47128,AT1G49240,AT1G49300,AT1G53210,AT1G54270,AT1G56070,AT1G59870,AT1G64720,AT1G66200,AT1G67430,AT1G78850,AT2G04690,AT2G05070,AT2G15970…
GO:CC	plastid membrane	GO:0042170	9.7434e-15	14.0113	AT1G03130,AT1G03160,AT1G03600,AT1G03630,AT1G06680,AT1G08380,AT1G15820,AT1G16880,AT1G20020,AT1G20340,AT1G22450,AT1G22700,AT1G27770,AT1G29910,AT1G29920,AT1G29930,AT1G30380,AT1G31330,AT1G32060,AT1G42970,AT1G44446,AT1G51110,AT1G52230,AT1G54500,AT1G55670,AT1G58290,AT1G61520,AT1G67090,AT1G67740,AT1G74470,AT1G74730,AT1G74880,AT1G76100,AT1G79040,AT2G05070,AT2G05100,AT2G06520,AT2G10940,AT2G20260,AT2G26500…
GO:CC	spliceosomal snRNP complex	GO:0097525	3.34509e-14	13.4756	AT1G04263,AT1G04733,AT1G04897,AT1G04907,AT1G05057,AT1G05273,AT1G05853,AT1G08115,AT1G61275,AT1G70185,AT2G03870,AT2G04375,AT2G04435,AT2G04455,AT3G06900,AT3G56705,AT3G56825,AT3G57765,AT4G02840,AT4G04185,AT4G07120,AT4G07135,AT4G08755,AT4G09135,AT5G04085,AT5G04105,AT5G04305,AT5G04315,AT5G04325,AT5G04455,AT5G07325,AT5G07745,AT5G09065,AT5G09585,AT5G27720,AT5G40395,AT5G46315,AT5G61455
GO:CC	small nuclear ribonucleoprotein complex	GO:0030532	3.34509e-14	13.4756	AT1G04263,AT1G04733,AT1G04897,AT1G04907,AT1G05057,AT1G05273,AT1G05853,AT1G08115,AT1G61275,AT1G70185,AT2G03870,AT2G04375,AT2G04435,AT2G04455,AT3G06900,AT3G56705,AT3G56825,AT3G57765,AT4G02840,AT4G04185,AT4G07120,AT4G07135,AT4G08755,AT4G09135,AT5G04085,AT5G04105,AT5G04305,AT5G04315,AT5G04325,AT5G04455,AT5G07325,AT5G07745,AT5G09065,AT5G09585,AT5G27720,AT5G40395,AT5G46315,AT5G61455
GO:CC	Sm-like protein family complex	GO:0120114	1.93369e-13	12.7136	AT1G04263,AT1G04733,AT1G04897,AT1G04907,AT1G05057,AT1G05273,AT1G05853,AT1G08115,AT1G61275,AT1G70185,AT2G03870,AT2G04375,AT2G04435,AT2G04455,AT2G14285,AT3G06900,AT3G56705,AT3G56825,AT3G57765,AT4G02840,AT4G04185,AT4G07120,AT4G07135,AT4G08755,AT4G09135,AT5G04085,AT5G04105,AT5G04305,AT5G04315,AT5G04325,AT5G04455,AT5G07325,AT5G07745,AT5G09065,AT5G09585,AT5G27720,AT5G40395,AT5G46315,AT5G61455
GO:CC	chloroplast	GO:0009507	3.34202e-13	12.476	AT1G01550,AT1G03130,AT1G03160,AT1G03600,AT1G03630,AT1G04410,AT1G06680,AT1G07420,AT1G07820,AT1G07930,AT1G07940,AT1G08380,AT1G09340,AT1G10522,AT1G11840,AT1G12900,AT1G13270,AT1G13440,AT1G13930,AT1G15690,AT1G15820,AT1G16880,AT1G19570,AT1G19740,AT1G20020,AT1G20340,AT1G20620,AT1G22450,AT1G22700,AT1G23310,AT1G27770,AT1G29880,AT1G29910,AT1G29920,AT1G29930,AT1G30380,AT1G31330,AT1G31860,AT1G32060,AT1G42970…
GO:CC	ribonucleoprotein complex	GO:1990904	5.68431e-13	12.2453	AT1G02780,AT1G04263,AT1G04270,AT1G04480,AT1G04733,AT1G04897,AT1G04907,AT1G05057,AT1G05163,AT1G05273,AT1G05853,AT1G08115,AT1G08360,AT1G09140,AT1G14620,AT1G15405,AT1G22780,AT1G26880,AT1G27400,AT1G34030,AT1G43170,AT1G55310,AT1G56070,AT1G61275,AT1G61580,AT1G67430,AT1G70185,AT1G75350,AT1G77940,AT2G03870,AT2G04375,AT2G04435,AT2G04455,AT2G14285,AT2G21580,AT2G27530,AT2G27710,AT2G29210,AT2G31610,AT2G37220…
GO:CC	photosystem II	GO:0009523	1.70411e-10	9.7685	AT1G03600,AT1G06680,AT1G15820,AT1G29910,AT1G29920,AT1G29930,AT1G61520,AT1G67740,AT1G79040,AT2G05070,AT2G05100,AT2G06520,AT2G34420,AT2G34430,AT3G08940,AT3G21055,AT3G27690,AT3G47470,AT3G54890,AT3G61470,AT4G05180,AT4G10340,AT4G21280,AT5G01530,AT5G66570
GO:CC	polysomal ribosome	GO:0042788	1.78597e-10	9.74813	AT1G02780,AT1G04270,AT1G08360,AT1G43170,AT1G67430,AT2G21580,AT2G27530,AT2G27710,AT2G47610,AT3G02230,AT3G04840,AT3G04920,AT3G18740,AT3G25520,AT3G28900,AT3G47370,AT3G49910,AT3G53870,AT3G62870,AT4G11150,AT5G02960,AT5G10360,AT5G15200,AT5G15650,AT5G20290,AT5G41520,AT5G52650,AT5G56710
GO:CC	organelle envelope	GO:0031967	7.24062e-10	9.14022	AT1G03130,AT1G03160,AT1G03600,AT1G03630,AT1G06680,AT1G07420,AT1G08380,AT1G09340,AT1G10390,AT1G11840,AT1G12750,AT1G12900,AT1G13930,AT1G15120,AT1G15690,AT1G15820,AT1G16880,AT1G20020,AT1G20340,AT1G20620,AT1G22450,AT1G22700,AT1G24310,AT1G27770,AT1G29910,AT1G29920,AT1G29930,AT1G30380,AT1G31330,AT1G32060,AT1G42970,AT1G44446,AT1G49240,AT1G51110,AT1G52230,AT1G54500,AT1G55670,AT1G58290,AT1G59870,AT1G61520…
GO:CC	envelope	GO:0031975	7.24062e-10	9.14022	AT1G03130,AT1G03160,AT1G03600,AT1G03630,AT1G06680,AT1G07420,AT1G08380,AT1G09340,AT1G10390,AT1G11840,AT1G12750,AT1G12900,AT1G13930,AT1G15120,AT1G15690,AT1G15820,AT1G16880,AT1G20020,AT1G20340,AT1G20620,AT1G22450,AT1G22700,AT1G24310,AT1G27770,AT1G29910,AT1G29920,AT1G29930,AT1G30380,AT1G31330,AT1G32060,AT1G42970,AT1G44446,AT1G49240,AT1G51110,AT1G52230,AT1G54500,AT1G55670,AT1G58290,AT1G59870,AT1G61520…
GO:CC	ribosomal subunit	GO:0044391	2.98071e-09	8.52568	AT1G02780,AT1G04270,AT1G04480,AT1G08360,AT1G14620,AT1G22780,AT1G26880,AT1G27400,AT1G34030,AT1G43170,AT1G61580,AT1G67430,AT1G77940,AT2G21580,AT2G27530,AT2G27710,AT2G31610,AT2G47610,AT3G04400,AT3G04840,AT3G04920,AT3G06700,AT3G18740,AT3G25520,AT3G28900,AT3G47370,AT3G48930,AT3G49910,AT3G52590,AT3G53870,AT3G54210,AT3G56340,AT3G60245,AT3G62870,AT4G09800,AT4G17390,AT4G29410,AT4G31985,AT4G33865,AT5G02960…
GO:CC	ribosome	GO:0005840	4.12819e-09	8.38424	AT1G02780,AT1G04270,AT1G04480,AT1G08360,AT1G09340,AT1G14620,AT1G20620,AT1G22780,AT1G26880,AT1G27400,AT1G34030,AT1G43170,AT1G61580,AT1G66200,AT1G67090,AT1G67430,AT1G75350,AT1G77940,AT2G21580,AT2G27530,AT2G27710,AT2G31610,AT2G47610,AT3G02230,AT3G04400,AT3G04840,AT3G04920,AT3G06355,AT3G06700,AT3G14210,AT3G14420,AT3G18080,AT3G18740,AT3G25520,AT3G28900,AT3G47370,AT3G48930,AT3G49910,AT3G52590,AT3G53870…
GO:CC	chloroplast envelope	GO:0009941	5.78512e-09	8.23769	AT1G03130,AT1G03160,AT1G03630,AT1G06680,AT1G07420,AT1G09340,AT1G11840,AT1G12900,AT1G13930,AT1G15690,AT1G15820,AT1G16880,AT1G20620,AT1G27770,AT1G31330,AT1G32060,AT1G42970,AT1G44446,AT1G49240,AT1G51110,AT1G55670,AT1G58290,AT1G59870,AT1G66200,AT1G67090,AT1G70410,AT1G74470,AT1G75350,AT1G80380,AT2G05070,AT2G05100,AT2G20260,AT2G34430,AT2G36830,AT2G36835,AT2G37220,AT2G39730,AT2G40490,AT2G44490,AT2G45980…
GO:CC	polysome	GO:0005844	6.18295e-09	8.2088	AT1G02780,AT1G04270,AT1G08360,AT1G43170,AT1G67430,AT2G21580,AT2G27530,AT2G27710,AT2G47610,AT3G02230,AT3G04840,AT3G04920,AT3G18740,AT3G25520,AT3G28900,AT3G47370,AT3G49910,AT3G53870,AT3G62870,AT4G11150,AT5G02960,AT5G10360,AT5G15200,AT5G15650,AT5G20290,AT5G41520,AT5G52650,AT5G56710
GO:CC	secretory vesicle	GO:0099503	1.40353e-08	7.85278	AT1G03220,AT1G03870,AT1G09210,AT1G11840,AT1G11910,AT1G21670,AT1G21680,AT1G29660,AT1G47128,AT1G64190,AT1G71950,AT1G76160,AT1G78830,AT1G78850,AT2G04690,AT2G10940,AT2G22170,AT2G22990,AT2G27710,AT2G45470,AT3G08030,AT3G14210,AT3G29360,AT4G12480,AT4G13340,AT4G15210,AT4G16260,AT4G27520,AT4G30270,AT5G34850,AT5G43060,AT5G48540,AT5G56010,AT5G57560,AT5G60360
GO:CC	photosystem I reaction center	GO:0009538	2.74183e-08	7.56196	AT1G03130,AT1G31330,AT1G52230,AT2G20260,AT3G16140,AT4G02770,AT4G12800,AT4G28750
GO:CC	cytoplasm	GO:0005737	7.01347e-08	7.15407	AT1G01170,AT1G01550,AT1G02780,AT1G02820,AT1G03130,AT1G03160,AT1G03220,AT1G03600,AT1G03630,AT1G03870,AT1G04270,AT1G04310,AT1G04400,AT1G04410,AT1G04480,AT1G05010,AT1G05163,AT1G05575,AT1G05850,AT1G06680,AT1G07420,AT1G07590,AT1G07820,AT1G07930,AT1G07940,AT1G08360,AT1G08380,AT1G08930,AT1G08980,AT1G09140,AT1G09210,AT1G09340,AT1G10200,AT1G10390,AT1G10522,AT1G10670,AT1G10890,AT1G11840,AT1G11910,AT1G12240…
GO:CC	cell periphery	GO:0071944	2.11357e-07	6.67498	AT1G01620,AT1G03220,AT1G03870,AT1G04410,AT1G07820,AT1G07930,AT1G07940,AT1G10200,AT1G12780,AT1G13245,AT1G13440,AT1G13930,AT1G14660,AT1G15270,AT1G15690,AT1G16890,AT1G18740,AT1G19570,AT1G19770,AT1G20620,AT1G20780,AT1G22780,AT1G23490,AT1G25490,AT1G27320,AT1G30230,AT1G31812,AT1G33590,AT1G33600,AT1G34030,AT1G35140,AT1G43170,AT1G43890,AT1G45688,AT1G47128,AT1G49300,AT1G52200,AT1G53210,AT1G54270,AT1G54320…
GO:CC	external encapsulating structure	GO:0030312	2.44544e-07	6.61164	AT1G13440,AT1G20620,AT1G22780,AT1G25490,AT1G33590,AT1G34030,AT1G35140,AT1G43170,AT1G68560,AT1G69530,AT1G72610,AT1G78830,AT2G01850,AT2G06850,AT2G37130,AT2G39730,AT3G02230,AT3G13750,AT3G13920,AT3G16240,AT3G17390,AT3G18080,AT3G24480,AT3G26520,AT3G44990,AT3G47370,AT3G48930,AT3G49780,AT3G51550,AT3G52930,AT3G55440,AT3G62360,AT4G01850,AT4G08950,AT4G09800,AT4G12480,AT4G13340,AT4G15800,AT4G17785,AT4G19420…
GO:CC	cytosolic large ribosomal subunit	GO:0022625	2.59534e-07	6.58581	AT1G02780,AT1G04480,AT1G08360,AT1G26880,AT1G27400,AT1G43170,AT1G61580,AT1G67430,AT1G77940,AT2G27530,AT2G27710,AT2G47610,AT3G04400,AT3G06700,AT3G18740,AT3G25520,AT3G28900,AT3G49910,AT3G52590,AT3G54210,AT3G60245,AT3G62870,AT4G17390,AT4G29410,AT4G31985,AT5G27850,AT5G39740,AT5G45775,AT5G46430,AT5G56710
GO:CC	chloroplast stroma	GO:0009570	2.97339e-07	6.52675	AT1G04410,AT1G06680,AT1G09340,AT1G10522,AT1G12900,AT1G13930,AT1G16880,AT1G19570,AT1G19740,AT1G20020,AT1G20340,AT1G20620,AT1G29910,AT1G29920,AT1G31330,AT1G31860,AT1G32060,AT1G42970,AT1G49240,AT1G54630,AT1G61520,AT1G62180,AT1G64190,AT1G65930,AT1G66200,AT1G67090,AT1G67740,AT1G75350,AT1G80380,AT1G80920,AT2G05070,AT2G13360,AT2G15620,AT2G29630,AT2G37220,AT2G39730,AT2G40490,AT2G45980,AT2G46820,AT2G47730…
GO:CC	cell wall	GO:0005618	3.61884e-07	6.44143	AT1G13440,AT1G20620,AT1G22780,AT1G25490,AT1G33590,AT1G34030,AT1G35140,AT1G43170,AT1G68560,AT1G69530,AT1G78830,AT2G01850,AT2G06850,AT2G37130,AT2G39730,AT3G02230,AT3G13750,AT3G13920,AT3G16240,AT3G17390,AT3G18080,AT3G24480,AT3G44990,AT3G47370,AT3G48930,AT3G51550,AT3G52930,AT3G55440,AT3G62360,AT4G01850,AT4G08950,AT4G09800,AT4G12480,AT4G13340,AT4G15800,AT4G17785,AT4G19420,AT4G20830,AT4G21960,AT4G25810…
GO:CC	plastid stroma	GO:0009532	4.62981e-07	6.33444	AT1G04410,AT1G06680,AT1G09340,AT1G10522,AT1G12900,AT1G13930,AT1G16880,AT1G19570,AT1G19740,AT1G20020,AT1G20340,AT1G20620,AT1G29910,AT1G29920,AT1G31330,AT1G31860,AT1G32060,AT1G42970,AT1G49240,AT1G54630,AT1G61520,AT1G62180,AT1G64190,AT1G65930,AT1G66200,AT1G67090,AT1G67740,AT1G75350,AT1G80380,AT1G80920,AT2G05070,AT2G13360,AT2G15620,AT2G29630,AT2G37220,AT2G39730,AT2G40490,AT2G45980,AT2G46820,AT2G47730…
GO:CC	plant-type cell wall	GO:0009505	2.21706e-06	5.65422	AT1G13440,AT1G20620,AT1G22780,AT1G25490,AT1G33590,AT1G34030,AT1G35140,AT1G43170,AT1G68560,AT1G69530,AT1G78830,AT2G06850,AT2G37130,AT2G39730,AT3G02230,AT3G13750,AT3G13920,AT3G16240,AT3G17390,AT3G18080,AT3G24480,AT3G47370,AT3G48930,AT3G52930,AT3G55440,AT3G62360,AT4G01850,AT4G08950,AT4G09800,AT4G12480,AT4G13340,AT4G15800,AT4G17785,AT4G19420,AT4G20830,AT4G21960,AT4G30270,AT4G37910,AT4G39260,AT5G02500…
GO:CC	stromule	GO:0010319	3.70989e-06	5.43064	AT1G09340,AT1G16880,AT1G32060,AT1G42970,AT2G37220,AT2G39730,AT2G47730,AT3G01500,AT3G11630,AT3G26650,AT3G63140,AT4G09650,AT4G35090,AT5G54770
GO:CC	membrane protein complex	GO:0098796	4.22829e-06	5.37384	AT1G03130,AT1G03600,AT1G06680,AT1G08380,AT1G15120,AT1G15820,AT1G16240,AT1G20020,AT1G22450,AT1G29910,AT1G29920,AT1G29930,AT1G30380,AT1G31330,AT1G52230,AT1G52360,AT1G55670,AT1G61520,AT1G67350,AT1G67740,AT1G79040,AT2G05070,AT2G05100,AT2G06520,AT2G06530,AT2G20260,AT2G27730,AT2G34420,AT2G34430,AT2G38170,AT2G45070,AT2G46820,AT3G01340,AT3G08940,AT3G16140,AT3G21055,AT3G27690,AT3G44340,AT3G46740,AT3G47470…
GO:CC	cytosolic small ribosomal subunit	GO:0022627	1.48228e-05	4.82907	AT1G04270,AT1G22780,AT1G34030,AT2G21580,AT2G31610,AT3G04840,AT3G04920,AT3G47370,AT3G48930,AT3G53870,AT3G56340,AT4G09800,AT4G33865,AT5G02960,AT5G10360,AT5G15200,AT5G20290,AT5G27700,AT5G41520,AT5G52650,AT5G56670,AT5G62300
GO:CC	large ribosomal subunit	GO:0015934	4.87341e-05	4.31217	AT1G02780,AT1G04480,AT1G08360,AT1G14620,AT1G26880,AT1G27400,AT1G43170,AT1G61580,AT1G67430,AT1G77940,AT2G27530,AT2G27710,AT2G47610,AT3G04400,AT3G06700,AT3G18740,AT3G25520,AT3G28900,AT3G49910,AT3G52590,AT3G54210,AT3G60245,AT3G62870,AT4G17390,AT4G29410,AT4G31985,AT5G27850,AT5G39740,AT5G45775,AT5G46430,AT5G56710
GO:CC	plasma membrane	GO:0005886	5.81904e-05	4.23515	AT1G01620,AT1G03220,AT1G03870,AT1G04410,AT1G07820,AT1G07930,AT1G07940,AT1G10200,AT1G12780,AT1G13245,AT1G13440,AT1G13930,AT1G14660,AT1G15270,AT1G15690,AT1G16890,AT1G18740,AT1G19570,AT1G19770,AT1G20620,AT1G20780,AT1G22780,AT1G23490,AT1G25490,AT1G27320,AT1G30230,AT1G31812,AT1G33600,AT1G34030,AT1G43890,AT1G45688,AT1G47128,AT1G49300,AT1G52200,AT1G53210,AT1G54270,AT1G54320,AT1G55310,AT1G56070,AT1G59870…
GO:CC	plastoglobule	GO:0010287	6.85245e-05	4.16415	AT1G09340,AT1G29910,AT1G29920,AT1G31330,AT1G61520,AT2G05070,AT2G39730,AT3G54890,AT3G63140,AT4G02770,AT4G09650,AT4G10340,AT4G12800,AT4G28750,AT5G01530,AT5G66570
GO:CC	chloroplast thylakoid membrane protein complex	GO:0098807	0.000147722	3.83056	AT1G20020,AT1G55670,AT2G05070,AT2G05100,AT2G46820,AT3G27690,AT4G04640,AT4G10340,AT5G64040
GO:CC	protein-containing complex	GO:0032991	0.000197324	3.70482	AT1G02780,AT1G03130,AT1G03600,AT1G04263,AT1G04270,AT1G04480,AT1G04733,AT1G04897,AT1G04907,AT1G05057,AT1G05163,AT1G05273,AT1G05853,AT1G06680,AT1G07820,AT1G08115,AT1G08360,AT1G08380,AT1G09140,AT1G09340,AT1G10390,AT1G10522,AT1G10670,AT1G12820,AT1G14620,AT1G15120,AT1G15405,AT1G15820,AT1G16240,AT1G16890,AT1G18740,AT1G20020,AT1G20693,AT1G21730,AT1G22450,AT1G22780,AT1G24310,AT1G25490,AT1G26880,AT1G27400…
GO:CC	spliceosomal tri-snRNP complex	GO:0097526	0.00031316	3.50423	AT1G04263,AT1G04897,AT1G05853,AT1G70185,AT2G03870,AT3G06900,AT4G02840,AT4G04185,AT4G08755,AT4G09135,AT5G04085,AT5G04305,AT5G07325,AT5G27720,AT5G46315
GO:CC	microbody	GO:0042579	0.000748865	3.1256	AT1G07820,AT1G09340,AT1G11840,AT1G13440,AT1G19570,AT1G20620,AT1G23310,AT2G13360,AT2G18630,AT2G21660,AT2G26500,AT2G26980,AT2G27530,AT2G27710,AT2G27730,AT2G29290,AT2G29340,AT2G30520,AT2G31570,AT2G31610,AT2G31880,AT2G33150,AT2G44490,AT3G01910,AT3G09260,AT3G14130,AT3G14210,AT3G14415,AT3G14420,AT3G48140,AT3G51660,AT3G51840,AT4G14880,AT4G20480,AT4G28220,AT4G30760,AT4G35090,AT4G39260,AT5G04040,AT5G17920…
GO:CC	peroxisome	GO:0005777	0.000748865	3.1256	AT1G07820,AT1G09340,AT1G11840,AT1G13440,AT1G19570,AT1G20620,AT1G23310,AT2G13360,AT2G18630,AT2G21660,AT2G26500,AT2G26980,AT2G27530,AT2G27710,AT2G27730,AT2G29290,AT2G29340,AT2G30520,AT2G31570,AT2G31610,AT2G31880,AT2G33150,AT2G44490,AT3G01910,AT3G09260,AT3G14130,AT3G14210,AT3G14415,AT3G14420,AT3G48140,AT3G51660,AT3G51840,AT4G14880,AT4G20480,AT4G28220,AT4G30760,AT4G35090,AT4G39260,AT5G04040,AT5G17920…
GO:CC	U2 snRNP	GO:0005686	0.0010231	2.99008	AT1G04733,AT1G05057,AT1G05273,AT2G04375,AT2G04435,AT2G04455,AT3G56705,AT3G56825,AT3G57765,AT4G02840,AT5G09065,AT5G09585,AT5G61455
GO:CC	bounding membrane of organelle	GO:0098588	0.00170335	2.7687	AT1G03130,AT1G03160,AT1G03600,AT1G03630,AT1G06680,AT1G08380,AT1G12240,AT1G14670,AT1G15690,AT1G15820,AT1G16240,AT1G16880,AT1G20020,AT1G20340,AT1G22450,AT1G22700,AT1G29910,AT1G29920,AT1G29930,AT1G30380,AT1G31330,AT1G32060,AT1G42970,AT1G44446,AT1G49300,AT1G50500,AT1G51110,AT1G52230,AT1G52360,AT1G53210,AT1G54320,AT1G54500,AT1G55670,AT1G61520,AT1G67090,AT1G67740,AT1G74470,AT1G74730,AT1G74880,AT1G76100…
GO:CC	small ribosomal subunit	GO:0015935	0.00307848	2.51166	AT1G04270,AT1G22780,AT1G34030,AT2G21580,AT2G31610,AT3G04840,AT3G04920,AT3G47370,AT3G48930,AT3G53870,AT3G56340,AT4G09800,AT4G33865,AT5G02960,AT5G10360,AT5G15200,AT5G20290,AT5G27700,AT5G41520,AT5G52650,AT5G56670,AT5G62300
GO:CC	U1 snRNP	GO:0005685	0.00419607	2.37716	AT1G04907,AT1G08115,AT4G02840,AT4G07120,AT4G07135,AT5G04105,AT5G04315,AT5G04325,AT5G04455,AT5G07325,AT5G07745
GO:CC	extracellular region	GO:0005576	0.00785828	2.10467	AT1G01170,AT1G01620,AT1G02780,AT1G02800,AT1G03130,AT1G03220,AT1G03600,AT1G03630,AT1G03870,AT1G04270,AT1G04410,AT1G04480,AT1G05010,AT1G05850,AT1G06680,AT1G07820,AT1G08360,AT1G08380,AT1G08980,AT1G09210,AT1G09340,AT1G11840,AT1G11910,AT1G12900,AT1G13270,AT1G13440,AT1G13930,AT1G14670,AT1G15120,AT1G15290,AT1G15690,AT1G19570,AT1G20020,AT1G20620,AT1G23310,AT1G28600,AT1G29660,AT1G29910,AT1G29920,AT1G32060…
GO:CC	U4/U6 x U5 tri-snRNP complex	GO:0046540	0.00865114	2.06293	AT1G04263,AT1G04897,AT1G05853,AT1G70185,AT3G06900,AT4G04185,AT4G08755,AT4G09135,AT5G04085,AT5G04305,AT5G07325,AT5G46315
GO:CC	PSII associated light-harvesting complex II	GO:0009517	0.0343715	1.4638	AT2G05070,AT2G05100,AT3G27690,AT4G10340
GO:CC	chloroplast photosystem I	GO:0030093	0.0437392	1.35913	AT1G55670,AT2G46820,AT5G64040
KEGG	Photosynthesis	KEGG:00195	8.1922e-18	17.0866	AT1G03130,AT1G03600,AT1G06680,AT1G08380,AT1G20020,AT1G20340,AT1G30380,AT1G31330,AT1G52230,AT1G55670,AT1G60950,AT1G67740,AT1G76100,AT1G79040,AT2G20260,AT2G27510,AT3G16140,AT4G02770,AT4G05180,AT4G09650,AT4G12800,AT4G14890,AT4G21280,AT4G28750,AT5G64040,AT5G66570
KEGG	Photosynthesis - antenna proteins	KEGG:00196	2.89433e-13	12.5385	AT1G15820,AT1G29910,AT1G29920,AT1G29930,AT1G61520,AT2G05070,AT2G05100,AT2G34420,AT2G34430,AT3G08940,AT3G27690,AT3G47470,AT3G54890,AT3G61470,AT4G10340,AT5G01530
KEGG	Ribosome	KEGG:03010	2.29455e-08	7.6393	AT1G02780,AT1G04270,AT1G04480,AT1G08360,AT1G22780,AT1G26880,AT1G27400,AT1G34030,AT1G43170,AT1G61580,AT1G67430,AT1G75350,AT1G77940,AT2G21580,AT2G27530,AT2G27710,AT2G31610,AT2G47610,AT3G04400,AT3G04840,AT3G04920,AT3G06700,AT3G18740,AT3G25520,AT3G28900,AT3G47370,AT3G48930,AT3G49910,AT3G52590,AT3G53870,AT3G54210,AT3G56340,AT3G60245,AT3G62870,AT4G09800,AT4G17390,AT4G29410,AT4G31985,AT4G33865,AT5G02960…
KEGG	Nitrogen metabolism	KEGG:00910	1.0978e-07	6.95948	AT1G23730,AT1G37130,AT1G58180,AT1G66200,AT1G70410,AT1G77760,AT2G15620,AT3G01500,AT3G44310,AT3G44320,AT5G07440,AT5G14740,AT5G35630,AT5G53460
KEGG	Carbon fixation in photosynthetic organisms	KEGG:00710	2.75103e-06	5.56051	AT1G04410,AT1G12900,AT1G13440,AT1G17290,AT1G23310,AT1G32060,AT1G42970,AT1G53310,AT1G67090,AT2G36460,AT3G04120,AT3G26650,AT3G52930,AT3G55440,AT4G26530,AT5G03690,AT5G38410,AT5G38420,AT5G38430
KEGG	Carbon metabolism	KEGG:01200	3.53639e-06	5.45144	AT1G04410,AT1G12900,AT1G13440,AT1G17290,AT1G20620,AT1G22430,AT1G23310,AT1G32060,AT1G42970,AT1G50480,AT1G53310,AT1G55920,AT1G64190,AT1G65930,AT1G67090,AT1G80380,AT2G13360,AT2G14170,AT2G36460,AT2G36530,AT3G04120,AT3G14130,AT3G14415,AT3G14420,AT3G26650,AT3G51840,AT3G52930,AT3G55440,AT3G61440,AT4G13930,AT4G14880,AT4G26530,AT4G35090,AT5G03690,AT5G07440,AT5G14780,AT5G35790,AT5G38410,AT5G38420,AT5G38430…
KEGG	Glyoxylate and dicarboxylate metabolism	KEGG:00630	8.0109e-05	4.09632	AT1G04410,AT1G20620,AT1G23310,AT1G66200,AT1G67090,AT1G80380,AT2G13360,AT3G14130,AT3G14415,AT3G14420,AT3G48990,AT4G13930,AT4G35090,AT5G14780,AT5G35630,AT5G38410,AT5G38420,AT5G38430
KEGG	Biosynthesis of secondary metabolites	KEGG:01110	0.000985602	3.0063	AT1G03630,AT1G04410,AT1G07420,AT1G10670,AT1G12240,AT1G13440,AT1G13560,AT1G19670,AT1G20620,AT1G22430,AT1G23310,AT1G31860,AT1G44446,AT1G55920,AT1G58290,AT1G64190,AT1G65930,AT1G65960,AT1G67090,AT1G70290,AT1G70730,AT1G74470,AT1G75020,AT1G76490,AT1G76680,AT1G79470,AT1G80380,AT2G01180,AT2G13360,AT2G16500,AT2G22990,AT2G28630,AT2G29290,AT2G29320,AT2G29340,AT2G33150,AT2G36460,AT2G36530,AT2G36880,AT2G37130…
KEGG	Alanine, aspartate and glutamate metabolism	KEGG:00250	0.00112969	2.94704	AT1G17290,AT1G23310,AT1G65960,AT1G66200,AT2G13360,AT3G22200,AT3G47340,AT5G07440,AT5G17330,AT5G35630,AT5G53460,AT5G65010
KEGG	Biosynthesis of amino acids	KEGG:01230	0.0196141	1.70743	AT1G13440,AT1G17290,AT1G23310,AT1G31860,AT1G55920,AT1G65930,AT1G66200,AT2G36460,AT2G36530,AT2G36880,AT2G39800,AT3G01120,AT3G04120,AT3G17390,AT3G44720,AT3G47340,AT3G52930,AT3G55440,AT3G61440,AT4G01850,AT4G13430,AT4G13930,AT4G14880,AT4G26530,AT5G03690,AT5G17920,AT5G22630,AT5G35630,AT5G53460,AT5G65010
KEGG	Plant hormone signal transduction	KEGG:04075	0.0456651	1.34042	AT1G19840,AT1G27320,AT1G32640,AT2G25490,AT2G38120,AT2G38310,AT2G41310,AT2G43010,AT2G46370,AT3G03820,AT3G04730,AT3G11410,AT3G19290,AT3G23030,AT3G23050,AT3G48100,AT3G59060,AT4G18710,AT4G38840,AT4G38860,AT5G05440,AT5G18030,AT5G18080,AT5G43700,AT5G47220,AT5G57560

## Sheet: rs31-1 DAS
source	term_name	term_id	adjusted_p_value	negative_log10_of_adjusted_p_value	term_size	query_size	intersection_size	effective_domain_size	intersections
GO:MF	cytoskeletal motor activity	GO:0003774	0.00616453	2.2101	88	306	8	23212	AT2G31900,AT3G16630,AT3G63480,AT4G14330,AT4G33200,AT5G10470,AT5G43900,AT5G66310
GO:BP	cytoskeleton-dependent intracellular transport	GO:0030705	0.000643186	3.19166	27	284	6	22826	AT2G31900,AT3G63480,AT4G14330,AT4G33200,AT5G10470,AT5G43900
GO:BP	nucleobase-containing compound metabolic process	GO:0006139	0.00110804	2.95544	5015	284	97	22826	AT1G01690,AT1G01710,AT1G03180,AT1G03280,AT1G05830,AT1G08070,AT1G09060,AT1G10610,AT1G11710,AT1G12260,AT1G12700,AT1G13700,AT1G14750,AT1G16490,AT1G18750,AT1G20640,AT1G27370,AT1G76170,AT1G78650,AT1G78790,AT2G02480,AT2G02680,AT2G17040,AT2G20110,AT2G24530,AT2G28760,AT2G31870,AT2G37260,AT2G37630,AT2G41070,AT2G42920,AT2G45480,AT2G46590,AT2G46610,AT3G02950,AT3G05050,AT3G07860,AT3G09370,AT3G09600,AT3G16260…
GO:BP	cellular aromatic compound metabolic process	GO:0006725	0.00188844	2.7239	5493	284	103	22826	AT1G01690,AT1G01710,AT1G03180,AT1G03280,AT1G05830,AT1G08070,AT1G09060,AT1G10610,AT1G11710,AT1G12260,AT1G12700,AT1G13700,AT1G14750,AT1G16490,AT1G18750,AT1G20640,AT1G27370,AT1G29690,AT1G33030,AT1G76170,AT1G78650,AT1G78790,AT2G02380,AT2G02480,AT2G02680,AT2G17040,AT2G20110,AT2G24530,AT2G28760,AT2G31870,AT2G37260,AT2G37630,AT2G41070,AT2G42920,AT2G45480,AT2G46590,AT2G46610,AT3G02950,AT3G05050,AT3G07860…
GO:BP	DNA metabolic process	GO:0006259	0.00376832	2.42385	679	284	24	22826	AT1G01690,AT1G03180,AT1G09060,AT1G14750,AT1G78650,AT1G78790,AT2G02480,AT2G02680,AT2G31870,AT3G24255,AT3G24495,AT3G48360,AT3G48900,AT3G54750,AT3G61420,AT4G00020,AT4G34060,AT4G36050,AT5G16630,AT5G21900,AT5G43210,AT5G46280,AT5G57160,AT5G62760
GO:BP	organic cyclic compound metabolic process	GO:1901360	0.00557161	2.25402	5621	284	103	22826	AT1G01690,AT1G01710,AT1G03180,AT1G03280,AT1G05830,AT1G08070,AT1G09060,AT1G10610,AT1G11710,AT1G12260,AT1G12700,AT1G13700,AT1G14750,AT1G16490,AT1G18750,AT1G20640,AT1G27370,AT1G29690,AT1G76170,AT1G78650,AT1G78790,AT2G02380,AT2G02480,AT2G02680,AT2G17040,AT2G20110,AT2G24530,AT2G28760,AT2G31870,AT2G37260,AT2G37630,AT2G41070,AT2G42920,AT2G45480,AT2G46590,AT2G46610,AT3G02950,AT3G05050,AT3G07860,AT3G09370…
GO:BP	DNA damage response	GO:0006974	0.00583647	2.23385	427	284	18	22826	AT1G14750,AT1G78650,AT1G78790,AT2G02480,AT2G02680,AT2G31870,AT3G09370,AT3G24495,AT3G48900,AT3G61420,AT4G00020,AT4G34060,AT4G36050,AT5G16630,AT5G21900,AT5G43210,AT5G46280,AT5G57160
GO:BP	response to jasmonic acid	GO:0009753	0.00685494	2.164	236	284	13	22826	AT1G18150,AT1G61340,AT3G09370,AT3G44860,AT3G48360,AT3G50480,AT4G02570,AT4G16740,AT4G35770,AT5G06600,AT5G13220,AT5G18860,AT5G37500
GO:BP	cellular response to stress	GO:0033554	0.00729709	2.13685	1273	284	35	22826	AT1G14750,AT1G26730,AT1G29690,AT1G61340,AT1G70290,AT1G72900,AT1G78650,AT1G78790,AT2G02480,AT2G02680,AT2G31870,AT2G47130,AT3G09370,AT3G24495,AT3G48900,AT3G50480,AT3G61420,AT4G00020,AT4G20310,AT4G31390,AT4G34060,AT4G34150,AT4G36050,AT5G03720,AT5G15400,AT5G16630,AT5G17710,AT5G19240,AT5G20230,AT5G21900,AT5G43210,AT5G44870,AT5G46280,AT5G57160,AT5G63320
GO:BP	DNA repair	GO:0006281	0.00801216	2.09625	395	284	17	22826	AT1G14750,AT1G78650,AT1G78790,AT2G02480,AT2G02680,AT2G31870,AT3G24495,AT3G48900,AT3G61420,AT4G00020,AT4G34060,AT4G36050,AT5G16630,AT5G21900,AT5G43210,AT5G46280,AT5G57160
GO:BP	response to fatty acid	GO:0070542	0.00820771	2.08578	240	284	13	22826	AT1G18150,AT1G61340,AT3G09370,AT3G44860,AT3G48360,AT3G50480,AT4G02570,AT4G16740,AT4G35770,AT5G06600,AT5G13220,AT5G18860,AT5G37500
GO:BP	heterocycle metabolic process	GO:0046483	0.0109157	1.96195	5349	284	98	22826	AT1G01690,AT1G01710,AT1G03180,AT1G03280,AT1G05830,AT1G08070,AT1G09060,AT1G10610,AT1G11710,AT1G12260,AT1G12700,AT1G13700,AT1G14750,AT1G16490,AT1G18750,AT1G20640,AT1G27370,AT1G76170,AT1G78650,AT1G78790,AT2G02480,AT2G02680,AT2G17040,AT2G20110,AT2G24530,AT2G28760,AT2G31870,AT2G37260,AT2G37630,AT2G41070,AT2G42920,AT2G45480,AT2G46590,AT2G46610,AT3G02950,AT3G05050,AT3G07860,AT3G09370,AT3G09600,AT3G16260…
GO:BP	homologous chromosome pairing at meiosis	GO:0007129	0.0172103	1.76421	28	284	5	22826	AT1G01690,AT1G03180,AT1G14750,AT1G78790,AT3G63480
GO:BP	nucleic acid metabolic process	GO:0090304	0.0194683	1.71067	4649	284	87	22826	AT1G01690,AT1G03180,AT1G03280,AT1G05830,AT1G08070,AT1G09060,AT1G10610,AT1G11710,AT1G12260,AT1G12700,AT1G14750,AT1G16490,AT1G18750,AT1G20640,AT1G27370,AT1G76170,AT1G78650,AT1G78790,AT2G02480,AT2G02680,AT2G17040,AT2G20110,AT2G24530,AT2G31870,AT2G37260,AT2G37630,AT2G41070,AT2G42920,AT2G45480,AT2G46590,AT2G46610,AT3G02950,AT3G05050,AT3G07860,AT3G09370,AT3G09600,AT3G16260,AT3G16940,AT3G24255,AT3G24495…
GO:BP	post-translational protein modification	GO:0043687	0.0224768	1.64827	1015	284	29	22826	AT1G01640,AT1G05830,AT1G06590,AT1G09060,AT1G10570,AT1G47128,AT1G50280,AT1G76170,AT2G02960,AT3G02070,AT3G08660,AT3G09600,AT3G24440,AT3G27460,AT3G47910,AT3G48360,AT3G61740,AT4G00690,AT4G02570,AT4G08980,AT4G19670,AT4G29790,AT4G34370,AT5G06600,AT5G11030,AT5G15400,AT5G25560,AT5G47430,AT5G67385
GO:BP	homologous chromosome segregation	GO:0045143	0.0395002	1.4034	33	284	5	22826	AT1G01690,AT1G03180,AT1G14750,AT1G78790,AT3G63480
GO:BP	vesicle cytoskeletal trafficking	GO:0099518	0.0481294	1.31759	18	284	4	22826	AT2G31900,AT4G14330,AT4G33200,AT5G43900
GO:CC	nuclear protein-containing complex	GO:0140513	0.00185489	2.73168	940	282	30	21112	AT1G03280,AT1G05830,AT1G06590,AT1G09060,AT1G13880,AT1G78650,AT1G78790,AT2G46610,AT3G02950,AT3G07860,AT3G09370,AT3G24440,AT3G24495,AT3G28956,AT3G49430,AT3G61420,AT3G61740,AT3G61860,AT4G25500,AT5G01400,AT5G02470,AT5G13950,AT5G16630,AT5G41690,AT5G42820,AT5G43210,AT5G46280,AT5G51790,AT5G57160,AT5G62950
GO:CC	nuclear speck	GO:0016607	0.00613152	2.21243	92	282	8	21112	AT2G46610,AT3G24440,AT3G49430,AT3G61860,AT4G25500,AT5G25060,AT5G42820,AT5G64390
GO:CC	transferase complex	GO:1990234	0.0407996	1.38934	705	282	22	21112	AT1G03280,AT1G05830,AT1G06590,AT1G09060,AT1G14750,AT1G50280,AT1G78650,AT2G02480,AT2G24530,AT3G05050,AT3G27460,AT3G28956,AT3G61420,AT3G61740,AT4G02570,AT4G08980,AT4G19670,AT4G34370,AT5G15400,AT5G21900,AT5G54520,AT5G62950

## Sheet: 35S-RS31 DAS
source	term_name	term_id	adjusted_p_value	negative_log10_of_adjusted_p_value	term_size	query_size	intersection_size	effective_domain_size	intersections
GO:MF	ribonucleotide binding	GO:0032553	5.39237e-06	5.26822	2821	1722	285	23212	AT1G01740,AT1G02280,AT1G03090,AT1G04160,AT1G05910,AT1G06220,AT1G06670,AT1G07110,AT1G07650,AT1G07745,AT1G09195,AT1G09840,AT1G10130,AT1G10760,AT1G10920,AT1G10930,AT1G11100,AT1G11340,AT1G11350,AT1G11410,AT1G13350,AT1G14230,AT1G14250,AT1G15520,AT1G16110,AT1G16390,AT1G17410,AT1G17960,AT1G17990,AT1G20060,AT1G20920,AT1G24030,AT1G26160,AT1G26190,AT1G26230,AT1G26440,AT1G27190,AT1G27900,AT1G28210,AT1G30420…
GO:MF	nucleotide binding	GO:0000166	1.37096e-05	4.86297	3146	1722	310	23212	AT1G01740,AT1G02280,AT1G03090,AT1G04160,AT1G05910,AT1G06220,AT1G06670,AT1G07110,AT1G07650,AT1G07745,AT1G09195,AT1G09840,AT1G10130,AT1G10760,AT1G10920,AT1G10930,AT1G11100,AT1G11340,AT1G11350,AT1G11410,AT1G12140,AT1G13350,AT1G14185,AT1G14230,AT1G14250,AT1G15520,AT1G16110,AT1G16390,AT1G17410,AT1G17650,AT1G17960,AT1G17990,AT1G20060,AT1G20920,AT1G24030,AT1G26160,AT1G26190,AT1G26230,AT1G26440,AT1G27190…
GO:MF	nucleoside phosphate binding	GO:1901265	1.37096e-05	4.86297	3146	1722	310	23212	AT1G01740,AT1G02280,AT1G03090,AT1G04160,AT1G05910,AT1G06220,AT1G06670,AT1G07110,AT1G07650,AT1G07745,AT1G09195,AT1G09840,AT1G10130,AT1G10760,AT1G10920,AT1G10930,AT1G11100,AT1G11340,AT1G11350,AT1G11410,AT1G12140,AT1G13350,AT1G14185,AT1G14230,AT1G14250,AT1G15520,AT1G16110,AT1G16390,AT1G17410,AT1G17650,AT1G17960,AT1G17990,AT1G20060,AT1G20920,AT1G24030,AT1G26160,AT1G26190,AT1G26230,AT1G26440,AT1G27190…
GO:MF	adenyl ribonucleotide binding	GO:0032559	1.56479e-05	4.80554	2523	1722	257	23212	AT1G01740,AT1G03090,AT1G04160,AT1G05910,AT1G06670,AT1G07110,AT1G07650,AT1G07745,AT1G09195,AT1G09840,AT1G10130,AT1G10760,AT1G10920,AT1G10930,AT1G11100,AT1G11340,AT1G11350,AT1G11410,AT1G13350,AT1G14230,AT1G14250,AT1G15520,AT1G16110,AT1G16390,AT1G17410,AT1G17960,AT1G20060,AT1G20920,AT1G24030,AT1G26160,AT1G26190,AT1G26230,AT1G26440,AT1G27190,AT1G27900,AT1G28210,AT1G30420,AT1G30520,AT1G31360,AT1G33560…
GO:MF	ATP binding	GO:0005524	2.13644e-05	4.67031	2415	1722	247	23212	AT1G01740,AT1G03090,AT1G04160,AT1G05910,AT1G06670,AT1G07110,AT1G07650,AT1G07745,AT1G09195,AT1G09840,AT1G10130,AT1G10760,AT1G10930,AT1G11100,AT1G11340,AT1G11350,AT1G11410,AT1G13350,AT1G14230,AT1G14250,AT1G15520,AT1G16110,AT1G16390,AT1G17410,AT1G17960,AT1G20060,AT1G20920,AT1G24030,AT1G26160,AT1G26190,AT1G26230,AT1G26440,AT1G27190,AT1G27900,AT1G28210,AT1G30420,AT1G30520,AT1G31360,AT1G33560,AT1G34210…
GO:MF	carbohydrate derivative binding	GO:0097367	2.19183e-05	4.65919	2863	1722	285	23212	AT1G01740,AT1G02280,AT1G03090,AT1G04160,AT1G05910,AT1G06220,AT1G06670,AT1G07110,AT1G07650,AT1G07745,AT1G09195,AT1G09840,AT1G10130,AT1G10760,AT1G10920,AT1G10930,AT1G11100,AT1G11340,AT1G11350,AT1G11410,AT1G13350,AT1G14230,AT1G14250,AT1G15520,AT1G16110,AT1G16390,AT1G17410,AT1G17960,AT1G17990,AT1G20060,AT1G20920,AT1G24030,AT1G26160,AT1G26190,AT1G26230,AT1G26440,AT1G27190,AT1G27900,AT1G28210,AT1G30420…
GO:MF	adenyl nucleotide binding	GO:0030554	2.50591e-05	4.60103	2666	1722	268	23212	AT1G01740,AT1G03090,AT1G04160,AT1G05910,AT1G06670,AT1G07110,AT1G07650,AT1G07745,AT1G09195,AT1G09840,AT1G10130,AT1G10760,AT1G10920,AT1G10930,AT1G11100,AT1G11340,AT1G11350,AT1G11410,AT1G12140,AT1G13350,AT1G14230,AT1G14250,AT1G15520,AT1G16110,AT1G16390,AT1G17410,AT1G17650,AT1G17960,AT1G20060,AT1G20920,AT1G24030,AT1G26160,AT1G26190,AT1G26230,AT1G26440,AT1G27190,AT1G27900,AT1G28210,AT1G30420,AT1G30520…
GO:MF	purine ribonucleotide binding	GO:0032555	3.45455e-05	4.46161	2794	1722	278	23212	AT1G01740,AT1G02280,AT1G03090,AT1G04160,AT1G05910,AT1G06220,AT1G06670,AT1G07110,AT1G07650,AT1G07745,AT1G09195,AT1G09840,AT1G10130,AT1G10760,AT1G10920,AT1G10930,AT1G11100,AT1G11340,AT1G11350,AT1G11410,AT1G13350,AT1G14230,AT1G14250,AT1G15520,AT1G16110,AT1G16390,AT1G17410,AT1G17960,AT1G20060,AT1G20920,AT1G24030,AT1G26160,AT1G26190,AT1G26230,AT1G26440,AT1G27190,AT1G27900,AT1G28210,AT1G30420,AT1G30520…
GO:MF	purine ribonucleoside triphosphate binding	GO:0035639	4.8505e-05	4.31421	2686	1722	268	23212	AT1G01740,AT1G02280,AT1G03090,AT1G04160,AT1G05910,AT1G06220,AT1G06670,AT1G07110,AT1G07650,AT1G07745,AT1G09195,AT1G09840,AT1G10130,AT1G10760,AT1G10930,AT1G11100,AT1G11340,AT1G11350,AT1G11410,AT1G13350,AT1G14230,AT1G14250,AT1G15520,AT1G16110,AT1G16390,AT1G17410,AT1G17960,AT1G20060,AT1G20920,AT1G24030,AT1G26160,AT1G26190,AT1G26230,AT1G26440,AT1G27190,AT1G27900,AT1G28210,AT1G30420,AT1G30520,AT1G31360…
GO:MF	purine nucleotide binding	GO:0017076	5.08208e-05	4.29396	2937	1722	289	23212	AT1G01740,AT1G02280,AT1G03090,AT1G04160,AT1G05910,AT1G06220,AT1G06670,AT1G07110,AT1G07650,AT1G07745,AT1G09195,AT1G09840,AT1G10130,AT1G10760,AT1G10920,AT1G10930,AT1G11100,AT1G11340,AT1G11350,AT1G11410,AT1G12140,AT1G13350,AT1G14230,AT1G14250,AT1G15520,AT1G16110,AT1G16390,AT1G17410,AT1G17650,AT1G17960,AT1G20060,AT1G20920,AT1G24030,AT1G26160,AT1G26190,AT1G26230,AT1G26440,AT1G27190,AT1G27900,AT1G28210…
GO:MF	catalytic activity	GO:0003824	7.39967e-05	4.13079	9406	1722	798	23212	AT1G01430,AT1G01740,AT1G01760,AT1G01860,AT1G01920,AT1G02020,AT1G02100,AT1G02205,AT1G02280,AT1G02850,AT1G03055,AT1G03090,AT1G03210,AT1G03430,AT1G03687,AT1G03770,AT1G04900,AT1G05160,AT1G05670,AT1G05830,AT1G05900,AT1G05910,AT1G06220,AT1G06560,AT1G06670,AT1G06690,AT1G07110,AT1G07650,AT1G07745,AT1G07780,AT1G08110,AT1G09195,AT1G09300,AT1G09500,AT1G09740,AT1G09840,AT1G09932,AT1G09995,AT1G10130,AT1G10570…
GO:MF	transferase activity	GO:0016740	0.000221902	3.65384	4009	1722	373	23212	AT1G01430,AT1G01740,AT1G01860,AT1G01920,AT1G02100,AT1G03430,AT1G03687,AT1G03770,AT1G04900,AT1G05670,AT1G05830,AT1G06560,AT1G07110,AT1G07650,AT1G09840,AT1G10760,AT1G11340,AT1G11350,AT1G11410,AT1G11730,AT1G12970,AT1G13050,AT1G13350,AT1G13860,AT1G14030,AT1G15110,AT1G16040,AT1G16110,AT1G16340,AT1G16460,AT1G16540,AT1G16650,AT1G17410,AT1G18690,AT1G19430,AT1G22510,AT1G24030,AT1G24070,AT1G26190,AT1G26850…
GO:MF	small molecule binding	GO:0036094	0.000257852	3.58863	3378	1722	321	23212	AT1G01740,AT1G02280,AT1G03090,AT1G04160,AT1G05910,AT1G06220,AT1G06670,AT1G07110,AT1G07650,AT1G07745,AT1G09195,AT1G09840,AT1G10130,AT1G10760,AT1G10920,AT1G10930,AT1G11100,AT1G11340,AT1G11350,AT1G11410,AT1G12140,AT1G13120,AT1G13350,AT1G14185,AT1G14230,AT1G14250,AT1G15520,AT1G16110,AT1G16390,AT1G16540,AT1G17410,AT1G17650,AT1G17960,AT1G17990,AT1G20060,AT1G20920,AT1G24030,AT1G26160,AT1G26190,AT1G26230…
GO:MF	transferase activity, transferring phosphorus-containing groups	GO:0016772	0.000930679	3.0312	1686	1722	175	23212	AT1G01740,AT1G03430,AT1G07110,AT1G07650,AT1G09840,AT1G10760,AT1G11340,AT1G11350,AT1G11410,AT1G12970,AT1G13050,AT1G13350,AT1G15110,AT1G16040,AT1G16110,AT1G17410,AT1G24030,AT1G26190,AT1G27190,AT1G27320,AT1G30540,AT1G33560,AT1G34210,AT1G34300,AT1G34420,AT1G49180,AT1G49980,AT1G50460,AT1G51890,AT1G52290,AT1G53440,AT1G57870,AT1G60440,AT1G60850,AT1G61430,AT1G63700,AT1G64210,AT1G65950,AT1G66880,AT1G66910…
GO:MF	anion binding	GO:0043168	0.00104168	2.98227	3296	1722	310	23212	AT1G01740,AT1G02280,AT1G03090,AT1G04160,AT1G05910,AT1G06220,AT1G06670,AT1G07110,AT1G07650,AT1G07745,AT1G09195,AT1G09840,AT1G10130,AT1G10760,AT1G10920,AT1G10930,AT1G11100,AT1G11340,AT1G11350,AT1G11410,AT1G12140,AT1G13120,AT1G13350,AT1G14185,AT1G14230,AT1G14250,AT1G15520,AT1G16110,AT1G16390,AT1G16540,AT1G17410,AT1G17960,AT1G17990,AT1G20060,AT1G20920,AT1G24030,AT1G26160,AT1G26190,AT1G26230,AT1G26440…
GO:MF	protein binding	GO:0005515	0.002419	2.61636	7906	1722	670	23212	AT1G01160,AT1G01740,AT1G01750,AT1G01760,AT1G01920,AT1G02280,AT1G02840,AT1G03430,AT1G03770,AT1G04160,AT1G04950,AT1G05600,AT1G05640,AT1G05670,AT1G05710,AT1G05750,AT1G05805,AT1G05830,AT1G05860,AT1G05910,AT1G06220,AT1G06230,AT1G06590,AT1G07350,AT1G07650,AT1G07820,AT1G08070,AT1G08110,AT1G08780,AT1G09140,AT1G09230,AT1G09500,AT1G09530,AT1G10120,AT1G10390,AT1G10760,AT1G10910,AT1G11270,AT1G11340,AT1G11350…
GO:MF	ion binding	GO:0043167	0.00271318	2.56652	6652	1722	573	23212	AT1G01490,AT1G01740,AT1G01760,AT1G02205,AT1G02280,AT1G03055,AT1G03090,AT1G03770,AT1G04160,AT1G05160,AT1G05380,AT1G05830,AT1G05900,AT1G05910,AT1G06220,AT1G06670,AT1G07110,AT1G07640,AT1G07650,AT1G07745,AT1G08070,AT1G08110,AT1G08910,AT1G09195,AT1G09300,AT1G09840,AT1G10130,AT1G10320,AT1G10760,AT1G10920,AT1G10930,AT1G11100,AT1G11340,AT1G11350,AT1G11410,AT1G11840,AT1G12140,AT1G13120,AT1G13350,AT1G14185…
GO:MF	binding	GO:0005488	0.0182554	1.73861	15282	1722	1207	23212	AT1G01080,AT1G01160,AT1G01490,AT1G01740,AT1G01750,AT1G01760,AT1G01860,AT1G01920,AT1G02205,AT1G02280,AT1G02840,AT1G03055,AT1G03090,AT1G03290,AT1G03430,AT1G03770,AT1G04160,AT1G04950,AT1G05160,AT1G05380,AT1G05600,AT1G05640,AT1G05670,AT1G05710,AT1G05750,AT1G05805,AT1G05830,AT1G05860,AT1G05900,AT1G05910,AT1G06220,AT1G06230,AT1G06560,AT1G06590,AT1G06670,AT1G06960,AT1G07110,AT1G07350,AT1G07640,AT1G07650…
GO:MF	ADP binding	GO:0043531	0.0292072	1.53451	174	1722	28	23212	AT1G10920,AT1G33560,AT1G53350,AT1G58602,AT1G58807,AT1G61190,AT1G63350,AT1G63860,AT1G63880,AT1G69550,AT3G44400,AT3G44670,AT4G16860,AT4G16900,AT4G16920,AT4G19500,AT4G19510,AT4G19520,AT5G40910,AT5G43470,AT5G43740,AT5G44870,AT5G45060,AT5G45260,AT5G46470,AT5G46490,AT5G48620,AT5G66900
GO:MF	catalytic activity, acting on a nucleic acid	GO:0140640	0.0340363	1.46806	849	1722	93	23212	AT1G01860,AT1G03687,AT1G05900,AT1G06670,AT1G07745,AT1G09995,AT1G10930,AT1G11100,AT1G13635,AT1G17960,AT1G20410,AT1G20920,AT1G27900,AT1G31360,AT1G31500,AT1G44900,AT1G48050,AT1G48360,AT1G48410,AT1G49980,AT1G52500,AT1G60850,AT1G68990,AT1G73875,AT1G78650,AT1G79890,AT2G02480,AT2G04270,AT2G06990,AT2G15560,AT2G16650,AT2G22260,AT2G26200,AT2G28240,AT2G28290,AT2G31450,AT2G31580,AT2G32320,AT2G32415,AT2G40570…
GO:BP	mRNA metabolic process	GO:0016071	4.13485e-09	8.38354	696	1598	100	22826	AT1G01860,AT1G02840,AT1G06220,AT1G06960,AT1G07350,AT1G08070,AT1G08780,AT1G09140,AT1G09230,AT1G10320,AT1G10910,AT1G11710,AT1G13350,AT1G14710,AT1G15200,AT1G16610,AT1G19120,AT1G20920,AT1G21190,AT1G24706,AT1G27900,AT1G28060,AT1G28260,AT1G30610,AT1G31500,AT1G34160,AT1G47490,AT1G54380,AT1G55310,AT1G60200,AT1G60900,AT1G77180,AT1G79270,AT1G80000,AT1G80550,AT2G02570,AT2G04270,AT2G06990,AT2G16650,AT2G16940…
GO:BP	mRNA processing	GO:0006397	2.46393e-08	7.60837	560	1598	84	22826	AT1G02840,AT1G06220,AT1G06960,AT1G07350,AT1G08070,AT1G08780,AT1G09140,AT1G09230,AT1G10320,AT1G10910,AT1G11710,AT1G13350,AT1G15200,AT1G16610,AT1G19120,AT1G20920,AT1G21190,AT1G24706,AT1G27900,AT1G28060,AT1G30610,AT1G47490,AT1G54380,AT1G55310,AT1G60200,AT1G60900,AT1G77180,AT1G80000,AT1G80550,AT2G02570,AT2G04270,AT2G06990,AT2G16650,AT2G16940,AT2G25850,AT2G26460,AT2G35130,AT2G39340,AT2G41020,AT2G42330…
GO:BP	macromolecule modification	GO:0043412	3.24971e-08	7.48815	3152	1598	312	22826	AT1G01740,AT1G01760,AT1G01860,AT1G01920,AT1G03770,AT1G05750,AT1G05830,AT1G05910,AT1G06560,AT1G06590,AT1G07650,AT1G08070,AT1G09840,AT1G10570,AT1G10910,AT1G11340,AT1G11350,AT1G11410,AT1G11730,AT1G12970,AT1G13350,AT1G13410,AT1G14030,AT1G15510,AT1G16040,AT1G16110,AT1G16540,AT1G16560,AT1G19720,AT1G20410,AT1G20540,AT1G24030,AT1G26940,AT1G27190,AT1G27320,AT1G27520,AT1G28060,AT1G34160,AT1G34210,AT1G34300…
GO:BP	heterocycle metabolic process	GO:0046483	8.45383e-08	7.07295	5349	1598	482	22826	AT1G01080,AT1G01160,AT1G01760,AT1G01860,AT1G02840,AT1G03055,AT1G03687,AT1G03770,AT1G03935,AT1G04950,AT1G05380,AT1G05710,AT1G05750,AT1G05805,AT1G05830,AT1G05900,AT1G05910,AT1G06220,AT1G06560,AT1G06660,AT1G06670,AT1G06960,AT1G07350,AT1G07640,AT1G07745,AT1G07780,AT1G08070,AT1G08780,AT1G09140,AT1G09230,AT1G09530,AT1G10120,AT1G10320,AT1G10450,AT1G10910,AT1G10930,AT1G11100,AT1G11710,AT1G12260,AT1G12350…
GO:BP	nucleobase-containing compound metabolic process	GO:0006139	9.99155e-08	7.00037	5015	1598	456	22826	AT1G01080,AT1G01160,AT1G01760,AT1G01860,AT1G02840,AT1G03687,AT1G03770,AT1G03935,AT1G04950,AT1G05380,AT1G05710,AT1G05750,AT1G05805,AT1G05830,AT1G05900,AT1G05910,AT1G06220,AT1G06560,AT1G06660,AT1G06670,AT1G06960,AT1G07350,AT1G07640,AT1G07745,AT1G08070,AT1G08780,AT1G09140,AT1G09230,AT1G09530,AT1G10120,AT1G10320,AT1G10450,AT1G10910,AT1G10930,AT1G11100,AT1G11710,AT1G12260,AT1G12350,AT1G13350,AT1G13410…
GO:BP	organic cyclic compound metabolic process	GO:1901360	9.70408e-07	6.01305	5621	1598	496	22826	AT1G01080,AT1G01160,AT1G01760,AT1G01860,AT1G02840,AT1G03055,AT1G03687,AT1G03770,AT1G03935,AT1G04950,AT1G05160,AT1G05380,AT1G05710,AT1G05750,AT1G05805,AT1G05830,AT1G05900,AT1G05910,AT1G06220,AT1G06560,AT1G06660,AT1G06670,AT1G06960,AT1G07350,AT1G07640,AT1G07745,AT1G07780,AT1G08070,AT1G08780,AT1G09140,AT1G09230,AT1G09530,AT1G10120,AT1G10320,AT1G10450,AT1G10910,AT1G10930,AT1G11100,AT1G11710,AT1G12260…
GO:BP	nucleic acid metabolic process	GO:0090304	2.80223e-06	5.5525	4649	1598	419	22826	AT1G01080,AT1G01160,AT1G01760,AT1G01860,AT1G02840,AT1G03687,AT1G03770,AT1G03935,AT1G04950,AT1G05380,AT1G05710,AT1G05750,AT1G05805,AT1G05830,AT1G05900,AT1G05910,AT1G06220,AT1G06560,AT1G06660,AT1G06670,AT1G06960,AT1G07350,AT1G07640,AT1G07745,AT1G08070,AT1G08780,AT1G09140,AT1G09230,AT1G09530,AT1G10120,AT1G10320,AT1G10450,AT1G10910,AT1G10930,AT1G11100,AT1G11710,AT1G12260,AT1G13350,AT1G13410,AT1G13450…
GO:BP	protein modification process	GO:0036211	4.33838e-06	5.36267	2695	1598	264	22826	AT1G01740,AT1G01920,AT1G03770,AT1G05830,AT1G06590,AT1G07650,AT1G09840,AT1G10570,AT1G11340,AT1G11350,AT1G11410,AT1G11730,AT1G12970,AT1G13350,AT1G14030,AT1G16040,AT1G16110,AT1G16540,AT1G16560,AT1G20540,AT1G24030,AT1G26940,AT1G27190,AT1G27320,AT1G27520,AT1G34210,AT1G34300,AT1G34420,AT1G49180,AT1G50670,AT1G51890,AT1G52290,AT1G53025,AT1G53440,AT1G53780,AT1G55250,AT1G57870,AT1G61430,AT1G63170,AT1G63700…
GO:BP	cellular aromatic compound metabolic process	GO:0006725	6.18455e-06	5.20869	5493	1598	481	22826	AT1G01080,AT1G01160,AT1G01760,AT1G01860,AT1G02840,AT1G03687,AT1G03770,AT1G03935,AT1G04950,AT1G05380,AT1G05710,AT1G05750,AT1G05805,AT1G05830,AT1G05900,AT1G05910,AT1G06220,AT1G06560,AT1G06660,AT1G06670,AT1G06960,AT1G07350,AT1G07640,AT1G07745,AT1G07780,AT1G08070,AT1G08780,AT1G09140,AT1G09230,AT1G09530,AT1G10120,AT1G10320,AT1G10450,AT1G10910,AT1G10930,AT1G11100,AT1G11710,AT1G12260,AT1G12350,AT1G13350…
GO:BP	phosphate-containing compound metabolic process	GO:0006796	1.16419e-05	4.93398	2124	1598	215	22826	AT1G01740,AT1G03430,AT1G07110,AT1G07650,AT1G09840,AT1G10760,AT1G11340,AT1G11350,AT1G11410,AT1G12350,AT1G12970,AT1G13050,AT1G13350,AT1G14230,AT1G14250,AT1G15080,AT1G15110,AT1G16040,AT1G16110,AT1G16540,AT1G16560,AT1G17410,AT1G24030,AT1G27190,AT1G27320,AT1G28960,AT1G30540,AT1G31160,AT1G34210,AT1G34300,AT1G34420,AT1G34430,AT1G48605,AT1G49180,AT1G50460,AT1G51890,AT1G52290,AT1G53440,AT1G55180,AT1G57870…
GO:BP	phosphorus metabolic process	GO:0006793	2.37297e-05	4.62471	2167	1598	217	22826	AT1G01740,AT1G03430,AT1G07110,AT1G07650,AT1G09840,AT1G10760,AT1G11340,AT1G11350,AT1G11410,AT1G12350,AT1G12970,AT1G13050,AT1G13350,AT1G14230,AT1G14250,AT1G15080,AT1G15110,AT1G16040,AT1G16110,AT1G16540,AT1G16560,AT1G17410,AT1G24030,AT1G27190,AT1G27320,AT1G28960,AT1G30540,AT1G31160,AT1G34210,AT1G34300,AT1G34420,AT1G34430,AT1G48605,AT1G49180,AT1G50460,AT1G51890,AT1G52290,AT1G53440,AT1G55180,AT1G57870…
GO:BP	nitrogen compound metabolic process	GO:0006807	6.13794e-05	4.21198	10396	1598	830	22826	AT1G01080,AT1G01160,AT1G01740,AT1G01760,AT1G01860,AT1G01920,AT1G02840,AT1G03090,AT1G03687,AT1G03770,AT1G03935,AT1G04950,AT1G05380,AT1G05710,AT1G05750,AT1G05805,AT1G05830,AT1G05900,AT1G05910,AT1G06220,AT1G06560,AT1G06590,AT1G06660,AT1G06670,AT1G06960,AT1G07350,AT1G07640,AT1G07650,AT1G07745,AT1G07780,AT1G08070,AT1G08780,AT1G09140,AT1G09230,AT1G09300,AT1G09530,AT1G09840,AT1G10120,AT1G10320,AT1G10450…
GO:BP	primary metabolic process	GO:0044238	6.34209e-05	4.19777	11857	1598	932	22826	AT1G01080,AT1G01160,AT1G01740,AT1G01760,AT1G01860,AT1G01920,AT1G02205,AT1G02840,AT1G02850,AT1G03055,AT1G03090,AT1G03687,AT1G03770,AT1G03935,AT1G04950,AT1G05160,AT1G05380,AT1G05710,AT1G05750,AT1G05805,AT1G05830,AT1G05900,AT1G05910,AT1G06220,AT1G06560,AT1G06590,AT1G06660,AT1G06670,AT1G06960,AT1G07110,AT1G07350,AT1G07640,AT1G07650,AT1G07745,AT1G07780,AT1G08070,AT1G08780,AT1G09140,AT1G09230,AT1G09300…
GO:BP	organic substance metabolic process	GO:0071704	7.34963e-05	4.13373	12778	1598	995	22826	AT1G01080,AT1G01160,AT1G01740,AT1G01760,AT1G01860,AT1G01920,AT1G02205,AT1G02840,AT1G02850,AT1G03055,AT1G03090,AT1G03687,AT1G03770,AT1G03935,AT1G04950,AT1G05160,AT1G05380,AT1G05710,AT1G05750,AT1G05805,AT1G05830,AT1G05900,AT1G05910,AT1G06220,AT1G06560,AT1G06590,AT1G06660,AT1G06670,AT1G06960,AT1G07110,AT1G07350,AT1G07640,AT1G07650,AT1G07745,AT1G07780,AT1G08070,AT1G08110,AT1G08780,AT1G09140,AT1G09230…
GO:BP	cellular process	GO:0009987	0.000110194	3.95784	15691	1598	1190	22826	AT1G01080,AT1G01160,AT1G01740,AT1G01750,AT1G01760,AT1G01860,AT1G02100,AT1G02205,AT1G02260,AT1G02280,AT1G02840,AT1G03055,AT1G03090,AT1G03290,AT1G03430,AT1G03550,AT1G03687,AT1G03770,AT1G03935,AT1G04160,AT1G04950,AT1G05160,AT1G05380,AT1G05710,AT1G05750,AT1G05785,AT1G05805,AT1G05830,AT1G05900,AT1G05910,AT1G05940,AT1G06220,AT1G06230,AT1G06560,AT1G06590,AT1G06660,AT1G06670,AT1G06960,AT1G07110,AT1G07350…
GO:BP	metabolic process	GO:0008152	0.000249257	3.60335	13558	1598	1044	22826	AT1G01080,AT1G01160,AT1G01740,AT1G01760,AT1G01860,AT1G01920,AT1G02100,AT1G02205,AT1G02840,AT1G02850,AT1G03055,AT1G03090,AT1G03210,AT1G03430,AT1G03687,AT1G03770,AT1G03935,AT1G04900,AT1G04950,AT1G05160,AT1G05380,AT1G05710,AT1G05750,AT1G05805,AT1G05830,AT1G05900,AT1G05910,AT1G06220,AT1G06560,AT1G06590,AT1G06660,AT1G06670,AT1G06960,AT1G07110,AT1G07350,AT1G07640,AT1G07650,AT1G07745,AT1G07780,AT1G08070…
GO:BP	RNA splicing	GO:0008380	0.00027799	3.55597	412	1598	58	22826	AT1G02840,AT1G06220,AT1G06960,AT1G07350,AT1G09140,AT1G09230,AT1G10320,AT1G13350,AT1G15200,AT1G16610,AT1G20920,AT1G21190,AT1G24706,AT1G27900,AT1G28060,AT1G54380,AT1G55310,AT1G60200,AT1G60900,AT1G77180,AT1G80000,AT2G26460,AT2G39340,AT2G41020,AT2G42330,AT2G43370,AT2G46200,AT2G46610,AT2G47250,AT3G01150,AT3G05680,AT3G13570,AT3G19670,AT3G48120,AT3G49430,AT3G52120,AT3G53500,AT3G54230,AT3G61860,AT3G62310…
GO:BP	establishment of localization	GO:0051234	0.000298394	3.52521	2724	1598	256	22826	AT1G02260,AT1G02280,AT1G03550,AT1G04160,AT1G05785,AT1G05805,AT1G05940,AT1G08230,AT1G08400,AT1G10090,AT1G10130,AT1G10390,AT1G13120,AT1G14560,AT1G15170,AT1G15180,AT1G15520,AT1G15660,AT1G16010,AT1G16390,AT1G16540,AT1G17140,AT1G19800,AT1G22180,AT1G22860,AT1G24706,AT1G25420,AT1G25480,AT1G26440,AT1G27320,AT1G28560,AT1G30420,AT1G30630,AT1G47240,AT1G49180,AT1G49960,AT1G50500,AT1G50970,AT1G51340,AT1G51610…
GO:BP	transport	GO:0006810	0.000875532	3.05773	2697	1598	251	22826	AT1G02260,AT1G02280,AT1G03550,AT1G04160,AT1G05785,AT1G05805,AT1G05940,AT1G08230,AT1G08400,AT1G10090,AT1G10130,AT1G10390,AT1G13120,AT1G14560,AT1G15170,AT1G15180,AT1G15520,AT1G16010,AT1G16390,AT1G16540,AT1G17140,AT1G19800,AT1G22180,AT1G22860,AT1G24706,AT1G25420,AT1G25480,AT1G26440,AT1G27320,AT1G28560,AT1G30420,AT1G30630,AT1G47240,AT1G49180,AT1G49960,AT1G50500,AT1G50970,AT1G51340,AT1G51610,AT1G52360…
GO:BP	mRNA splicing, via spliceosome	GO:0000398	0.00124018	2.90651	302	1598	45	22826	AT1G02840,AT1G06220,AT1G06960,AT1G07350,AT1G09140,AT1G09230,AT1G10320,AT1G13350,AT1G16610,AT1G20920,AT1G21190,AT1G28060,AT1G54380,AT1G55310,AT1G60200,AT1G60900,AT1G77180,AT2G26460,AT2G39340,AT2G41020,AT2G42330,AT2G43370,AT2G46610,AT3G01150,AT3G13570,AT3G19670,AT3G48120,AT3G49430,AT3G53500,AT3G54230,AT3G61860,AT4G11970,AT4G25500,AT4G26480,AT4G34140,AT4G35785,AT4G39260,AT5G18810,AT5G37370,AT5G44200…
GO:BP	macromolecule metabolic process	GO:0043170	0.00193435	2.71346	9956	1598	786	22826	AT1G01080,AT1G01160,AT1G01740,AT1G01760,AT1G01860,AT1G01920,AT1G02840,AT1G03687,AT1G03770,AT1G03935,AT1G04950,AT1G05380,AT1G05710,AT1G05750,AT1G05805,AT1G05830,AT1G05900,AT1G05910,AT1G06220,AT1G06560,AT1G06590,AT1G06660,AT1G06670,AT1G06960,AT1G07350,AT1G07640,AT1G07650,AT1G07745,AT1G08070,AT1G08780,AT1G09140,AT1G09230,AT1G09300,AT1G09530,AT1G09840,AT1G10120,AT1G10320,AT1G10390,AT1G10450,AT1G10570…
GO:BP	RNA metabolic process	GO:0016070	0.0020117	2.69644	4081	1598	356	22826	AT1G01080,AT1G01160,AT1G01760,AT1G01860,AT1G02840,AT1G03687,AT1G03770,AT1G03935,AT1G04950,AT1G05380,AT1G05710,AT1G05750,AT1G05805,AT1G05830,AT1G05910,AT1G06220,AT1G06560,AT1G06660,AT1G06960,AT1G07350,AT1G07640,AT1G08070,AT1G08780,AT1G09140,AT1G09230,AT1G09530,AT1G10120,AT1G10320,AT1G10450,AT1G10910,AT1G11710,AT1G12260,AT1G13350,AT1G13410,AT1G13450,AT1G14685,AT1G14710,AT1G15200,AT1G15440,AT1G15510…
GO:BP	organophosphate metabolic process	GO:0019637	0.00239614	2.62049	609	1598	74	22826	AT1G07110,AT1G12350,AT1G14230,AT1G14250,AT1G15080,AT1G15110,AT1G16040,AT1G16540,AT1G16560,AT1G17410,AT1G28960,AT1G31160,AT1G34430,AT1G48605,AT1G55180,AT1G60440,AT1G70570,AT1G71750,AT1G73600,AT1G80050,AT2G01900,AT2G16370,AT2G17340,AT2G19680,AT2G19690,AT2G22530,AT2G26930,AT2G27340,AT2G31865,AT2G31870,AT2G38040,AT2G38680,AT2G41880,AT3G01850,AT3G02600,AT3G05510,AT3G07180,AT3G16785,AT3G21070,AT3G25585…
GO:BP	RNA processing	GO:0006396	0.0038492	2.41463	1268	1598	131	22826	AT1G01080,AT1G01760,AT1G01860,AT1G02840,AT1G03687,AT1G03935,AT1G06220,AT1G06560,AT1G06960,AT1G07350,AT1G08070,AT1G08780,AT1G09140,AT1G09230,AT1G10320,AT1G10910,AT1G11710,AT1G13350,AT1G15200,AT1G15440,AT1G16610,AT1G19120,AT1G20410,AT1G20920,AT1G21190,AT1G24706,AT1G27900,AT1G28060,AT1G30240,AT1G30610,AT1G47490,AT1G54380,AT1G55310,AT1G56345,AT1G60200,AT1G60900,AT1G66260,AT1G76050,AT1G77180,AT1G78910…
GO:BP	DNA damage response	GO:0006974	0.00418859	2.37793	427	1598	56	22826	AT1G05900,AT1G07745,AT1G10930,AT1G11100,AT1G13635,AT1G16190,AT1G31360,AT1G44900,AT1G48050,AT1G48360,AT1G49980,AT1G52500,AT1G77600,AT1G78650,AT1G78790,AT1G79890,AT2G02480,AT2G02680,AT2G22140,AT2G22260,AT2G26470,AT2G31450,AT2G31580,AT2G31865,AT2G31870,AT2G31970,AT2G32700,AT3G02920,AT3G05210,AT3G05480,AT3G07930,AT3G09370,AT3G13782,AT3G20010,AT3G23255,AT3G57300,AT3G61420,AT4G02460,AT4G10180,AT4G29170…
GO:BP	RNA splicing, via transesterification reactions with bulged adenosine as nucleophile	GO:0000377	0.00598915	2.22263	330	1598	46	22826	AT1G02840,AT1G06220,AT1G06960,AT1G07350,AT1G09140,AT1G09230,AT1G10320,AT1G13350,AT1G16610,AT1G20920,AT1G21190,AT1G28060,AT1G54380,AT1G55310,AT1G60200,AT1G60900,AT1G77180,AT2G26460,AT2G39340,AT2G41020,AT2G42330,AT2G43370,AT2G46610,AT3G01150,AT3G13570,AT3G19670,AT3G48120,AT3G49430,AT3G53500,AT3G54230,AT3G61860,AT4G11970,AT4G25500,AT4G26480,AT4G34140,AT4G35785,AT4G39260,AT5G18810,AT5G27270,AT5G37370…
GO:BP	RNA splicing, via transesterification reactions	GO:0000375	0.00598915	2.22263	330	1598	46	22826	AT1G02840,AT1G06220,AT1G06960,AT1G07350,AT1G09140,AT1G09230,AT1G10320,AT1G13350,AT1G16610,AT1G20920,AT1G21190,AT1G28060,AT1G54380,AT1G55310,AT1G60200,AT1G60900,AT1G77180,AT2G26460,AT2G39340,AT2G41020,AT2G42330,AT2G43370,AT2G46610,AT3G01150,AT3G13570,AT3G19670,AT3G48120,AT3G49430,AT3G53500,AT3G54230,AT3G61860,AT4G11970,AT4G25500,AT4G26480,AT4G34140,AT4G35785,AT4G39260,AT5G18810,AT5G27270,AT5G37370…
GO:BP	regulation of biological process	GO:0050789	0.00648741	2.18793	5748	1598	477	22826	AT1G01160,AT1G01740,AT1G02100,AT1G03430,AT1G03770,AT1G04950,AT1G05380,AT1G05710,AT1G05805,AT1G05830,AT1G05910,AT1G06220,AT1G06230,AT1G06590,AT1G06660,AT1G07110,AT1G07350,AT1G07640,AT1G07745,AT1G08400,AT1G09530,AT1G09840,AT1G10120,AT1G10390,AT1G10450,AT1G12140,AT1G12260,AT1G13450,AT1G14685,AT1G14710,AT1G15440,AT1G15520,AT1G15780,AT1G16070,AT1G16110,AT1G16540,AT1G16610,AT1G17140,AT1G17440,AT1G19120…
GO:BP	coenzyme A biosynthetic process	GO:0015937	0.00939789	2.02697	13	1598	7	22826	AT1G12350,AT1G28960,AT1G48605,AT1G60440,AT2G17340,AT4G32180,AT5G02080
GO:BP	localization	GO:0051179	0.0122157	1.91308	2947	1598	263	22826	AT1G02260,AT1G02280,AT1G03550,AT1G04160,AT1G05785,AT1G05805,AT1G05940,AT1G08230,AT1G08400,AT1G10090,AT1G10130,AT1G10390,AT1G13120,AT1G14560,AT1G15170,AT1G15180,AT1G15290,AT1G15520,AT1G15660,AT1G16010,AT1G16390,AT1G16540,AT1G17140,AT1G19800,AT1G22180,AT1G22860,AT1G24706,AT1G25420,AT1G25480,AT1G26440,AT1G27320,AT1G28560,AT1G30420,AT1G30630,AT1G47240,AT1G49180,AT1G49960,AT1G50500,AT1G50970,AT1G51340…
GO:BP	regulation of cellular process	GO:0050794	0.0136644	1.86441	5220	1598	435	22826	AT1G01160,AT1G01740,AT1G02100,AT1G03430,AT1G03770,AT1G04950,AT1G05380,AT1G05710,AT1G05805,AT1G05830,AT1G05910,AT1G06220,AT1G06230,AT1G06590,AT1G06660,AT1G07350,AT1G07640,AT1G08400,AT1G09530,AT1G09840,AT1G10120,AT1G10450,AT1G12140,AT1G12260,AT1G13450,AT1G14685,AT1G14710,AT1G15440,AT1G15520,AT1G15780,AT1G16070,AT1G16110,AT1G16540,AT1G16610,AT1G17440,AT1G19120,AT1G19270,AT1G19330,AT1G19350,AT1G19850…
GO:BP	DNA repair	GO:0006281	0.0170078	1.76935	395	1598	51	22826	AT1G05900,AT1G07745,AT1G10930,AT1G11100,AT1G13635,AT1G16190,AT1G31360,AT1G44900,AT1G48050,AT1G48360,AT1G49980,AT1G52500,AT1G77600,AT1G78650,AT1G78790,AT2G02480,AT2G02680,AT2G22140,AT2G22260,AT2G31450,AT2G31865,AT2G31870,AT2G31970,AT3G02920,AT3G05210,AT3G05480,AT3G07930,AT3G13782,AT3G20010,AT3G23255,AT3G57300,AT3G61420,AT4G02460,AT4G10180,AT4G29170,AT4G29860,AT4G36050,AT4G36280,AT5G01780,AT5G08110…
GO:BP	regulation of flower development	GO:0009909	0.0214376	1.66882	153	1598	26	22826	AT1G25540,AT1G27320,AT1G61040,AT1G77080,AT1G79280,AT2G03070,AT2G25930,AT2G32700,AT2G33810,AT2G43410,AT2G45660,AT2G46790,AT3G03090,AT3G04240,AT3G04610,AT4G00830,AT4G20910,AT5G13480,AT5G15840,AT5G23150,AT5G37055,AT5G49020,AT5G60410,AT5G62165,AT5G64360,AT5G65060
GO:BP	phosphorylation	GO:0016310	0.0299899	1.52303	1493	1598	145	22826	AT1G01740,AT1G03430,AT1G07110,AT1G07650,AT1G09840,AT1G10760,AT1G11340,AT1G11350,AT1G11410,AT1G12970,AT1G13050,AT1G13350,AT1G16110,AT1G17410,AT1G24030,AT1G27190,AT1G27320,AT1G30540,AT1G34210,AT1G34300,AT1G34420,AT1G49180,AT1G50460,AT1G51890,AT1G52290,AT1G53440,AT1G57870,AT1G60440,AT1G61430,AT1G63700,AT1G64210,AT1G65950,AT1G66880,AT1G66910,AT1G66920,AT1G67720,AT1G70460,AT1G71530,AT1G72540,AT1G78290…
GO:BP	biological regulation	GO:0065007	0.0498978	1.30192	6090	1598	494	22826	AT1G01160,AT1G01740,AT1G02100,AT1G03430,AT1G03770,AT1G04950,AT1G05160,AT1G05380,AT1G05710,AT1G05805,AT1G05830,AT1G05910,AT1G06220,AT1G06230,AT1G06590,AT1G06660,AT1G07110,AT1G07350,AT1G07640,AT1G07745,AT1G08400,AT1G09300,AT1G09530,AT1G09840,AT1G10120,AT1G10390,AT1G10450,AT1G12140,AT1G12260,AT1G13450,AT1G14685,AT1G14710,AT1G15440,AT1G15520,AT1G15780,AT1G16070,AT1G16110,AT1G16540,AT1G16610,AT1G17140…
GO:CC	intracellular anatomical structure	GO:0005622	1.58591e-14	13.7997	14688	1555	1222	21112	AT1G01080,AT1G01160,AT1G01430,AT1G01750,AT1G01760,AT1G01860,AT1G02020,AT1G02100,AT1G02205,AT1G02280,AT1G02840,AT1G03055,AT1G03090,AT1G03210,AT1G03290,AT1G03430,AT1G03550,AT1G03770,AT1G03935,AT1G04160,AT1G04900,AT1G04950,AT1G05160,AT1G05670,AT1G05710,AT1G05750,AT1G05785,AT1G05805,AT1G05830,AT1G05860,AT1G05900,AT1G05910,AT1G05940,AT1G06220,AT1G06230,AT1G06560,AT1G06590,AT1G06670,AT1G06690,AT1G06960…
GO:CC	intracellular organelle	GO:0043229	8.47845e-12	11.0717	13209	1555	1108	21112	AT1G01080,AT1G01160,AT1G01430,AT1G01750,AT1G01760,AT1G01860,AT1G02020,AT1G02205,AT1G02280,AT1G02840,AT1G03055,AT1G03090,AT1G03290,AT1G03430,AT1G03550,AT1G03770,AT1G03935,AT1G04160,AT1G04900,AT1G04950,AT1G05160,AT1G05670,AT1G05710,AT1G05750,AT1G05785,AT1G05805,AT1G05830,AT1G05860,AT1G05900,AT1G05910,AT1G05940,AT1G06220,AT1G06230,AT1G06560,AT1G06590,AT1G06670,AT1G06690,AT1G06960,AT1G07350,AT1G07640…
GO:CC	organelle	GO:0043226	3.02971e-11	10.5186	13281	1555	1110	21112	AT1G01080,AT1G01160,AT1G01430,AT1G01750,AT1G01760,AT1G01860,AT1G02020,AT1G02205,AT1G02280,AT1G02840,AT1G03055,AT1G03090,AT1G03290,AT1G03430,AT1G03550,AT1G03770,AT1G03935,AT1G04160,AT1G04900,AT1G04950,AT1G05160,AT1G05670,AT1G05710,AT1G05750,AT1G05785,AT1G05805,AT1G05830,AT1G05860,AT1G05900,AT1G05910,AT1G05940,AT1G06220,AT1G06230,AT1G06560,AT1G06590,AT1G06670,AT1G06690,AT1G06960,AT1G07350,AT1G07640…
GO:CC	intracellular membrane-bounded organelle	GO:0043231	9.38786e-11	10.0274	12705	1555	1067	21112	AT1G01080,AT1G01160,AT1G01430,AT1G01760,AT1G01860,AT1G02020,AT1G02205,AT1G02280,AT1G02840,AT1G03055,AT1G03090,AT1G03430,AT1G03550,AT1G03770,AT1G03935,AT1G04900,AT1G04950,AT1G05160,AT1G05670,AT1G05710,AT1G05750,AT1G05785,AT1G05805,AT1G05830,AT1G05860,AT1G05900,AT1G05910,AT1G05940,AT1G06220,AT1G06230,AT1G06560,AT1G06590,AT1G06670,AT1G06690,AT1G06960,AT1G07350,AT1G07640,AT1G07745,AT1G07780,AT1G07820…
GO:CC	membrane-bounded organelle	GO:0043227	2.06987e-10	9.68406	12790	1555	1071	21112	AT1G01080,AT1G01160,AT1G01430,AT1G01760,AT1G01860,AT1G02020,AT1G02205,AT1G02280,AT1G02840,AT1G03055,AT1G03090,AT1G03430,AT1G03550,AT1G03770,AT1G03935,AT1G04160,AT1G04900,AT1G04950,AT1G05160,AT1G05670,AT1G05710,AT1G05750,AT1G05785,AT1G05805,AT1G05830,AT1G05860,AT1G05900,AT1G05910,AT1G05940,AT1G06220,AT1G06230,AT1G06560,AT1G06590,AT1G06670,AT1G06690,AT1G06960,AT1G07350,AT1G07640,AT1G07745,AT1G07780…
GO:CC	nuclear speck	GO:0016607	1.5365e-09	8.81347	92	1555	29	21112	AT1G02840,AT1G06220,AT1G07350,AT1G09140,AT1G16610,AT1G24706,AT1G55310,AT1G60900,AT1G77180,AT2G06990,AT2G26180,AT2G26460,AT2G33435,AT2G43370,AT2G46340,AT2G46610,AT3G05680,AT3G13570,AT3G49430,AT3G53500,AT3G61860,AT3G63400,AT4G25500,AT5G18810,AT5G37055,AT5G52040,AT5G60410,AT5G63370,AT5G64200
GO:CC	nuclear body	GO:0016604	2.47758e-08	7.60597	128	1555	33	21112	AT1G02840,AT1G06220,AT1G06960,AT1G07350,AT1G09140,AT1G16610,AT1G24706,AT1G55310,AT1G60900,AT1G77180,AT2G06990,AT2G18290,AT2G26180,AT2G26460,AT2G33435,AT2G41020,AT2G43370,AT2G46340,AT2G46610,AT3G05680,AT3G13570,AT3G49430,AT3G53500,AT3G61860,AT3G63400,AT4G08920,AT4G25500,AT5G18810,AT5G37055,AT5G52040,AT5G60410,AT5G63370,AT5G64200
GO:CC	cellular anatomical entity	GO:0110165	5.84758e-08	7.23302	19606	1555	1500	21112	AT1G01080,AT1G01160,AT1G01240,AT1G01430,AT1G01700,AT1G01740,AT1G01750,AT1G01760,AT1G01860,AT1G02020,AT1G02100,AT1G02205,AT1G02260,AT1G02280,AT1G02840,AT1G03055,AT1G03090,AT1G03210,AT1G03290,AT1G03430,AT1G03550,AT1G03770,AT1G03935,AT1G04160,AT1G04900,AT1G04950,AT1G05160,AT1G05640,AT1G05670,AT1G05710,AT1G05750,AT1G05785,AT1G05805,AT1G05830,AT1G05860,AT1G05900,AT1G05910,AT1G05940,AT1G06220,AT1G06230…
GO:CC	nuclear protein-containing complex	GO:0140513	7.83126e-06	5.10617	940	1555	115	21112	AT1G02840,AT1G03770,AT1G04950,AT1G05830,AT1G06220,AT1G06590,AT1G06960,AT1G07350,AT1G07745,AT1G09140,AT1G09230,AT1G10320,AT1G10390,AT1G10450,AT1G13120,AT1G15200,AT1G15440,AT1G15780,AT1G16610,AT1G17440,AT1G19080,AT1G19330,AT1G21190,AT1G23230,AT1G24706,AT1G25540,AT1G27630,AT1G27900,AT1G28060,AT1G28260,AT1G31360,AT1G44900,AT1G48050,AT1G55310,AT1G60850,AT1G60900,AT1G61040,AT1G71230,AT1G75340,AT1G76510…
GO:CC	spliceosomal complex	GO:0005681	1.81429e-05	4.74129	204	1555	38	21112	AT1G02840,AT1G06220,AT1G06960,AT1G07350,AT1G09140,AT1G09230,AT1G10320,AT1G15200,AT1G16610,AT1G21190,AT1G27900,AT1G55310,AT1G60900,AT1G77180,AT2G33435,AT2G42330,AT2G43370,AT2G46200,AT2G46610,AT2G47250,AT3G13570,AT3G19670,AT3G49430,AT3G53500,AT3G54230,AT3G61860,AT3G62310,AT4G25500,AT4G33060,AT4G35785,AT5G18810,AT5G37370,AT5G38600,AT5G51410,AT5G52040,AT5G61140,AT5G63370,AT5G64200
GO:CC	nucleus	GO:0005634	2.68625e-05	4.57085	6326	1555	557	21112	AT1G01080,AT1G01160,AT1G01760,AT1G02840,AT1G03430,AT1G03770,AT1G03935,AT1G04950,AT1G05710,AT1G05805,AT1G05830,AT1G05860,AT1G05900,AT1G05910,AT1G06220,AT1G06230,AT1G06560,AT1G06590,AT1G06670,AT1G06960,AT1G07350,AT1G07640,AT1G07745,AT1G07820,AT1G08780,AT1G09140,AT1G09230,AT1G09300,AT1G09530,AT1G10120,AT1G10320,AT1G10390,AT1G10450,AT1G10570,AT1G10930,AT1G11100,AT1G12260,AT1G12350,AT1G13120,AT1G13350…
GO:CC	nucleoplasm	GO:0005654	7.58024e-05	4.12032	464	1555	65	21112	AT1G02840,AT1G04950,AT1G05830,AT1G06220,AT1G06960,AT1G07350,AT1G09140,AT1G10450,AT1G10570,AT1G16190,AT1G16610,AT1G17440,AT1G19080,AT1G19330,AT1G24706,AT1G27630,AT1G28060,AT1G55310,AT1G60900,AT1G61040,AT1G66260,AT1G76510,AT1G77180,AT1G79880,AT2G06990,AT2G18290,AT2G26180,AT2G26460,AT2G31580,AT2G32320,AT2G33435,AT2G41020,AT2G43370,AT2G46340,AT2G46610,AT3G02160,AT3G05680,AT3G13570,AT3G49430,AT3G52120…
GO:CC	cytoplasm	GO:0005737	0.00198275	2.70273	10520	1555	856	21112	AT1G01080,AT1G01430,AT1G01750,AT1G01760,AT1G01860,AT1G02020,AT1G02100,AT1G02205,AT1G02280,AT1G03055,AT1G03090,AT1G03210,AT1G03430,AT1G03550,AT1G04160,AT1G04900,AT1G05160,AT1G05670,AT1G05750,AT1G05785,AT1G05900,AT1G05940,AT1G06220,AT1G06690,AT1G06960,AT1G07110,AT1G07780,AT1G07820,AT1G08070,AT1G08110,AT1G08400,AT1G08780,AT1G09140,AT1G09300,AT1G09840,AT1G09932,AT1G10130,AT1G10390,AT1G10760,AT1G10810…
GO:CC	monoatomic ion channel complex	GO:0034702	0.0336286	1.47329	18	1555	7	21112	AT1G57610,AT1G73020,AT2G23790,AT4G32060,AT4G35440,AT5G26240,AT5G33280
KEGG	Spliceosome	KEGG:03040	1.00549e-06	5.99762	203	381	39	5083	AT1G02840,AT1G06220,AT1G06960,AT1G09140,AT1G20920,AT1G21190,AT1G24706,AT1G27900,AT1G28060,AT1G55310,AT1G60200,AT1G60900,AT1G66260,AT1G77180,AT2G02570,AT2G41020,AT2G41060,AT2G46610,AT2G47250,AT3G13570,AT3G15010,AT3G19670,AT3G49430,AT3G53500,AT3G56860,AT3G61860,AT3G62310,AT4G02430,AT4G16680,AT4G25500,AT4G35785,AT5G10800,AT5G18810,AT5G37370,AT5G37720,AT5G44200,AT5G52040,AT5G58470,AT5G64200

## Sheet: 35S-RS31 DEG
source	term_name	term_id	adjusted_p_value	negative_log10_of_adjusted_p_value	term_size	query_size	intersection_size	effective_domain_size	intersections
GO:BP	response to stress	GO:0006950	1.4176e-09	8.84845	3930	26	21	22826	AT2G30766,AT1G35140,AT3G18290,AT5G53450,AT4G31800,AT2G23810,AT4G34710,AT5G24210,AT1G68840,AT2G31880,AT1G80840,AT5G57560,AT1G63090,AT4G17500,AT2G38470,AT4G11280,AT5G45340,AT1G78080,AT1G72900,AT5G41740,AT1G19670
GO:BP	response to stimulus	GO:0050896	1.70149e-06	5.76917	6380	26	22	22826	AT2G30766,AT1G35140,AT2G26530,AT3G18290,AT5G53450,AT4G31800,AT2G23810,AT4G34710,AT5G24210,AT1G68840,AT2G31880,AT1G80840,AT5G57560,AT1G63090,AT4G17500,AT2G38470,AT4G11280,AT5G45340,AT1G78080,AT1G72900,AT5G41740,AT1G19670
GO:BP	cellular response to hypoxia	GO:0071456	4.40339e-06	5.35621	240	26	7	22826	AT1G35140,AT3G18290,AT1G68840,AT5G57560,AT1G63090,AT5G45340,AT1G72900
GO:BP	cellular response to decreased oxygen levels	GO:0036294	4.66336e-06	5.3313	242	26	7	22826	AT1G35140,AT3G18290,AT1G68840,AT5G57560,AT1G63090,AT5G45340,AT1G72900
GO:BP	cellular response to oxygen levels	GO:0071453	4.66336e-06	5.3313	242	26	7	22826	AT1G35140,AT3G18290,AT1G68840,AT5G57560,AT1G63090,AT5G45340,AT1G72900
GO:BP	response to hypoxia	GO:0001666	9.18742e-06	5.03681	267	26	7	22826	AT1G35140,AT3G18290,AT1G68840,AT5G57560,AT1G63090,AT5G45340,AT1G72900
GO:BP	response to decreased oxygen levels	GO:0036293	1.01774e-05	4.99236	271	26	7	22826	AT1G35140,AT3G18290,AT1G68840,AT5G57560,AT1G63090,AT5G45340,AT1G72900
GO:BP	response to oxygen levels	GO:0070482	1.04386e-05	4.98136	272	26	7	22826	AT1G35140,AT3G18290,AT1G68840,AT5G57560,AT1G63090,AT5G45340,AT1G72900
GO:BP	response to chemical	GO:0042221	1.15226e-05	4.93845	3114	26	16	22826	AT1G35140,AT2G26530,AT3G18290,AT4G31800,AT2G23810,AT4G34710,AT1G68840,AT1G80840,AT5G57560,AT1G63090,AT4G17500,AT2G38470,AT4G11280,AT5G45340,AT1G78080,AT1G72900
GO:BP	defense response	GO:0006952	0.000511447	3.2912	1666	26	11	22826	AT4G31800,AT2G23810,AT5G24210,AT2G31880,AT1G80840,AT4G17500,AT2G38470,AT4G11280,AT1G72900,AT5G41740,AT1G19670
GO:BP	response to abiotic stimulus	GO:0009628	0.00088599	3.05257	2173	26	12	22826	AT1G35140,AT3G18290,AT5G53450,AT4G34710,AT1G68840,AT5G57560,AT1G63090,AT2G38470,AT4G11280,AT5G45340,AT1G78080,AT1G72900
GO:BP	defense response to bacterium	GO:0042742	0.00200829	2.69717	375	26	6	22826	AT4G31800,AT2G23810,AT5G24210,AT1G80840,AT2G38470,AT1G19670
GO:BP	response to external stimulus	GO:0009605	0.00263151	2.57979	1967	26	11	22826	AT2G30766,AT3G18290,AT4G31800,AT2G23810,AT5G24210,AT1G80840,AT5G57560,AT4G17500,AT2G38470,AT4G11280,AT1G19670
GO:BP	cellular response to stress	GO:0033554	0.00407288	2.3901	1273	26	9	22826	AT1G35140,AT3G18290,AT1G68840,AT5G57560,AT1G63090,AT2G38470,AT5G45340,AT1G78080,AT1G72900
GO:BP	response to bacterium	GO:0009617	0.00757107	2.12084	473	26	6	22826	AT4G31800,AT2G23810,AT5G24210,AT1G80840,AT2G38470,AT1G19670
GO:BP	cellular response to chemical stimulus	GO:0070887	0.00825239	2.08342	1781	26	10	22826	AT1G35140,AT3G18290,AT2G23810,AT1G68840,AT5G57560,AT1G63090,AT4G17500,AT5G45340,AT1G78080,AT1G72900
GO:BP	response to organic substance	GO:0010033	0.0146909	1.83295	2352	26	11	22826	AT4G31800,AT2G23810,AT4G34710,AT1G68840,AT1G80840,AT5G57560,AT4G17500,AT2G38470,AT4G11280,AT5G45340,AT1G78080

## Sheet: overlap iCLIP rs31-1 DAS
source	term_name	term_id	adjusted_p_value	negative_log10_of_adjusted_p_value	term_size	query_size	intersection_size	effective_domain_size	intersections
GO:BP	mRNA splicing, via spliceosome	GO:0000398	0.00761871	2.11812	302	24	5	22826	AT2G46610,AT3G07860,AT3G61860,AT4G25500,AT4G39260
GO:BP	RNA splicing, via transesterification reactions	GO:0000375	0.0116725	1.93284	330	24	5	22826	AT2G46610,AT3G07860,AT3G61860,AT4G25500,AT4G39260
GO:BP	RNA splicing, via transesterification reactions with bulged adenosine as nucleophile	GO:0000377	0.0116725	1.93284	330	24	5	22826	AT2G46610,AT3G07860,AT3G61860,AT4G25500,AT4G39260
GO:BP	RNA splicing	GO:0008380	0.0336396	1.47315	412	24	5	22826	AT2G46610,AT3G07860,AT3G61860,AT4G25500,AT4G39260
GO:CC	spliceosomal complex	GO:0005681	0.00450168	2.34663	204	22	4	21112	AT2G46610,AT3G07860,AT3G61860,AT4G25500
GO:CC	nuclear speck	GO:0016607	0.00967814	2.01421	92	22	3	21112	AT2G46610,AT3G61860,AT4G25500
GO:CC	nuclear body	GO:0016604	0.0256776	1.59044	128	22	3	21112	AT2G46610,AT3G61860,AT4G25500
KEGG	Spliceosome	KEGG:03040	0.0416719	1.38016	203	7	3	5083	AT2G46610,AT3G61860,AT4G25500

## Sheet: overlap iCLIP 35S-RS31 DAS
source	term_name	term_id	adjusted_p_value	negative_log10_of_adjusted_p_value	term_size	query_size	intersection_size	effective_domain_size	intersections
GO:BP	RNA splicing	GO:0008380	4.76341e-05	4.32208	412	71	11	22826	AT1G09140,AT1G55310,AT2G46610,AT3G13570,AT3G52120,AT3G61860,AT3G63400,AT4G25500,AT4G39260,AT5G37370,AT5G63370
GO:BP	mRNA splicing, via spliceosome	GO:0000398	0.000339259	3.46947	302	71	9	22826	AT1G09140,AT1G55310,AT2G46610,AT3G13570,AT3G61860,AT4G25500,AT4G39260,AT5G37370,AT5G63370
GO:BP	RNA splicing, via transesterification reactions with bulged adenosine as nucleophile	GO:0000377	0.000710677	3.14833	330	71	9	22826	AT1G09140,AT1G55310,AT2G46610,AT3G13570,AT3G61860,AT4G25500,AT4G39260,AT5G37370,AT5G63370
GO:BP	RNA splicing, via transesterification reactions	GO:0000375	0.000710677	3.14833	330	71	9	22826	AT1G09140,AT1G55310,AT2G46610,AT3G13570,AT3G61860,AT4G25500,AT4G39260,AT5G37370,AT5G63370
GO:BP	mRNA processing	GO:0006397	0.00100673	2.99709	560	71	11	22826	AT1G09140,AT1G55310,AT2G46610,AT3G13300,AT3G13570,AT3G52120,AT3G61860,AT4G25500,AT4G39260,AT5G37370,AT5G63370
GO:BP	mRNA metabolic process	GO:0016071	0.00122822	2.91072	696	71	12	22826	AT1G09140,AT1G55310,AT2G46610,AT3G13060,AT3G13300,AT3G13570,AT3G52120,AT3G61860,AT4G25500,AT4G39260,AT5G37370,AT5G63370
GO:BP	chloroplast localization	GO:0019750	0.0312228	1.50553	21	71	3	22826	AT1G15290,AT2G30520,AT5G67385
GO:BP	plastid localization	GO:0051644	0.0360721	1.44283	22	71	3	22826	AT1G15290,AT2G30520,AT5G67385
GO:BP	response to osmotic stress	GO:0006970	0.0453513	1.34341	554	71	9	22826	AT1G27320,AT1G50500,AT3G06190,AT4G20260,AT5G05660,AT5G13180,AT5G22270,AT5G37370,AT5G53450
GO:CC	nuclear speck	GO:0016607	5.48373e-08	7.26092	92	66	8	21112	AT1G09140,AT1G55310,AT2G46610,AT3G13570,AT3G61860,AT3G63400,AT4G25500,AT5G63370
GO:CC	nuclear body	GO:0016604	7.71218e-07	6.11282	128	66	8	21112	AT1G09140,AT1G55310,AT2G46610,AT3G13570,AT3G61860,AT3G63400,AT4G25500,AT5G63370
GO:CC	spliceosomal complex	GO:0005681	2.89889e-05	4.53777	204	66	8	21112	AT1G09140,AT1G55310,AT2G46610,AT3G13570,AT3G61860,AT4G25500,AT5G37370,AT5G63370
GO:CC	nucleoplasm	GO:0005654	0.000206283	3.68554	464	66	10	21112	AT1G09140,AT1G55310,AT2G46610,AT3G13570,AT3G52120,AT3G61860,AT3G63270,AT3G63400,AT4G25500,AT5G63370
GO:CC	nuclear lumen	GO:0031981	0.00319806	2.49511	1251	66	14	21112	AT1G07820,AT1G09140,AT1G55310,AT2G27710,AT2G27730,AT2G46610,AT3G13570,AT3G52120,AT3G61860,AT3G63270,AT3G63400,AT4G25500,AT4G39260,AT5G63370
GO:CC	intracellular anatomical structure	GO:0005622	0.0038877	2.41031	14688	66	60	21112	AT1G07820,AT1G09140,AT1G10390,AT1G11840,AT1G15290,AT1G20693,AT1G27320,AT1G50500,AT1G52360,AT1G53310,AT1G55310,AT1G73600,AT1G79520,AT2G02390,AT2G04690,AT2G05310,AT2G14530,AT2G26980,AT2G27710,AT2G27730,AT2G30520,AT2G30766,AT2G46610,AT3G06190,AT3G13060,AT3G13300,AT3G13570,AT3G16800,AT3G18290,AT3G49590,AT3G52120,AT3G52155,AT3G53570,AT3G55770,AT3G61860,AT3G62720,AT3G63270,AT3G63400,AT4G13350,AT4G13550…
GO:CC	organelle lumen	GO:0043233	0.00588095	2.23055	1502	66	15	21112	AT1G07820,AT1G09140,AT1G55310,AT2G27710,AT2G27730,AT2G46610,AT3G13570,AT3G52120,AT3G61860,AT3G63270,AT3G63400,AT4G25500,AT4G32060,AT4G39260,AT5G63370
GO:CC	membrane-enclosed lumen	GO:0031974	0.00588095	2.23055	1502	66	15	21112	AT1G07820,AT1G09140,AT1G55310,AT2G27710,AT2G27730,AT2G46610,AT3G13570,AT3G52120,AT3G61860,AT3G63270,AT3G63400,AT4G25500,AT4G32060,AT4G39260,AT5G63370
GO:CC	intracellular organelle lumen	GO:0070013	0.00588095	2.23055	1502	66	15	21112	AT1G07820,AT1G09140,AT1G55310,AT2G27710,AT2G27730,AT2G46610,AT3G13570,AT3G52120,AT3G61860,AT3G63270,AT3G63400,AT4G25500,AT4G32060,AT4G39260,AT5G63370
GO:CC	microbody	GO:0042579	0.0144071	1.84142	354	66	7	21112	AT1G07820,AT1G11840,AT2G26980,AT2G27710,AT2G27730,AT2G30520,AT4G39260
GO:CC	peroxisome	GO:0005777	0.0144071	1.84142	354	66	7	21112	AT1G07820,AT1G11840,AT2G26980,AT2G27710,AT2G27730,AT2G30520,AT4G39260
KEGG	Spliceosome	KEGG:03040	0.000722774	3.141	203	24	7	5083	AT1G09140,AT1G55310,AT2G46610,AT3G13570,AT3G61860,AT4G25500,AT5G37370
